# Supplementary material for: SETDB1 and HUSH modulate Xist RNA levels during establishment of X chromosome inactivation
Source: Nat Commun. 2026 Apr 9;17:5029. doi: 10.1038/s41467-026-71569-8 (PMC13243529; doi:10.1038/s41467-026-71569-8)
Supplement: Supplementary file 3 — Supplementary Data 1 [file 41467_2026_71569_MOESM3_ESM.xlsx]

## Sheet: Description
Supplemental Data 1 listing differentially expressed genes (DEGs) between Control_vs_dTAG and Dox_vs_dTAGDox from ChrRNA-seq experiments and Dox vs dTAGDoxU20min from 4sU-seq experiment. Statistical tests were performed using the default method implemented in the TEtranscripts program, and p-values were adjusted for multiple testing.

## Sheet: Control_vs_dTAG_ChRNA
	baseMean	log2FoldChange	lfcSE	stat	pvalue	padj
0610005C13Rik	9.88597	0.287627	0.720863	0.399003	0.689891	0.990951
0610007P14Rik	216.241	-0.274575	0.196313	-1.39866	0.161916	0.699497
0610009B22Rik	49.2691	-0.289311	0.31707	-0.912451	0.361531	0.922372
0610009L18Rik	25.8978	0.67247	0.457842	1.46878	0.141892	0.658787
0610009O20Rik	174.405	0.151891	0.210867	0.720317	0.47133	0.970258
0610010F05Rik	456.173	-0.220693	0.169969	-1.29843	0.194141	0.753085
0610010K14Rik	74.0202	-0.0418532	0.286206	-0.146235	0.883736	0.995473
0610011F06Rik	35.8592	0.0258155	0.360482	0.0716138	0.942909	0.99668
0610012G03Rik	62.3185	-0.161236	0.315763	-0.510623	0.609615	0.989107
0610030E20Rik	141.112	-0.0974541	0.220495	-0.441979	0.658504	0.990951
0610031J06Rik	291.52	-0.163326	0.247417	-0.660124	0.509174	0.980742
0610037L13Rik	124.552	0.164652	0.229107	0.718669	0.472345	0.971183
0610038B21Rik	1.91568	-0.812943	1.53192	-0.530668	0.595649	0.984712
0610039K10Rik	1.79827	0.0445806	1.4494	0.0307578	0.975463	0.99881
0610040B10Rik	10.6404	-0.0625088	0.716728	-0.0872142	0.930501	0.995473
0610040F04Rik	123.619	1.86015	0.440828	4.21967	2.44665e-05	0.000810358
0610040J01Rik	18.0301	0.732299	1.4667	0.499282	0.617581	0.989264
0610043K17Rik	5.57986	-0.295712	1.03281	-0.286318	0.774635	0.994504
1010001N08Rik	4.79075	1.54131	1.10903	1.38979	0.164594	0.703613
1110001J03Rik	12.1936	-0.0120577	0.612277	-0.0196932	0.984288	0.999549
1110002L01Rik	179.454	0.0578649	0.207043	0.279483	0.779874	0.994504
1110004E09Rik	49.9585	-0.166081	0.332374	-0.499683	0.617298	0.989264
1110004F10Rik	220.987	-0.168951	0.209992	-0.804561	0.421073	0.94555
1110006O24Rik	7.20381	-0.288698	0.759671	-0.380031	0.703923	0.990951
1110007C09Rik	21.954	0.134381	0.442225	0.303874	0.761224	0.992958
1110008F13Rik	183.727	-0.0598036	0.20513	-0.29154	0.770639	0.994504
1110008L16Rik	284.283	-0.0397873	0.180866	-0.219982	0.825885	0.995473
1110008P14Rik	14.5472	0.250967	0.587637	0.427079	0.669322	0.990951
1110012L19Rik	71.0763	-0.0369332	0.277927	-0.132888	0.894282	0.995473
1110015O18Rik	0.742153	3.18347	2.50913	1.26875	0.204529	0.770871
1110019D14Rik	59.3696	0.288076	0.426392	0.675612	0.499287	0.978313
1110020A21Rik	3.06871	0.205285	1.11982	0.18332	0.854547	0.995473
1110028F11Rik	0.937116	1.31826	2.19823	0.599694	0.54871	0.984712
1110032A03Rik	19.9247	-0.136189	0.468653	-0.290596	0.77136	0.994504
1110032F04Rik	25.7613	-1.31967	0.434024	-3.04054	0.00236157	0.0405943
1110034G24Rik	24.5306	-0.165584	0.441587	-0.374974	0.70768	0.990951
1110036E04Rik	0.952671	-1.93179	2.17304	-0.88898	0.374014	0.929277
1110037F02Rik	969.188	0.572153	0.15019	3.80953	0.000139232	0.00368663
1110038B12Rik	782.165	0.0355718	0.325747	0.109201	0.913043	0.995473
1110038F14Rik	52.293	0.0324461	0.31773	0.102118	0.918663	0.995473
1110046J04Rik	3.50268	0.710475	1.09273	0.650183	0.515574	0.98112
1110051M20Rik	49.6032	-0.151176	0.330886	-0.456883	0.647755	0.990951
1110054M08Rik	6.36383	0.164891	0.800868	0.20589	0.836877	0.995473
1110057K04Rik	194.803	0.327323	0.203464	1.60875	0.107671	0.578958
1110058L19Rik	13.3881	0.0466901	0.67971	0.0686911	0.945235	0.99668
1110059E24Rik	333.842	0.308101	0.222204	1.38657	0.165573	0.704618
1110059G10Rik	52.8995	-0.0193278	0.314096	-0.0615348	0.950933	0.996746
1110065P20Rik	30.0302	0.436888	0.387809	1.12656	0.25993	0.844907
1190002F15Rik	9.08819	0.123965	0.794313	0.156066	0.875981	0.995473
1190002N15Rik	896.881	-0.399485	0.173402	-2.30381	0.0212334	0.20835
1190005I06Rik	10.301	0.691445	0.6779	1.01998	0.307737	0.885972
1190007I07Rik	40.1463	0.206869	0.346242	0.597467	0.550195	0.984712
1200014J11Rik	428.432	0.019761	0.189072	0.104515	0.91676	0.995473
1300002E11Rik	108.358	0.198335	0.270853	0.732258	0.464011	0.9675
1300002K09Rik	4.63878	-1.09659	0.97031	-1.13015	0.258415	0.844165
1300017J02Rik	5.07561	-0.230236	0.913279	-0.252099	0.800965	0.994565
1500004A13Rik	9.91341	-0.953903	0.676803	-1.40942	0.15871	0.694549
1500009C09Rik	1.47559	0.760248	1.87415	0.40565	0.685	0.990951
1500009L16Rik	51.8704	-0.316589	0.311166	-1.01743	0.30895	0.886359
1500011B03Rik	114.835	0.572237	0.235985	2.42489	0.0153132	0.165483
1500011K16Rik	53.7161	0.118289	0.361919	0.32684	0.743789	0.991227
1500012F01Rik	1141.01	0.0584498	0.237239	0.246376	0.805392	0.994911
1500015A07Rik	66.9844	-0.105693	0.315035	-0.335495	0.737252	0.991007
1500015O10Rik	1.99973	1.45973	1.66264	0.877958	0.379966	0.931729
1600002D24Rik	0.753255	-1.4534	2.56297	-0.567076	0.570662	0.984712
1600002H07Rik	150.029	0.0114207	0.215509	0.0529944	0.957736	0.996889
1600002K03Rik	13.035	-0.28565	0.580957	-0.491688	0.62294	0.990652
1600012H06Rik	279.204	0.242659	0.226358	1.07201	0.283714	0.867815
1600014C10Rik	38.7506	0.0657793	0.375707	0.175081	0.861016	0.995473
1600014C23Rik	2.20398	0.164973	1.33128	0.123921	0.901378	0.995473
1600014K23Rik	0.464387	1.08196	3.37412	0.320663	0.748466	0.991227
1600016N20Rik	33.8539	-0.509738	0.41535	-1.22725	0.219729	0.790484
1600019K03Rik	0.441939	-2.10399	3.36291	-0.625645	0.531548	0.983256
1600020E01Rik	237.176	0.186596	0.327395	0.569941	0.568718	0.984712
1600023N17Rik	14.8251	0.960457	0.555589	1.72872	0.0838597	0.503008
1600029I14Rik	0.371816	-1.81939	4.01526	-0.453119	0.650463	0.990951
1600029O15Rik	2.31543	-1.15315	1.40838	-0.818776	0.412914	0.942291
1700001C19Rik	0.725699	3.15662	2.52299	1.25114	0.210882	0.778428
1700001F09Rik	4.1035	2.61012	1.18087	2.21033	0.0270822	0.244818
1700001G11Rik	7.19519	-0.0294672	0.84587	-0.0348366	0.97221	0.998659
1700001G17Rik	2.67992	0.689401	1.23536	0.558056	0.576806	0.984712
1700001J03Rik	9.76813	0.412448	0.8508	0.484777	0.627835	0.990951
1700001J11Rik	4.12562	0.969471	1.00216	0.967379	0.333355	0.906449
1700001K19Rik	4.37753	-0.659014	1.0982	-0.600088	0.548447	0.984712
1700001L05Rik	1302.14	0.254214	0.147806	1.71991	0.0854484	0.508409
1700001L19Rik	1.13379	1.1394	2.24316	0.507942	0.611494	0.989264
1700001O22Rik	6.14182	-1.18858	0.846531	-1.40405	0.160303	0.696925
1700001P01Rik	8.20492	0.707683	0.756144	0.935911	0.349319	0.917026
1700003D09Rik	1.56787	2.2104	1.73345	1.27515	0.202258	0.768605
1700003F12Rik	5.29255	0.515746	0.923454	0.558496	0.576505	0.984712
1700003G18Rik	7.88576	0.283763	0.737492	0.384767	0.70041	0.990951
1700003L19Rik	95.7914	9.2336	1.21498	7.59977	2.96652e-14	3.52233e-12
1700003M02Rik	3.78	-0.0047908	1.01249	-0.0047317	0.996225	0.999717
1700003M07Rik	9.10501	0.262595	0.72626	0.361573	0.717672	0.990951
1700006F04Rik	2.45522	-0.835246	1.59521	-0.523596	0.60056	0.986759
1700007B14Rik	0.472887	-0.416758	3.35327	-0.124284	0.90109	0.995473
1700007G11Rik	2.64855	0.346682	1.20121	0.288612	0.772879	0.994504
1700007J10Rik	0.98648	1.40048	2.39831	0.583944	0.559258	0.984712
1700007K09Rik	2.64826	0.466401	1.34247	0.347419	0.728276	0.991007
1700007K13Rik	16.1368	0.0400372	0.532405	0.0752007	0.940055	0.99668
1700007L15Rik	34.6073	0.446764	0.368317	1.21299	0.225135	0.797434
1700008F21Rik	2.2591	2.67692	1.74726	1.53207	0.125506	0.626335
1700008I05Rik	21.4429	-1.2448	0.631325	-1.97173	0.0486404	0.362783
1700008J07Rik	94.6358	-0.0506333	0.299439	-0.169094	0.865723	0.995473
1700008O03Rik	16.9989	-0.13884	0.562414	-0.246865	0.805013	0.994911
1700009C05Rik	0.878324	-1.84544	2.20755	-0.835965	0.403174	0.939202
1700009J07Rik	0.436615	-0.415167	3.44706	-0.120441	0.904134	0.995473
1700009P17Rik	0.839379	-0.185022	2.28043	-0.0811346	0.935335	0.995859
1700010B08Rik	1.25915	0.248058	1.79784	0.137976	0.890259	0.995473
1700010D01Rik	0.661426	1.74344	2.67264	0.652331	0.514188	0.98112
1700010I14Rik	9.99707	-0.408878	0.640076	-0.638797	0.522955	0.981963
1700011E24Rik	2.2921	-2.31936	1.55577	-1.49081	0.136012	0.648412
1700012B07Rik	1.48091	0.053376	1.71834	0.0310626	0.97522	0.99881
1700012D01Rik	7.75553	-0.0618878	0.744595	-0.0831161	0.933759	0.995859
1700012D14Rik	36.6005	0.147274	0.389144	0.378457	0.705091	0.990951
1700012L04Rik	1.86284	0.396592	1.50233	0.263984	0.791792	0.994504
1700013F07Rik	0.561726	1.40334	3.17752	0.441646	0.658745	0.990951
1700013G24Rik	2.62919	0.926675	1.25398	0.738985	0.459916	0.965339
1700013H16Rik	64.7789	0.497401	0.984457	0.505255	0.61338	0.989264
1700015F17Rik	0.864888	-0.598889	2.24084	-0.267261	0.789268	0.994504
1700016D06Rik	3.82748	-2.55987	1.30563	-1.96064	0.0499209	0.368915
1700016G22Rik	1.13326	-1.05787	2.03882	-0.518865	0.603855	0.986759
1700016H13Rik	1.57618	-0.778537	1.65606	-0.470113	0.638274	0.990951
1700016L04Rik	2.76468	-1.08339	1.30039	-0.833126	0.404774	0.939774
1700017B05Rik	302.851	0.639436	0.232892	2.74563	0.00603945	0.0843334
1700017J07Rik	13.5899	0.16549	0.596811	0.277291	0.781557	0.994504
1700018B08Rik	1.37857	-0.525462	1.87895	-0.279658	0.77974	0.994504
1700018B24Rik	7.99484	0.470369	0.972377	0.483731	0.628577	0.990951
1700018L02Rik	0.860999	-0.408902	2.47024	-0.165531	0.868526	0.995473
1700019A02Rik	36.2667	0.0691396	0.526887	0.131223	0.895599	0.995473
1700019B03Rik	1.05091	1.52737	2.29263	0.66621	0.505277	0.979312
1700019B21Rik	2.32686	-0.743735	1.53172	-0.485556	0.627282	0.990951
1700019D03Rik	383.791	0.763518	0.195835	3.89878	9.66776e-05	0.00267229
1700019E08Rik	72.5663	-0.270994	1.01566	-0.266815	0.789611	0.994504
1700019G17Rik	68.87	0.97508	0.470749	2.07134	0.0383273	0.311926
1700019L03Rik	1.58953	-0.329861	1.59177	-0.207229	0.835831	0.995473
1700019M22Rik	34.4329	1.60456	0.452121	3.54896	0.000386759	0.00903666
1700019N19Rik	1.20609	-1.09619	2.06372	-0.531172	0.5953	0.984712
1700019O17Rik	0.392159	-1.95868	3.50083	-0.559489	0.575828	0.984712
1700020D05Rik	3.95734	-0.797761	1.10265	-0.723493	0.469377	0.969527
1700020I14Rik	870.509	0.179782	0.170286	1.05577	0.291076	0.8734
1700020M21Rik	3.10128	1.04228	1.32183	0.788509	0.430399	0.950517
1700020N01Rik	1.32649	-0.71245	1.92702	-0.369716	0.711594	0.990951
1700020N15Rik	1.79321	0.962371	1.76019	0.546743	0.584555	0.984712
1700021F05Rik	69.1333	-0.34756	0.320706	-1.08373	0.278482	0.862089
1700021K19Rik	185.928	-0.100807	0.209247	-0.481761	0.629976	0.990951
1700021N21Rik	1.16779	0.0238514	2.01979	0.0118088	0.990578	0.999717
1700023E05Rik	2.9438	-1.66623	1.29486	-1.2868	0.198165	0.75956
1700023F06Rik	2.10107	-0.928827	1.51628	-0.612569	0.540161	0.984046
1700024B18Rik	15.2168	0.0436658	0.534624	0.0816758	0.934905	0.995859
1700024F13Rik	5.44597	5.06403	1.42669	3.5495	0.000385967	0.00902934
1700024G13Rik	1.09013	-3.42454	2.24897	-1.52272	0.127829	0.632388
1700024P16Rik	15.1911	-0.773306	0.612035	-1.2635	0.20641	0.773921
1700025F24Rik	0.909345	0.418657	2.38829	0.175296	0.860847	0.995473
1700025G04Rik	238.297	0.0688903	0.205462	0.335294	0.737403	0.991007
1700025M24Rik	1.58416	3.19422	1.91308	1.66968	0.094983	0.539269
1700026D08Rik	1.96309	-0.218539	1.54534	-0.141418	0.88754	0.995473
1700026F02Rik	1.53703	4.22485	2.00164	2.1107	0.0347984	0.292356
1700026L06Rik	1.5233	-0.298454	1.65339	-0.180511	0.856752	0.995473
1700027I24Rik	10.6188	0.105678	0.664478	0.15904	0.873637	0.995473
1700027J07Rik	0.842167	1.04815	2.28283	0.459145	0.64613	0.990951
1700028B04Rik	2.34278	-0.659994	1.29259	-0.510598	0.609633	0.989107
1700028E10Rik	83.4463	0.265682	1.06532	0.249391	0.803058	0.994565
1700028I16Rik	13.956	0.905348	0.638821	1.41722	0.15642	0.688355
1700028J19Rik	6.758	2.76698	0.910811	3.03793	0.00238208	0.0408458
1700028K03Rik	20.8857	1.0458	0.750981	1.39257	0.163749	0.702872
1700029F12Rik	0.886667	-1.83183	2.22949	-0.821637	0.411283	0.942219
1700029H14Rik	1.60964	-0.463559	1.77613	-0.260994	0.794097	0.994504
1700029I15Rik	8.51736	-0.306796	0.729192	-0.420734	0.673949	0.990951
1700029J07Rik	10.1265	0.269817	0.702054	0.384325	0.700737	0.990951
1700029M20Rik	1.18393	1.54295	2.03068	0.759821	0.447362	0.960263
1700029P11Rik	118.891	1.44481	0.323961	4.45984	8.20197e-06	0.000307843
1700030C10Rik	195.598	1.01092	0.300148	3.36808	0.000756936	0.0160384
1700030J22Rik	11.6246	-0.0717762	0.625495	-0.114751	0.908642	0.995473
1700030K09Rik	93.1558	-0.262949	0.245175	-1.0725	0.283497	0.867436
1700030M09Rik	1.15314	-0.197199	1.99988	-0.0986051	0.921452	0.995473
1700030N03Rik	1.42872	1.85423	1.79778	1.0314	0.302353	0.882849
1700031A10Rik	0.833898	2.16575	2.49268	0.868846	0.384931	0.932964
1700031P21Rik	0.556289	-1.01055	2.81241	-0.359317	0.719358	0.990951
1700034F02Rik	22.2232	0.067794	0.449789	0.150724	0.880193	0.995473
1700034H15Rik	18.6101	-0.299545	0.515839	-0.580694	0.561447	0.984712
1700034K08Rik	3.04038	5.22674	1.74092	3.0023	0.00267952	0.0446878
1700034P13Rik	2.98101	-0.736272	1.24795	-0.589987	0.5552	0.984712
1700037C18Rik	4.33523	0.51421	1.04475	0.492183	0.62259	0.990652
1700037H04Rik	97.5393	-0.140066	0.276247	-0.507031	0.612133	0.989264
1700039E15Rik	0.600902	-0.979244	3.08467	-0.317455	0.750899	0.991227
1700042G07Rik	0.489184	1.19273	3.3198	0.359277	0.719388	0.990951
1700042G15Rik	2.73566	-1.17857	1.50938	-0.780831	0.434902	0.95327
1700042O10Rik	7.88815	0.114723	0.773677	0.148282	0.88212	0.995473
1700044C05Rik	1.35638	-1.55673	1.89031	-0.823531	0.410206	0.942219
1700047A11Rik	0.361168	2.15154	4.04161	0.532347	0.594486	0.984712
1700047E10Rik	37.3412	6.97834	1.07588	6.48619	8.8034e-11	7.55452e-09
1700048O20Rik	1.51726	0.690223	1.72062	0.401147	0.688312	0.990951
1700049E22Rik	0.90568	-0.600987	2.7013	-0.222481	0.82394	0.995473
1700049G17Rik	98.6866	-0.659211	0.247299	-2.66564	0.00768424	0.101306
1700052K11Rik	65.4021	0.636562	0.376603	1.69027	0.0909755	0.527065
1700052N19Rik	262.829	0.00918587	0.181613	0.0505793	0.959661	0.997094
1700054M17Rik	1.18971	-0.348702	1.95283	-0.178562	0.858281	0.995473
1700054O13Rik	2.58748	0.295436	1.23347	0.239516	0.810706	0.995299
1700055C04Rik	1.24059	-1.43441	2.16017	-0.664027	0.506673	0.979973
1700056E22Rik	2.55133	1.33617	1.29113	1.03489	0.30072	0.881428
1700057G04Rik	0.917384	-0.549933	2.2085	-0.249007	0.803355	0.994565
1700061G19Rik	257.939	0.18548	0.223988	0.828079	0.407626	0.941326
1700063D05Rik	4.18746	2.34363	1.16319	2.01483	0.0439221	0.338866
1700064M15Rik	1.59508	-0.977138	1.8083	-0.540363	0.588947	0.984712
1700065D16Rik	2.35611	0.4815	1.45196	0.33162	0.740176	0.991155
1700066B17Rik	0.588968	-1.05238	3.11058	-0.338324	0.735119	0.991007
1700066B19Rik	1.25915	0.248058	1.79784	0.137976	0.890259	0.995473
1700066M21Rik	117.755	-0.366166	0.260946	-1.40322	0.16055	0.697185
1700067G17Rik	0.272256	-1.42946	4.04773	-0.353152	0.723974	0.990951
1700067K01Rik	12.4019	0.227365	0.637692	0.356543	0.721434	0.990951
1700071M16Rik	1.59513	0.0860317	1.67437	0.0513815	0.959022	0.997094
1700080O16Rik	21.9838	-0.235693	0.851792	-0.276702	0.782009	0.994504
1700084C01Rik	7.53786	-0.965314	0.758221	-1.27313	0.202972	0.769346
1700084E18Rik	12.9029	0.0401882	0.574125	0.0699991	0.944194	0.99668
1700084J12Rik	1.38996	0.657563	1.85031	0.355381	0.722304	0.990951
1700086O06Rik	36.0876	0.432317	0.374286	1.15505	0.248072	0.832276
1700088E04Rik	0.644971	1.70744	2.69027	0.634674	0.525641	0.98245
1700091H14Rik	0.525298	2.69946	3.15599	0.855346	0.392359	0.937506
1700092C10Rik	1.84211	4.49759	2.20064	2.04376	0.0409772	0.323821
1700092M07Rik	32.2556	-0.369244	0.389573	-0.947817	0.343223	0.91394
1700093K21Rik	6.04652	2.33471	0.929101	2.51287	0.0119754	0.139558
1700094D03Rik	109.92	0.0003851	0.254235	0.00151474	0.998791	0.999794
1700094J05Rik	1.732	2.38398	1.67952	1.41944	0.15577	0.687638
1700095A21Rik	0.959009	3.5437	2.29651	1.54309	0.12281	0.621091
1700096K18Rik	35.0468	0.168501	0.392132	0.429704	0.667411	0.990951
1700097N02Rik	16.131	-0.299726	0.722243	-0.414993	0.678147	0.990951
1700101E01Rik	30.1989	0.786131	0.392845	2.00112	0.0453794	0.344617
1700101I11Rik	1.67093	2.3177	1.82881	1.26733	0.205037	0.771711
1700102H20Rik	7.11553	-0.230769	0.756237	-0.305154	0.760249	0.992872
1700102P08Rik	20.663	0.282303	0.461803	0.611306	0.540997	0.984046
1700105P06Rik	16.4959	0.447068	0.529585	0.844186	0.398565	0.938845
1700108F19Rik	31.7777	1.2454	0.510993	2.43721	0.014801	0.162199
1700109H08Rik	59.0466	0.126859	0.298988	0.424293	0.671352	0.990951
1700110C19Rik	1.83378	-1.2786	1.57113	-0.813813	0.415752	0.94367
1700110K17Rik	5.13439	-0.29331	0.942416	-0.311232	0.755624	0.992872
1700111N16Rik	2.87435	-0.482625	1.26636	-0.381111	0.703121	0.990951
1700112E06Rik	1.33128	0.495039	1.90262	0.260188	0.794719	0.994504
1700112H15Rik	1.3529	0.348631	1.92764	0.180859	0.856478	0.995473
1700113A16Rik	4.77248	0.659564	0.926664	0.711762	0.476612	0.971793
1700120C14Rik	1.09518	-0.94033	1.9199	-0.48978	0.624289	0.990652
1700120K04Rik	0.978295	0.464546	2.12922	0.218177	0.827291	0.995473
1700121N20Rik	5.91754	0.589556	0.870165	0.677522	0.498075	0.978048
1700123I01Rik	22.1492	0.75179	0.466925	1.61009	0.107379	0.57887
1700123M08Rik	7.18387	0.0440975	0.753777	0.058502	0.953349	0.996746
1700123O20Rik	150.424	0.374388	0.242805	1.54192	0.123092	0.62118
1700124L16Rik	1.17232	-0.0531684	2.01992	-0.0263221	0.979	0.999321
1700125G22Rik	15.5725	0.889362	0.682071	1.30391	0.192263	0.751652
1700125H03Rik	4.23563	0.168655	0.99423	0.169634	0.865298	0.995473
1700125H20Rik	0.436385	-0.472645	3.45107	-0.136956	0.891065	0.995473
1700128F08Rik	1.12597	0.807752	1.87249	0.431378	0.666194	0.990951
1810009A15Rik	134.133	0.0376848	0.257656	0.14626	0.883716	0.995473
1810010D01Rik	5.18392	-0.0603892	0.911495	-0.066253	0.947176	0.996741
1810010H24Rik	3.79561	-0.174276	1.18971	-0.146486	0.883537	0.995473
1810011H11Rik	0.904221	-3.16212	2.64547	-1.19529	0.231972	0.807413
1810011O10Rik	7.47589	-0.381746	0.807416	-0.4728	0.636356	0.990951
1810012K16Rik	4.19363	-0.129146	0.968149	-0.133395	0.893881	0.995473
1810013A23Rik	0.870169	2.22144	2.2536	0.985731	0.324265	0.89934
1810013L24Rik	1104.65	-0.0548362	0.154962	-0.353869	0.723437	0.990951
1810014B01Rik	25.2038	0.0627006	0.431349	0.14536	0.884427	0.995473
1810019D21Rik	13.9245	0.224049	0.551103	0.406547	0.684341	0.990951
1810020O05Rik	0.973015	-2.01645	2.32974	-0.865523	0.386752	0.934074
1810022K09Rik	271.908	-0.440586	0.254604	-1.73048	0.0835452	0.501829
1810024B03Rik	13.61	-0.192774	0.69999	-0.275396	0.783012	0.994504
1810026B05Rik	772.191	-0.0854349	0.207185	-0.41236	0.680076	0.990951
1810026J23Rik	197.048	0.0824743	0.227617	0.362338	0.717099	0.990951
1810030O07Rik	397.37	0.0712865	0.174014	0.409661	0.682055	0.990951
1810032O08Rik	1007.24	0.0188199	0.187638	0.100299	0.920107	0.995473
1810034E14Rik	2.62244	-0.28353	1.47895	-0.191711	0.847969	0.995473
1810037I17Rik	130.933	-0.25114	0.27445	-0.915066	0.360157	0.921828
1810041L15Rik	4.81664	-0.127082	0.977744	-0.129975	0.896586	0.995473
1810043G02Rik	27.6803	0.158187	0.407507	0.388183	0.69788	0.990951
1810043H04Rik	15.5441	-0.299969	0.532378	-0.563452	0.573127	0.984712
1810044D09Rik	5.89324	-1.22339	0.961819	-1.27196	0.203388	0.769362
1810055G02Rik	114.057	0.0226652	0.260931	0.0868627	0.930781	0.995473
1810058I24Rik	76.6734	-0.0773825	0.333455	-0.232063	0.816489	0.995473
1810062G17Rik	2.85509	2.00474	1.38377	1.44875	0.147406	0.67024
1810064F22Rik	0.580855	-1.03482	2.77689	-0.372653	0.709407	0.990951
2010001E11Rik	2.32568	-0.619617	1.43447	-0.431949	0.665779	0.990951
2010005H15Rik	259.658	8.449	0.695253	12.1524	5.56959e-34	1.98393e-31
2010010A06Rik	3.54692	-0.161097	1.05466	-0.152748	0.878597	0.995473
2010012O05Rik	27.1082	0.346798	0.4181	0.829462	0.406843	0.940697
2010015L04Rik	18.9666	-0.951481	0.552007	-1.72368	0.0847663	0.506127
2010107E04Rik	181.412	-0.0932782	0.228583	-0.408071	0.683221	0.990951
2010107G12Rik	15.0083	-0.79315	0.615639	-1.28834	0.197629	0.758959
2010107G23Rik	12.7623	-0.882487	0.634619	-1.39058	0.164353	0.703564
2010109A12Rik	7.93499	-0.229832	0.723244	-0.31778	0.750652	0.991227
2010111I01Rik	714.345	-0.00302311	0.169964	-0.0177867	0.985809	0.999549
2010204K13Rik	36.7333	-0.808936	0.422038	-1.91674	0.0552712	0.393015
2010300C02Rik	7.638	-1.5481	0.921483	-1.68	0.0929564	0.533114
2010308F09Rik	1.85367	-0.711452	1.49294	-0.476545	0.633686	0.990951
2010310C07Rik	0.900059	0.880845	2.2424	0.392814	0.694457	0.990951
2010315B03Rik	48.4953	-0.625185	0.326349	-1.9157	0.0554038	0.393517
2010320M18Rik	46.2936	0.161855	0.34349	0.471206	0.637494	0.990951
2200002D01Rik	14.9019	-0.346864	0.540203	-0.642099	0.520809	0.981555
2210011C24Rik	9.7078	-0.493275	0.774796	-0.636652	0.524351	0.982058
2210013O21Rik	107.734	-0.123923	0.399708	-0.310033	0.756536	0.992872
2210015D19Rik	44.8647	0.197054	0.364539	0.540558	0.588812	0.984712
2210016F16Rik	130.759	0.0281514	0.286971	0.0980984	0.921854	0.995473
2210016L21Rik	90.7781	0.0630719	0.250289	0.251996	0.801044	0.994565
2210018M11Rik	973.104	-0.156473	0.154925	-1.01	0.312497	0.889845
2210039B01Rik	12.2692	1.1442	0.628375	1.82089	0.0686243	0.44767
2210404O09Rik	79.8452	-0.542515	0.287551	-1.88667	0.0592046	0.410872
2210408I21Rik	295.88	-0.297426	0.212643	-1.39871	0.161899	0.699497
2210409E12Rik	144.484	-1.05859	0.2975	-3.55828	0.000373297	0.00880935
2210416O15Rik	2.04891	-0.271245	1.37489	-0.197284	0.843605	0.995473
2210417A02Rik	10.0927	1.18782	0.674293	1.76158	0.0781402	0.485164
2210420H20Rik	12.7358	-0.70882	0.580881	-1.22025	0.22237	0.792846
2300002M23Rik	5.04344	-2.57909	1.14295	-2.25651	0.0240384	0.227138
2300009A05Rik	11.8989	-0.427644	0.664552	-0.643507	0.519895	0.981554
2310001H17Rik	5.77623	2.46973	0.95421	2.58825	0.00964649	0.120607
2310001K24Rik	0.545114	2.74168	3.11878	0.879087	0.379354	0.931719
2310002D06Rik	1.60856	-0.609098	1.82316	-0.33409	0.738312	0.991007
2310002F09Rik	5.55558	-1.26585	1.09703	-1.15389	0.248547	0.833117
2310003H01Rik	133.528	0.186357	0.231304	0.805679	0.420428	0.945163
2310005E17Rik	1.52579	0.55246	1.59327	0.346747	0.728781	0.991007
2310005G13Rik	2.61878	1.91395	1.38535	1.38156	0.167106	0.706602
2310009A05Rik	32.2099	-0.0298388	0.390595	-0.0763933	0.939106	0.99668
2310009B15Rik	11.3962	0.310862	0.611751	0.508151	0.611348	0.989264
2310010J17Rik	10.7537	0.282751	0.663616	0.426077	0.670052	0.990951
2310011J03Rik	87.4868	0.140021	0.255541	0.54794	0.583733	0.984712
2310014L17Rik	129.812	-0.00728062	0.281167	-0.0258943	0.979342	0.999361
2310015A10Rik	131.351	-0.321211	0.25194	-1.27495	0.202328	0.768636
2310015B20Rik	0.600745	0.388516	2.77981	0.139763	0.888847	0.995473
2310015D24Rik	3.52582	0.644472	1.27535	0.50533	0.613327	0.989264
2310022A10Rik	94.3463	-0.43942	0.278313	-1.57887	0.114366	0.596438
2310022B05Rik	77.4646	0.0604613	0.314245	0.192402	0.847428	0.995473
2310030A07Rik	3.27916	-1.32658	1.14954	-1.15401	0.248497	0.833117
2310030G06Rik	13.009	-0.911003	0.615419	-1.4803	0.138794	0.653366
2310033P09Rik	89.7151	0.139313	0.280182	0.497222	0.619032	0.990043
2310034G01Rik	1.5587	0.588224	1.58901	0.370182	0.711247	0.990951
2310035C23Rik	1307.09	0.136979	0.145836	0.939269	0.347592	0.916819
2310036O22Rik	149.394	-0.0905852	0.209939	-0.431484	0.666117	0.990951
2310039H08Rik	27.5924	0.287171	0.448941	0.639662	0.522392	0.981963
2310039L15Rik	12.8099	0.294545	0.5719	0.515029	0.606533	0.987427
2310040G24Rik	5.03553	-0.803875	0.940999	-0.854278	0.392951	0.937506
2310042E22Rik	9.51932	0.516876	0.702612	0.73565	0.461944	0.966543
2310043L19Rik	0.669768	1.77652	2.98466	0.595219	0.551697	0.984712
2310045N01Rik	47.072	-0.249318	0.328529	-0.758892	0.447917	0.960263
2310047M10Rik	18.9181	0.510506	0.507038	1.00684	0.314012	0.892537
2310057M21Rik	136.057	0.0412071	0.244428	0.168586	0.866122	0.995473
2310061I04Rik	51.2646	-0.185002	0.314506	-0.588232	0.556377	0.984712
2310061J03Rik	11.226	0.626201	0.638009	0.981493	0.32635	0.901259
2310067B10Rik	148.168	0.100893	0.242678	0.415749	0.677593	0.990951
2310068J16Rik	4.3324	1.11371	1.08434	1.02708	0.304382	0.884884
2310069B03Rik	3.51046	-1.18999	1.12101	-1.06154	0.288446	0.871571
2310069G16Rik	1.34004	0.376312	1.75131	0.214875	0.829865	0.995473
2410002F23Rik	1759.69	1.49443	0.17569	8.50606	1.79948e-17	2.57367e-15
2410003L11Rik	75.3908	-0.142264	0.293562	-0.484612	0.627952	0.990951
2410004B18Rik	60.3153	-0.0793505	0.315754	-0.251305	0.801579	0.994565
2410004I01Rik	0.622523	-1.14075	2.72683	-0.418343	0.675697	0.990951
2410004N09Rik	410.891	-0.0762049	0.289317	-0.263396	0.792246	0.994504
2410004P03Rik	2.87919	-0.676155	1.28575	-0.525884	0.598969	0.98657
2410006H16Rik	1566.03	0.0560682	0.236055	0.237522	0.812252	0.995299
2410007B07Rik	478.972	0.237128	0.172255	1.37661	0.168634	0.709215
2410012M07Rik	16.7174	-0.467796	0.510291	-0.916723	0.359288	0.920575
2410015M20Rik	71.6391	-0.158681	0.291537	-0.544291	0.586241	0.984712
2410016O06Rik	330.361	0.177699	0.176555	1.00648	0.314184	0.892757
2410017I17Rik	0.644971	1.70744	2.69027	0.634674	0.525641	0.98245
2410018L13Rik	28.4911	1.3522	0.46705	2.8952	0.00378915	0.0589253
2410021H03Rik	107.499	0.151076	0.273282	0.552821	0.580386	0.984712
2410076I21Rik	33.1629	0.24645	0.412785	0.597044	0.550478	0.984712
2410088K16Rik	50.4444	0.885769	0.330726	2.67826	0.0074006	0.0985578
2410089E03Rik	1804.34	1.01032	0.155017	6.51745	7.15139e-11	6.22171e-09
2410114N07Rik	11.6369	0.225428	0.616729	0.365522	0.714722	0.990951
2410124H12Rik	3.63629	0.780165	1.15488	0.675537	0.499335	0.978313
2410127L17Rik	1498.06	-0.521511	0.251405	-2.07439	0.0380435	0.310382
2410131K14Rik	57.9351	-0.133586	0.315294	-0.423687	0.671794	0.990951
2410137M14Rik	132.463	-0.906536	0.350467	-2.58665	0.00969127	0.120805
2410141K09Rik	672.914	-0.287368	0.188578	-1.52386	0.127543	0.631823
2500004C02Rik	34.4129	1.07888	0.376359	2.86663	0.00414872	0.063058
2510002D24Rik	30.9953	0.0837073	0.399957	0.209291	0.834221	0.995473
2510003E04Rik	99.9881	-0.112561	0.255272	-0.440946	0.659252	0.990951
2510009E07Rik	32.6956	-1.00546	0.508813	-1.97608	0.0481453	0.360343
2510039O18Rik	240.819	0.229127	0.207162	1.10603	0.268715	0.853896
2510049J12Rik	0.661426	1.74344	2.67264	0.652331	0.514188	0.98112
2610001J05Rik	70.542	-0.210959	0.337944	-0.624242	0.532469	0.983256
2610002J02Rik	31.6583	-0.418366	0.389041	-1.07538	0.282206	0.866113
2610002M06Rik	271.342	-0.214517	0.184937	-1.15995	0.24607	0.829939
2610005L07Rik	2645.8	0.315279	0.153236	2.05747	0.0396414	0.318464
2610008E11Rik	266.267	-0.105929	0.213219	-0.496808	0.619325	0.99009
2610015P09Rik	246.519	-0.229511	0.229952	-0.998082	0.31824	0.895754
2610018G03Rik	149.094	-1.23657	0.32867	-3.76234	0.000168329	0.00435129
2610020C07Rik	47.26	-0.0385428	0.32948	-0.116981	0.906875	0.995473
2610020H08Rik	185.732	0.13783	0.246461	0.559236	0.576	0.984712
2610028E06Rik	11.3665	-1.98201	0.731898	-2.70804	0.00676818	0.0924118
2610028H24Rik	1.19827	3.89235	2.3531	1.65414	0.098099	0.548094
2610034B18Rik	15.9693	-0.337767	0.514579	-0.656396	0.51157	0.98112
2610034M16Rik	2.17039	-0.547247	1.40206	-0.390317	0.696302	0.990951
2610035D17Rik	13.1802	-0.398582	0.563915	-0.706813	0.479683	0.971793
2610035F20Rik	9.38566	0.435864	0.722495	0.603276	0.546325	0.984712
2610037D02Rik	85.7214	0.785719	0.297767	2.63871	0.00832229	0.107174
2610044O15Rik8	165.068	-0.345664	0.224352	-1.54072	0.123385	0.62118
2610100L16Rik	2.02071	1.40685	1.50082	0.937389	0.348558	0.917026
2610203C20Rik	36.8021	-0.603491	0.469749	-1.28471	0.198894	0.761029
2610203C22Rik	1.22315	1.763	1.8861	0.934733	0.349926	0.917026
2610206C17Rik	1.30655	1.12479	1.76514	0.637225	0.523978	0.982058
2610301B20Rik	115.224	-0.0559199	0.254894	-0.219385	0.82635	0.995473
2610305D13Rik	4284.31	-0.452202	0.179624	-2.5175	0.0118192	0.138549
2610306M01Rik	9.44038	0.252234	0.728699	0.346143	0.729235	0.991007
2610307P16Rik	135.938	0.414139	0.367069	1.12823	0.259222	0.844234
2610318N02Rik	218.939	-0.108181	0.253234	-0.427197	0.669236	0.990951
2610507B11Rik	2830.46	-0.0323289	0.145249	-0.222576	0.823866	0.995473
2610507I01Rik	7.63642	-0.474388	0.784065	-0.605036	0.545155	0.984712
2610524H06Rik	131.329	1.02051	0.281755	3.62196	0.000292378	0.00718725
2610528J11Rik	5.8826	0.376882	0.886687	0.425045	0.670804	0.990951
2700029M09Rik	190.673	0.106522	0.199326	0.534411	0.593057	0.984712
2700038G22Rik	283.95	0.324355	0.215313	1.50643	0.131956	0.639108
2700046A07Rik	4.47515	1.36435	1.04998	1.29941	0.193803	0.752688
2700046G09Rik	33.5069	-0.0795108	0.391021	-0.203341	0.838868	0.995473
2700049A03Rik	1041.88	-0.180034	0.156801	-1.14817	0.2509	0.837471
2700054A10Rik	57.9258	2.60488	0.398904	6.5301	6.57273e-11	5.74475e-09
2700060E02Rik	801.237	-0.0829507	0.182278	-0.455077	0.649054	0.990951
2700062C07Rik	91.84	0.257712	0.248745	1.03605	0.30018	0.881428
2700070H01Rik	0.797554	0.928949	2.51197	0.369809	0.711525	0.990951
2700081O15Rik	292.858	0.0021248	0.236376	0.00898903	0.992828	0.999717
2700089E24Rik	204.962	0.403985	0.28678	1.40869	0.158927	0.694866
2700094K13Rik	150.762	0.234173	0.219864	1.06508	0.286838	0.870994
2700097O09Rik	141.312	-0.0638263	0.225749	-0.282731	0.777383	0.994504
2700099C18Rik	145.189	0.0381012	0.235908	0.161509	0.871693	0.995473
2810001G20Rik	18.6572	0.117849	0.478079	0.246505	0.805291	0.994911
2810002D19Rik	37.681	-0.081719	0.422682	-0.193335	0.846697	0.995473
2810004N23Rik	350.138	0.228696	0.178572	1.2807	0.2003	0.764549
2810006K23Rik	45.4651	-0.00801087	0.337788	-0.0237157	0.981079	0.999445
2810008D09Rik	80.3158	0.121816	0.294433	0.413732	0.67907	0.990951
2810013P06Rik	139.572	0.273045	0.286361	0.953497	0.340338	0.912181
2810021J22Rik	159.829	0.229506	0.213048	1.07725	0.281368	0.865773
2810025M15Rik	110.024	0.189521	0.246344	0.769335	0.441694	0.958741
2810029C07Rik	10.1685	-0.0827943	0.642876	-0.128787	0.897526	0.995473
2810032G03Rik	1.6141	-0.321461	1.64147	-0.195837	0.844738	0.995473
2810047C21Rik1	57.1961	1.13518	0.373766	3.03714	0.00238832	0.0409157
2810055G20Rik	2.68272	-0.384349	1.36303	-0.28198	0.777958	0.994504
2810403A07Rik	1265.17	0.0769856	0.149573	0.514704	0.60676	0.987427
2810403D21Rik	47.0211	-0.33804	0.361534	-0.935016	0.34978	0.917026
2810408A11Rik	36.4202	-0.305431	0.36371	-0.839767	0.401039	0.939202
2810408I11Rik	20.4333	0.2741	0.491253	0.557961	0.576871	0.984712
2810408M09Rik	43.3488	0.410838	0.432224	0.950521	0.341848	0.913481
2810410L24Rik	5.74146	0.170341	0.840883	0.202573	0.839468	0.995473
2810417H13Rik	143.928	-0.599774	0.256451	-2.33875	0.0193482	0.194797
2810428I15Rik	47.5193	0.0482936	0.377197	0.128033	0.898123	0.995473
2810429I04Rik	239.504	2.63191	0.210086	12.5278	5.26132e-36	2.11337e-33
2810433D01Rik	0.497296	1.19284	3.29934	0.361538	0.717697	0.990951
2810442I21Rik	21.1272	-0.0839871	0.495643	-0.169451	0.865442	0.995473
2810442N19Rik	0.586179	-2.51402	2.69778	-0.931885	0.351396	0.917521
2810454H06Rik	91.2869	0.388432	0.315411	1.23151	0.218131	0.789279
2810459M11Rik	1.55108	-2.79693	1.88879	-1.4808	0.138659	0.653036
2810468N07Rik	2.03728	0.134726	1.52598	0.0882885	0.929647	0.995473
2810471M01Rik	1.93706	4.57855	2.07961	2.20163	0.0276911	0.24849
2810474O19Rik	3822.42	0.637011	0.269672	2.36217	0.0181682	0.186311
2900005J15Rik	2.56229	-2.65089	1.57807	-1.67984	0.0929893	0.533114
2900008C10Rik	5.87968	0.0989405	0.88933	0.111253	0.911416	0.995473
2900009J06Rik	1.40627	0.322334	1.73899	0.185358	0.852948	0.995473
2900011O08Rik	30.2678	1.25864	0.408678	3.07979	0.00207144	0.0367544
2900026A02Rik	193.928	-0.362705	0.219159	-1.65499	0.0979275	0.547785
2900041M22Rik	9.15562	0.649212	0.706284	0.919194	0.357994	0.920115
2900055J20Rik	5.6713	-1.24673	0.972538	-1.28194	0.199864	0.763193
2900056M20Rik	209.534	-0.0511102	0.280103	-0.182469	0.855214	0.995473
2900060B14Rik	29.412	0.399738	0.43541	0.918073	0.35858	0.920337
2900076A07Rik	47.4511	0.251339	0.335514	0.749119	0.453786	0.960933
2900079G21Rik	1.21383	0.563236	2.0026	0.281252	0.778518	0.994504
2900092C05Rik	1.11159	2.60245	2.27707	1.14289	0.253083	0.839711
2900092D14Rik	0.964672	-2.02811	2.35005	-0.86301	0.388132	0.934804
2900097C17Rik	865.674	0.135089	0.208711	0.647252	0.517469	0.98112
3000002C10Rik	29.0688	0.13205	0.436222	0.302713	0.762108	0.992958
3010001F23Rik	3.98119	0.237484	1.0231	0.232122	0.816443	0.995473
3010026O09Rik	70.7527	-0.0369886	0.291755	-0.12678	0.899115	0.995473
3110001I22Rik	120.925	-0.297361	0.228215	-1.30298	0.19258	0.751778
3110002H16Rik	308.658	0.91877	0.171064	5.37091	7.8342e-08	4.56487e-06
3110007F17Rik	23.48	2.33697	0.535815	4.36152	1.29161e-05	0.000463582
3110009E18Rik	6.79788	-0.203626	0.767462	-0.265324	0.79076	0.994504
3110021A11Rik	20.2417	0.322988	0.498811	0.647515	0.517299	0.98112
3110021N24Rik	5.40633	0.344762	0.900309	0.382937	0.701767	0.990951
3110035E14Rik	0.685739	-2.711	2.90674	-0.932661	0.350995	0.917521
3110039I08Rik	0.256031	-1.36934	4.05132	-0.337998	0.735365	0.991007
3110039M20Rik	1.16779	0.0238514	2.01979	0.0118088	0.990578	0.999717
3110040N11Rik	91.607	0.241622	0.24278	0.995232	0.319623	0.896655
3110043O21Rik	206.887	0.200307	0.202246	0.990416	0.321971	0.898186
3110045C21Rik	3.14985	-0.330046	1.27247	-0.259375	0.795346	0.994504
3110052M02Rik	45.7563	-0.0398915	0.322358	-0.123749	0.901514	0.995473
3110056K07Rik	58.5336	-0.300789	0.29662	-1.01405	0.310557	0.888065
3110057O12Rik	92.2545	0.0940396	0.286563	0.328164	0.742788	0.991227
3110062M04Rik	27.9507	-0.0420767	0.422867	-0.0995034	0.920739	0.995473
3110070M22Rik	2.33573	0.244493	1.36704	0.178848	0.858057	0.995473
3110082I17Rik	55.8497	-0.00309693	0.301242	-0.0102805	0.991797	0.999717
3300002I08Rik	31.0929	0.392928	0.37862	1.03779	0.299368	0.881428
3300005D01Rik	1.28682	-0.212848	1.96346	-0.108405	0.913675	0.995473
3632451O06Rik	146.231	1.06618	0.252371	4.22464	2.39325e-05	0.000795461
3632454L22Rik	4.23867	-1.12268	1.04855	-1.0707	0.284305	0.868793
3830403N18Rik	3.39444	1.09666	1.18124	0.928395	0.353203	0.919107
3830406C13Rik	129.902	0.0803745	0.236872	0.339317	0.734371	0.991007
3830408C21Rik	14.6119	-0.158841	0.578327	-0.274657	0.78358	0.994504
3830417A13Rik	7.56282	-0.447698	0.931336	-0.480705	0.630726	0.990951
3930402G23Rik	1.27282	-0.511898	1.78289	-0.287117	0.774023	0.994504
4430402I18Rik	5.30283	-1.5611	0.962726	-1.62154	0.104903	0.571067
4631405J19Rik	0.569955	-2.47771	3.07071	-0.806885	0.419733	0.94437
4632415L05Rik	87.11	0.556918	0.283044	1.96761	0.0491135	0.365588
4632427E13Rik	431.97	0.322062	0.200829	1.60367	0.108787	0.581288
4632428C04Rik	1.89556	-1.40365	1.5782	-0.889398	0.373789	0.929277
4632428N05Rik	7.32996	-0.15963	0.814358	-0.196019	0.844595	0.995473
4632434I11Rik	1561.11	-0.161158	0.181091	-0.889926	0.373505	0.929277
4732416N19Rik	76.3567	0.595226	0.365969	1.62644	0.103856	0.567167
4732471J01Rik	196.46	1.2823	0.208949	6.1369	8.41459e-10	6.45768e-08
4732490B19Rik	1.1922	0.73752	1.75326	0.420655	0.674007	0.990951
4732491K20Rik	13.467	0.128146	0.561747	0.228121	0.819552	0.995473
4831440E17Rik	41.2759	0.244147	0.340677	0.716653	0.473589	0.971793
4833403I15Rik	18.6701	-1.30357	0.506637	-2.57298	0.0100826	0.123967
4833417C18Rik	84.6965	-0.473539	0.297147	-1.59362	0.111022	0.586617
4833418N02Rik	6.41211	1.02432	0.87196	1.17473	0.240103	0.819545
4833419F23Rik	6.66722	0.727291	0.815843	0.891459	0.372683	0.928935
4833420G17Rik	486.145	0.0581151	0.195026	0.297987	0.765713	0.992958
4833427G06Rik	0.925727	-0.494424	2.17265	-0.227567	0.819983	0.995473
4833428L15Rik	3.32979	0.635676	1.07394	0.591911	0.55391	0.984712
4833439L19Rik	298.626	0.128497	0.179247	0.716869	0.473455	0.971793
4921501E09Rik	0.878281	2.22143	2.24838	0.988014	0.323146	0.899162
4921504A21Rik	6.19019	-0.68319	0.852452	-0.801441	0.422877	0.945988
4921504E06Rik	1.11491	0.652635	2.03539	0.320644	0.74848	0.991227
4921506M07Rik	0.856776	-0.578656	2.48469	-0.232889	0.815847	0.995473
4921507L20Rik	0.81122	-0.289365	2.30189	-0.125708	0.899963	0.995473
4921507P07Rik	15.5209	-0.636629	0.558458	-1.13998	0.254296	0.840546
4921509C19Rik	6.58027	-1.5441	1.03199	-1.49624	0.134591	0.645076
4921511C20Rik	2.93842	1.30006	1.23004	1.05692	0.290547	0.8734
4921524J17Rik	85.9297	0.00521748	0.280094	0.0186276	0.985138	0.999549
4921525O09Rik	3.6456	-0.526169	1.30585	-0.402932	0.686999	0.990951
4921531C22Rik	24.7886	0.804385	0.43202	1.86191	0.0626152	0.423261
4921533I20Rik	0.683204	0.218409	2.68205	0.0814335	0.935097	0.995859
4921536K21Rik	5.37715	-0.0234398	0.94528	-0.0247967	0.980217	0.999361
4921539E11Rik	0.642182	0.148874	2.72917	0.0545493	0.956498	0.996746
4930401C15Rik	0.497296	1.19284	3.29934	0.361538	0.717697	0.990951
4930402H24Rik	168.64	-0.0805114	0.236562	-0.34034	0.7336	0.991007
4930402K13Rik	23.9986	1.43696	0.485945	2.95704	0.00310603	0.0502044
4930404A10Rik	0.497296	1.19284	3.29934	0.361538	0.717697	0.990951
4930404H11Rik	1.79766	3.38688	2.08916	1.62116	0.104982	0.571179
4930404N11Rik	31.1255	0.384564	0.392622	0.979478	0.327344	0.901259
4930405A21Rik	1.9344	-0.166746	1.38399	-0.120482	0.904101	0.995473
4930412C18Rik	6.12032	1.08035	0.921599	1.17226	0.241094	0.821497
4930412O13Rik	0.580855	-1.03482	2.77689	-0.372653	0.709407	0.990951
4930413G21Rik	4.12931	-0.154787	1.06358	-0.145534	0.884289	0.995473
4930414L22Rik	34.9977	0.422943	0.391538	1.08021	0.280049	0.863642
4930414N06Rik	0.328259	2.03262	4.05297	0.501513	0.61601	0.989264
4930415F15Rik	2.44267	0.906875	1.43561	0.631699	0.527584	0.983156
4930417O13Rik	0.72853	-0.265962	2.57629	-0.103234	0.917777	0.995473
4930425K10Rik	1.86741	2.34933	1.82295	1.28875	0.197484	0.758959
4930426D05Rik	0.90644	2.27214	2.23575	1.01628	0.309497	0.886646
4930426L09Rik	1.26659	-2.42316	1.98176	-1.22273	0.221433	0.79197
4930427A07Rik	286.019	0.0136431	0.212309	0.0642608	0.948763	0.996746
4930429B21Rik	50.1702	0.0283073	0.329895	0.0858072	0.93162	0.995744
4930429D17Rik	1.18672	2.74017	2.22394	1.23213	0.217902	0.789101
4930429F24Rik	20.5441	0.597268	0.562593	1.06163	0.288402	0.871571
4930430F08Rik	147.99	0.623032	0.237931	2.61853	0.00883084	0.112041
4930430J02Rik	0.328259	2.03262	4.05297	0.501513	0.61601	0.989264
4930431F12Rik	1.12314	3.77805	2.15258	1.75512	0.0792382	0.488311
4930431P03Rik	2.19043	2.06339	1.54867	1.33237	0.182739	0.733561
4930432K21Rik	47.2468	-0.116663	0.344519	-0.338626	0.734891	0.991007
4930433N12Rik	64.4995	0.425861	0.30789	1.38316	0.166616	0.705596
4930435E12Rik	2.50199	4.94671	1.71688	2.88123	0.00396132	0.0606535
4930440C22Rik	7.4205	5.5291	1.39127	3.97415	7.06315e-05	0.00202652
4930443O20Rik	0.945458	1.37027	2.34713	0.583807	0.55935	0.984712
4930444F02Rik	0.436615	-0.415167	3.44706	-0.120441	0.904134	0.995473
4930444G20Rik	0.886624	2.24785	2.45783	0.914567	0.360419	0.921889
4930444M15Rik	20.8217	-0.445759	0.461884	-0.965089	0.3345	0.907071
4930444P10Rik	2.68519	0.584606	1.35193	0.432423	0.665434	0.990951
4930447C04Rik	474.046	0.386616	0.227106	1.70236	0.0886886	0.51982
4930447K03Rik	7.43734	-0.496529	0.81987	-0.605619	0.544768	0.984712
4930447N08Rik	0.371816	-1.81939	4.01526	-0.453119	0.650463	0.990951
4930448K20Rik	0.870011	3.42792	2.62076	1.30798	0.190879	0.748722
4930449E01Rik	0.797711	-0.0918093	2.30578	-0.0398169	0.968239	0.997651
4930451C15Rik	4.15537	-0.627162	1.05158	-0.596403	0.550906	0.984712
4930451G09Rik	23.8734	0.0925937	0.432311	0.214183	0.830404	0.995473
4930452B06Rik	482.425	0.677286	0.203077	3.33512	0.000852625	0.0177276
4930453H23Rik	4.08856	-0.361093	1.01723	-0.354977	0.722607	0.990951
4930453N24Rik	642.46	-0.0746796	0.162634	-0.459189	0.646098	0.990951
4930455B14Rik	3.08711	1.20182	1.30382	0.921764	0.356652	0.920115
4930455C13Rik	1.95685	0.786971	1.43081	0.550017	0.582308	0.984712
4930455D15Rik	1.05891	-1.0089	1.93751	-0.520718	0.602563	0.986759
4930461G14Rik	229.841	0.417784	0.202631	2.0618	0.0392268	0.316886
4930465K10Rik	5.17453	0.739526	0.911589	0.811249	0.417222	0.944001
4930467D21Rik	16.8851	-0.154521	0.601492	-0.256897	0.797258	0.994504
4930467E23Rik	27.7693	1.17993	0.461056	2.55919	0.0104916	0.127362
4930467K11Rik	0.870326	1.14895	2.46011	0.46703	0.640478	0.990951
4930470H14Rik	4.31786	-1.04802	1.0926	-0.959192	0.337462	0.909875
4930470P17Rik	1.19499	1.70852	2.03551	0.839355	0.40127	0.939202
4930471C04Rik	0.547076	1.19344	3.19428	0.373617	0.708689	0.990951
4930471M09Rik	7.69496	0.131192	0.759994	0.172622	0.862948	0.995473
4930473O22Rik	0.616969	0.335552	2.75986	0.121583	0.903229	0.995473
4930474N09Rik	1.00102	-0.924945	2.11584	-0.437153	0.662	0.990951
4930478L05Rik	3.17894	0.435959	1.15088	0.378806	0.704832	0.990951
4930479D17Rik	0.93105	-1.84572	2.17521	-0.848525	0.396146	0.937506
4930481A15Rik	2.14941	2.05659	1.55139	1.32564	0.184959	0.737646
4930482G09Rik	1.11975	-0.915995	1.93626	-0.473074	0.636161	0.990951
4930483O08Rik	0.870169	2.22144	2.2536	0.985731	0.324265	0.89934
4930486L24Rik	13.5894	0.767751	0.566852	1.35441	0.175605	0.722118
4930500J02Rik	440.067	-0.262186	0.277276	-0.945576	0.344365	0.914362
4930502E09Rik	1.99425	-0.774615	1.65805	-0.467185	0.640368	0.990951
4930502E18Rik	8.1123	-1.78876	0.776166	-2.30461	0.0211887	0.208109
4930503E14Rik	50.434	6.0928	0.722799	8.42944	3.47314e-17	4.89324e-15
4930503L19Rik	615.121	-0.464311	0.16705	-2.77947	0.00544474	0.0779904
4930505A04Rik	3.70518	0.67513	1.08326	0.623241	0.533126	0.983256
4930506C21Rik	5.35926	0.389608	0.970979	0.401253	0.688234	0.990951
4930506M07Rik	35.452	-0.45138	0.429673	-1.05052	0.293479	0.875843
4930507D05Rik	19.7567	0.21491	0.466177	0.461005	0.644795	0.990951
4930509E16Rik	13.1873	-0.00721786	0.594168	-0.0121478	0.990308	0.999717
4930511M06Rik	1.80499	-1.37661	1.88118	-0.731779	0.464303	0.9675
4930513N10Rik	21.7505	0.488625	0.462475	1.05654	0.29072	0.8734
4930515G01Rik	15.5766	0.0355457	0.560352	0.0634346	0.94942	0.996746
4930515L19Rik	0.716983	-1.45251	2.6006	-0.558528	0.576484	0.984712
4930518P08Rik	9.25145	3.03842	0.941095	3.2286	0.00124397	0.0245161
4930519F09Rik	4.5576	5.80648	1.59117	3.64919	0.000263067	0.00654341
4930519F16Rik	553.733	-0.580666	0.236975	-2.45033	0.0142725	0.158594
4930519G04Rik	0.572743	-1.01125	2.78729	-0.36281	0.716747	0.990951
4930520O04Rik	3.48653	-1.1836	1.19032	-0.994352	0.320052	0.896861
4930523C07Rik	7.35894	-1.20513	0.792011	-1.52161	0.128108	0.632674
4930523O13Rik	0.714152	1.84954	2.62084	0.705705	0.480372	0.971793
4930524B15Rik	166.709	1.98133	0.687928	2.88013	0.00397505	0.0607651
4930525D18Rik	2.42158	2.27519	1.42831	1.59293	0.111177	0.587271
4930525G20Rik	43.7922	-0.0256131	0.356068	-0.0719333	0.942655	0.99668
4930526I15Rik	46.1084	0.332795	0.3917	0.849617	0.395538	0.937506
4930526L06Rik	65.0838	0.381439	0.293315	1.30044	0.19345	0.751778
4930527F14Rik	1.4788	1.35529	1.83409	0.738944	0.459941	0.965339
4930528A17Rik	20.3547	0.182673	0.469581	0.389012	0.697267	0.990951
4930528D03Rik	4.73707	-1.11494	0.989132	-1.12719	0.259662	0.844378
4930529C04Rik	0.514167	1.08456	3.25871	0.332817	0.739272	0.991007
4930529L06Rik	0.525298	2.69946	3.15599	0.855346	0.392359	0.937506
4930529M08Rik	1.96176	0.353529	1.46776	0.240863	0.809661	0.995299
4930538K18Rik	5.62842	-0.111846	0.907338	-0.123268	0.901895	0.995473
4930539C22Rik	0.886466	3.45081	2.65291	1.30076	0.19334	0.751778
4930539E08Rik	39.8084	0.0308289	0.388645	0.079324	0.936775	0.996022
4930539J05Rik	16.0785	0.633211	0.573975	1.1032	0.269939	0.855028
4930539M17Rik	1.14759	0.641155	1.99429	0.321496	0.747835	0.991227
4930543E12Rik	0.789599	-0.0705947	2.31102	-0.030547	0.975631	0.99881
4930544D05Rik	1.68426	0.516905	1.7728	0.291575	0.770611	0.994504
4930544M13Rik	0.361168	2.15154	4.04161	0.532347	0.594486	0.984712
4930546K05Rik	1.05095	-2.07682	2.13633	-0.972144	0.330979	0.904274
4930547E08Rik	2.86756	0.0788827	1.21129	0.0651229	0.948076	0.996746
4930548H24Rik	13.0716	-0.318552	0.673139	-0.473233	0.636047	0.990951
4930549C01Rik	0.400271	-1.98463	3.47653	-0.570865	0.568091	0.984712
4930549G23Rik	5.86595	0.0289104	0.909691	0.0317804	0.974647	0.99881
4930550C14Rik	4.00508	-1.11727	1.33248	-0.83849	0.401756	0.939202
4930550L24Rik	2.12117	3.65426	1.73278	2.1089	0.0349533	0.293412
4930552P12Rik	10.7228	-0.0700873	0.807242	-0.0868232	0.930812	0.995473
4930555G01Rik	1.10885	-2.15161	2.07869	-1.03508	0.300632	0.881428
4930556M19Rik	37.0609	-0.20388	0.406687	-0.50132	0.616146	0.989264
4930557A04Rik	1.51557	-0.796036	1.77229	-0.449157	0.653319	0.990951
4930558J18Rik	67.0386	-0.000349549	0.290388	-0.00120373	0.99904	0.999833
4930558K02Rik	0.716983	-1.45251	2.6006	-0.558528	0.576484	0.984712
4930562C15Rik	1.21787	-0.283789	1.81586	-0.156283	0.87581	0.995473
4930563E18Rik	0.822766	0.777413	2.28778	0.33981	0.733999	0.991007
4930563E22Rik	18.6309	-0.181954	0.504617	-0.360579	0.718415	0.990951
4930563M20Rik	0.750423	1.91766	2.58896	0.740707	0.458871	0.964821
4930570G19Rik	4.915	-0.50984	0.977519	-0.521565	0.601973	0.986759
4930577N17Rik	5.54546	-0.195364	0.981752	-0.198995	0.842267	0.995473
4930578C19Rik	0.328259	2.03262	4.05297	0.501513	0.61601	0.989264
4930578M01Rik	3.64579	-0.970279	1.1725	-0.82753	0.407937	0.941332
4930579G18Rik	2.54063	1.30316	1.35349	0.962811	0.335642	0.908082
4930579G24Rik	21.2696	-0.315729	0.473939	-0.666181	0.505296	0.979312
4930579K19Rik	9.08758	0.210656	0.708991	0.297121	0.766374	0.993014
4930581F22Rik	16.7317	0.268606	0.532754	0.504183	0.614133	0.989264
4930583K01Rik	1.10336	-0.109788	1.88275	-0.0583128	0.953499	0.996746
4930590J08Rik	16.7103	-0.496751	0.788965	-0.629623	0.528941	0.983256
4930590L20Rik	12.5878	1.99583	0.675381	2.95512	0.00312545	0.0503896
4930591A17Rik	9.6223	-0.207153	0.94006	-0.220362	0.825589	0.995473
4930594C11Rik	23.4211	-0.244419	0.462886	-0.528034	0.597476	0.984939
4930596I21Rik	14.0044	-0.178568	0.573668	-0.311275	0.755592	0.992872
4930598F16Rik	1.61709	-2.85135	1.84263	-1.54744	0.121758	0.617425
4930599N23Rik	1.02259	2.49215	2.35947	1.05623	0.290862	0.8734
4931403G20Rik	0.472887	-0.416758	3.35327	-0.124284	0.90109	0.995473
4931406C07Rik	94.775	-0.164735	0.272603	-0.604305	0.545641	0.984712
4931406H21Rik	2.3671	-2.39798	1.53353	-1.5637	0.117888	0.605646
4931406P16Rik	585.579	0.12271	0.157032	0.781432	0.434549	0.953249
4931408D14Rik	4.8326	-0.260326	0.932444	-0.279186	0.780102	0.994504
4931409K22Rik	3.94486	-1.00726	1.06551	-0.945331	0.34449	0.914362
4931412M21	0.733968	1.8851	2.60297	0.724213	0.468935	0.969527
4931414P19Rik	40.9479	0.297067	0.372191	0.798157	0.42478	0.947138
4931423N10Rik	8.14408	-0.195891	0.866183	-0.226154	0.821081	0.995473
4931428F04Rik	26.1935	-0.294654	0.422539	-0.697341	0.48559	0.972623
4931428L18Rik	2.69625	1.81933	1.38123	1.31718	0.187777	0.743819
4931429I11Rik	3.52376	2.7141	1.39041	1.95201	0.0509367	0.373595
4931429L15Rik	1.16764	0.730884	1.85878	0.393206	0.694167	0.990951
4931429P17Rik	0.569955	-2.47771	3.07071	-0.806885	0.419733	0.94437
4931431C16Rik	1.61709	-2.85135	1.84263	-1.54744	0.121758	0.617425
4931440F15Rik	9.58664	-0.0112393	0.655225	-0.0171533	0.986314	0.999549
4931440J10Rik	1.17027	2.72173	2.21698	1.22767	0.219569	0.790484
4931440L10Rik	13.9521	-0.633469	0.576422	-1.09897	0.271782	0.855843
4931440P22Rik	6.25222	0.177544	0.888853	0.199746	0.84168	0.995473
4932411N23Rik	0.880659	0.587315	2.44515	0.240195	0.810179	0.995299
4932412D23Rik	11.9166	0.164107	0.648511	0.253052	0.800228	0.994565
4932416H05Rik	35.9501	0.343785	0.398287	0.863159	0.38805	0.934804
4932418E24Rik	3.58112	-3.09137	1.39546	-2.21531	0.0267389	0.243749
4932435O22Rik	0.600745	0.388516	2.77981	0.139763	0.888847	0.995473
4932438A13Rik	4417.39	0.0830183	0.127579	0.650723	0.515225	0.98112
4932438H23Rik	0.675019	-1.1839	2.66496	-0.444245	0.656865	0.990951
4933400A11Rik	1.05891	-1.0089	1.93751	-0.520718	0.602563	0.986759
4933401D09Rik	45.4689	3.20843	0.626056	5.12483	2.97803e-07	1.53194e-05
4933402E13Rik	6.89537	-1.24836	0.812839	-1.5358	0.124588	0.624133
4933402J07Rik	1.73925	-1.8507	1.67128	-1.10735	0.268141	0.853089
4933403O08Rik	1.73789	-0.606086	1.68844	-0.358961	0.719624	0.990951
4933404K08Rik	28.2916	5.99013	0.972545	6.15923	7.30981e-10	5.70256e-08
4933404O12Rik	70.7898	-0.15439	0.334941	-0.460947	0.644836	0.990951
4933405D12Rik	3.56387	0.0347238	1.37533	0.0252476	0.979857	0.999361
4933406F09Rik	0.669695	0.48	2.69738	0.17795	0.858762	0.995473
4933406G16Rik	0.825555	2.13903	2.46624	0.867327	0.385763	0.933559
4933406I18Rik	3.39664	0.0391297	1.15162	0.033978	0.972895	0.99871
4933406J08Rik	65.8634	0.463681	0.34973	1.32583	0.184897	0.737646
4933406M09Rik	3.03772	0.976965	1.1597	0.84243	0.399547	0.939202
4933407K13Rik	151.606	-0.315123	0.215162	-1.46459	0.143034	0.661026
4933407L21Rik	0.580855	-1.03482	2.77689	-0.372653	0.709407	0.990951
4933408B17Rik	8.79335	-0.178126	0.694787	-0.256375	0.797661	0.994504
4933408N05Rik	1.75041	1.54779	1.72592	0.896795	0.369828	0.926731
4933411G11Rik	18.9767	1.30901	0.535808	2.44306	0.0145635	0.161068
4933411K16Rik	2.43268	0.633526	1.34033	0.472663	0.636454	0.990951
4933411K20Rik	164.83	-0.300029	0.221279	-1.35588	0.175136	0.721179
4933412E12Rik	2.91395	-0.656527	1.23965	-0.529605	0.596386	0.984712
4933413G19Rik	7.35569	0.0267867	0.796281	0.0336397	0.973164	0.99881
4933413J09Rik	4.05662	0.53575	1.2311	0.43518	0.663432	0.990951
4933416C03Rik	4.77962	0.116214	0.931187	0.124802	0.90068	0.995473
4933417D19Rik	5.39153	0.454362	0.873273	0.520298	0.602856	0.986759
4933421O10Rik	8.38017	0.210419	0.7112	0.295865	0.767333	0.993385
4933422A05Rik	3.72871	-0.252965	1.04972	-0.240982	0.809569	0.995299
4933422H20Rik	0.489111	-0.474144	3.31806	-0.142898	0.886371	0.995473
4933424G06Rik	0.384047	-1.92586	4.00765	-0.480546	0.630839	0.990951
4933426M11Rik	907.687	0.336327	0.226835	1.48269	0.138156	0.652946
4933427D06Rik	10.3869	0.233151	0.689775	0.33801	0.735355	0.991007
4933427D14Rik	257.704	0.137911	0.231616	0.595427	0.551558	0.984712
4933427E11Rik	6.32259	0.324246	0.866228	0.37432	0.708166	0.990951
4933427G17Rik	4.34987	0.00724086	0.981515	0.00737722	0.994114	0.999717
4933428C19Rik	4.00894	2.53535	1.58108	1.60355	0.108812	0.581288
4933428G20Rik	0.732984	0.0430032	2.91219	0.0147666	0.988218	0.999717
4933430I17Rik	13.0204	-0.179384	0.640816	-0.279931	0.779531	0.994504
4933431E20Rik	6.4949	-0.435209	0.802566	-0.542272	0.587631	0.984712
4933432G23Rik	1.35117	1.19822	1.75715	0.681909	0.495297	0.976617
4933432I03Rik	0.797711	-0.0918093	2.30578	-0.0398169	0.968239	0.997651
4933433C11Rik	3.35802	0.544554	1.23316	0.441592	0.658785	0.990951
4933433G08Rik	0.272256	-1.42946	4.04773	-0.353152	0.723974	0.990951
4933433G15Rik	12.6534	-0.499423	0.622984	-0.801663	0.422748	0.945988
4933433G19Rik	12.4085	1.05208	0.593399	1.77298	0.0762326	0.478074
4933434E20Rik	416.21	0.0924833	0.196674	0.470236	0.638186	0.990951
4933434I20Rik	1.37279	1.05577	1.68361	0.627088	0.530602	0.983256
4933438K21Rik	7.85185	1.96225	0.808417	2.42728	0.0152127	0.164979
4933439C10Rik	46.0319	0.436996	0.412745	1.05876	0.289711	0.872862
4933439K11Rik	0.763975	-2.8848	2.45658	-1.17431	0.24027	0.819965
4933440J02Rik	0.600515	0.281597	3.09089	0.0911053	0.927409	0.995473
4933440M02Rik	4.34395	0.66271	1.09299	0.606328	0.544297	0.984712
5031414D18Rik	0.909114	0.339632	2.16464	0.1569	0.875324	0.995473
5031425E22Rik	301.8	0.318509	0.210684	1.51179	0.130588	0.636555
5031426D15Rik	2.51613	-0.903708	1.40879	-0.641478	0.521212	0.981738
5031434C07Rik	16.1154	-0.980415	0.64908	-1.51047	0.130924	0.637532
5031434O11Rik	1.88119	-0.594562	1.5716	-0.378317	0.705195	0.990951
5031439G07Rik	226.813	0.184062	0.220027	0.836541	0.402851	0.939202
5033404E19Rik	2.25583	-2.36889	1.633	-1.45064	0.146881	0.669881
5033406O09Rik	4.10854	-0.558576	1.00234	-0.557272	0.577342	0.984712
5133400J02Rik	116.543	0.168605	0.252448	0.667881	0.50421	0.979142
5330411J11Rik	27.1597	0.931789	0.475927	1.95784	0.0502487	0.370679
5330413P13Rik	4.77495	1.25451	1.08581	1.15537	0.247939	0.832059
5330417C22Rik	1.774	-0.113872	1.65789	-0.068685	0.94524	0.99668
5330426P16Rik	19.7306	-0.311088	0.53657	-0.579771	0.562069	0.984712
5330434G04Rik	1.46579	-0.741062	1.77952	-0.41644	0.677088	0.990951
5430401F13Rik	0.525298	2.69946	3.15599	0.855346	0.392359	0.937506
5430402O13Rik	16.7107	1.74825	0.536219	3.26033	0.00111284	0.0221852
5430405H02Rik	28.0929	0.0169718	0.396062	0.0428515	0.96582	0.997355
5430416N02Rik	602.944	0.170525	0.274762	0.620626	0.534846	0.983264
5430416O09Rik	0.933839	-0.508933	2.19814	-0.231528	0.816904	0.995473
5430417L22Rik	34.0373	-0.0758129	0.381363	-0.198795	0.842423	0.995473
5430419D17Rik	0.528287	-2.38622	3.11315	-0.766497	0.443381	0.959143
5430421F17Rik	1.33112	1.13337	1.9345	0.585874	0.55796	0.984712
5430425K12Rik	0.572743	-1.01125	2.78729	-0.36281	0.716747	0.990951
5430427O19Rik	0.371816	-1.81939	4.01526	-0.453119	0.650463	0.990951
5430435G22Rik	1.77027	-0.469124	1.46093	-0.321113	0.748124	0.991227
5430440P10Rik	0.420161	-0.414428	3.49359	-0.118625	0.905572	0.995473
5530601H04Rik	344.055	-0.0548729	0.183986	-0.298244	0.765517	0.992958
5730403I07Rik	1.00245	-2.00344	2.18253	-0.917944	0.358648	0.920337
5730405O15Rik	60.1335	-0.186708	0.40105	-0.465548	0.641539	0.990951
5730408K05Rik	833.63	0.0883748	0.21437	0.412253	0.680154	0.990951
5730409E04Rik	4.26674	-0.944349	0.991898	-0.952063	0.341065	0.913199
5730416F02Rik	1.12302	0.64095	1.89862	0.337587	0.735674	0.991007
5730420D15Rik	18.0085	0.510372	0.56095	0.909835	0.36291	0.923314
5730422E09Rik	3.11999	-0.200945	1.20087	-0.167332	0.867109	0.995473
5730455P16Rik	430.202	0.183213	0.202866	0.903122	0.366461	0.924815
5730457N03Rik	0.635959	-2.61075	2.64037	-0.988785	0.322768	0.899162
5730480H06Rik	209.629	0.367157	0.338907	1.08336	0.27865	0.862089
5730507C01Rik	16.2044	0.398378	0.596132	0.668271	0.503961	0.979142
5730508B09Rik	30.759	-0.225269	0.40568	-0.555287	0.578698	0.984712
5730522E02Rik	7.17606	0.899414	0.775643	1.15957	0.246223	0.829939
5730559C18Rik	31.1526	0.0925722	0.393938	0.234992	0.814215	0.995473
5830415F09Rik	167.84	0.174072	0.254942	0.682792	0.494738	0.976617
5830416I19Rik	1.33471	1.17973	1.76016	0.670241	0.502704	0.978785
5830416P10Rik	11.8336	0.05248	0.617246	0.0850229	0.932243	0.995859
5830417I10Rik	453.664	0.0998266	0.164437	0.607082	0.543796	0.984712
5830418K08Rik	2269.42	-0.159691	0.143598	-1.11207	0.266107	0.850633
5830418P13Rik	15.8438	-0.469255	0.590053	-0.795276	0.426453	0.947963
5830428M24Rik	1.14058	-0.383775	2.21684	-0.173118	0.862559	0.995473
5830432E09Rik	0.67313	1.78113	2.66161	0.669194	0.503372	0.979142
5830444B04Rik	1.23391	2.68694	2.2669	1.18529	0.235902	0.812997
5830454E08Rik	8.9639	-0.371216	0.677813	-0.547668	0.58392	0.984712
5930403L14Rik	7.62206	-0.61742	0.789667	-0.781874	0.434289	0.953116
5930412G12Rik	10.1159	0.743136	0.881335	0.843194	0.39912	0.939202
5930430L01Rik	14.2825	-0.565888	0.585406	-0.966659	0.333714	0.906449
6030407O03Rik	29.9964	1.6954	0.411323	4.12181	3.759e-05	0.00117494
6030408B16Rik	1.70125	2.30428	1.89087	1.21864	0.222981	0.793827
6030419C18Rik	14.8246	-0.476708	0.582561	-0.818296	0.413188	0.942326
6030440G07Rik	0.689742	0.644878	2.96202	0.217715	0.827651	0.995473
6030443J06Rik	106.711	0.246333	0.837183	0.29424	0.768575	0.994146
6030458C11Rik	496.165	0.156238	0.185467	0.842405	0.399561	0.939202
6230400D17Rik	32.235	-0.0334845	0.380156	-0.0880811	0.929812	0.995473
6330403A02Rik	0.881113	-0.632255	2.23264	-0.283187	0.777033	0.994504
6330403K07Rik	7.28784	1.45714	0.782678	1.86173	0.0626405	0.423261
6330407A03Rik	4.43152	-1.14134	1.08594	-1.05102	0.293251	0.875371
6330408A02Rik	39.9273	0.00118573	0.348099	0.00340631	0.997282	0.999717
6330410L21Rik	44.0639	1.66117	0.416013	3.99306	6.52248e-05	0.00189735
6330416G13Rik	80.0795	-0.393522	0.319602	-1.23129	0.218215	0.789279
6330418K02Rik	16.5065	0.0839319	0.533379	0.157359	0.874962	0.995473
6330419J24Rik	110.671	-0.202156	0.236432	-0.85503	0.392535	0.937506
6330549D23Rik	27.7141	0.181356	0.400364	0.452978	0.650564	0.990951
6430411K18Rik	3345.16	0.228691	0.160265	1.42696	0.153593	0.682598
6430531B16Rik	9.24161	-0.201062	0.732177	-0.274608	0.783617	0.994504
6430548M08Rik	9.07001	-0.427094	0.794179	-0.537781	0.590728	0.984712
6430550D23Rik	5.46891	-0.775064	0.890159	-0.870703	0.383916	0.93255
6430562O15Rik	0.464387	1.08196	3.37412	0.320663	0.748466	0.991227
6430571L13Rik	5.51814	-0.434144	0.975843	-0.444891	0.656398	0.990951
6430573F11Rik	6.12809	-0.95187	0.867042	-1.09784	0.272276	0.855843
6430706D22Rik	988.951	0.543676	0.193021	2.81666	0.00485255	0.0713483
6430710C18Rik	4.94387	1.40807	1.24694	1.12922	0.258803	0.844165
6530402F18Rik	3.18986	-1.32467	1.18523	-1.11765	0.263718	0.848367
6530411M01Rik	1.19541	1.51669	2.06617	0.734058	0.462914	0.967237
6720416L17Rik	2.25659	-0.957103	1.34309	-0.712612	0.476086	0.971793
6720468P15Rik	0.952671	-1.93179	2.17304	-0.88898	0.374014	0.929277
6720489N17Rik	119.666	-0.866928	0.249382	-3.47631	0.000508362	0.0114801
6820408C15Rik	8.87466	1.04993	0.707774	1.48343	0.13796	0.652769
6820431F20Rik	3830.56	0.191261	0.131997	1.44898	0.147345	0.67024
7420426K07Rik	0.750423	1.91766	2.58896	0.740707	0.458871	0.964821
7420461P10Rik	0.433711	2.38079	3.90803	0.609205	0.542388	0.984249
8030423F21Rik	0.81122	-0.289365	2.30189	-0.125708	0.899963	0.995473
8030442B05Rik	1.84695	0.665593	1.79198	0.371429	0.710318	0.990951
8030462N17Rik	1472.42	0.0710759	0.142688	0.498122	0.618398	0.989636
8430419L09Rik	151.38	-0.326308	0.281162	-1.16057	0.245817	0.829895
8430423G03Rik	0.371816	-1.81939	4.01526	-0.453119	0.650463	0.990951
8430426J06Rik	1.51251	0.704069	1.68239	0.418493	0.675587	0.990951
8430427H17Rik	106.762	-0.465458	0.248537	-1.87279	0.0610971	0.418069
8430429K09Rik	13.0754	-0.108063	0.603941	-0.17893	0.857992	0.995473
8430431K14Rik	3.36811	-1.84758	1.17992	-1.56585	0.117383	0.604824
8430437L04Rik	1.04773	1.24486	1.97931	0.628938	0.52939	0.983256
9030025P20Rik	429.165	0.28493	0.22571	1.26237	0.206815	0.774385
9030404E10Rik	5.0951	-0.528994	0.908201	-0.582463	0.560255	0.984712
9030612E09Rik	1.88994	-0.672053	1.41952	-0.473437	0.635901	0.990951
9030617O03Rik	52.5476	-0.648975	0.516779	-1.25581	0.209186	0.777774
9030619P08Rik	0.328259	2.03262	4.05297	0.501513	0.61601	0.989264
9030624G23Rik	49.0399	0.836501	0.3753	2.22888	0.0258217	0.238964
9030624J02Rik	357.548	-0.0849883	0.177781	-0.478051	0.632614	0.990951
9030625G05Rik	1.52608	0.338423	1.79986	0.188027	0.850855	0.995473
9130008F23Rik	9.13906	-0.34254	0.771627	-0.443919	0.657101	0.990951
9130011E15Rik	529.643	0.148131	0.158965	0.931847	0.351416	0.917521
9130019O22Rik	78.548	-0.214945	0.260838	-0.824053	0.409909	0.942219
9130023H24Rik	62.3484	0.503937	0.318538	1.58203	0.113642	0.594471
9130024F11Rik	6.33744	-0.557295	0.854625	-0.652094	0.514341	0.98112
9130204L05Rik	0.689427	3.0947	2.83842	1.09029	0.275586	0.859847
9130221H12Rik	22.4806	0.03013	0.469158	0.0642215	0.948794	0.996746
9130227L01Rik	5.57876	2.37304	1.00664	2.35738	0.0184042	0.187914
9130230L23Rik	1.38373	-0.683439	1.76451	-0.387325	0.698515	0.990951
9130401M01Rik	105.583	-0.0327935	0.244679	-0.134027	0.893381	0.995473
9130409I23Rik	0.541752	2.73575	3.58306	0.763524	0.445151	0.959143
9230105E05Rik	4.70622	-1.35384	1.0123	-1.33738	0.181098	0.732357
9230110C19Rik	21.5264	0.135145	0.494392	0.273357	0.784579	0.994504
9230112D13Rik	0.891947	0.907252	2.24761	0.403652	0.686469	0.990951
9230114K14Rik	104.277	0.0805712	0.391151	0.205985	0.836803	0.995473
9230116L04Rik	18.0041	-0.400667	0.484221	-0.827447	0.407983	0.941332
9230116N13Rik	7.47335	-0.404797	0.773277	-0.523483	0.600639	0.986759
9330020H09Rik	54.6874	0.23724	0.35628	0.665879	0.505488	0.979524
9330102E08Rik	58.6899	0.00228559	0.49482	0.00461902	0.996315	0.999717
9330111N05Rik	4.05279	3.14408	1.45454	2.16156	0.0306523	0.267168
9330117O12Rik	0.256031	-1.36934	4.05132	-0.337998	0.735365	0.991007
9330133O14Rik	14.5229	0.101696	0.582892	0.174468	0.861498	0.995473
9330151L19Rik	47.7838	0.221033	0.348602	0.634055	0.526045	0.982898
9330159F19Rik	177.04	0.961259	0.283312	3.39293	0.000691483	0.0148684
9330159M07Rik	282.969	-0.00648848	0.262031	-0.0247623	0.980245	0.999361
9330162012Rik	3.88541	-0.374767	1.01803	-0.368128	0.712778	0.990951
9330175E14Rik	1.1014	0.809149	2.04131	0.396387	0.69182	0.990951
9330182L06Rik	81.4443	0.335947	0.342903	0.979717	0.327226	0.901259
9330182O14Rik	4.05539	-0.537363	1.02362	-0.524966	0.599607	0.98662
9430008C03Rik	842.599	0.236616	0.173697	1.36223	0.173125	0.718472
9430015G10Rik	438.805	0.305509	0.22283	1.37104	0.170362	0.712352
9430016H08Rik	93.0996	-0.118479	0.260165	-0.455398	0.648823	0.990951
9430018G01Rik	9.21687	0.00638126	0.907911	0.00702851	0.994392	0.999717
9430020K01Rik	686.505	1.85854	0.198281	9.37324	7.03387e-21	1.30189e-18
9430037G07Rik	414.8	-0.0978469	0.234253	-0.417697	0.676169	0.990951
9430038I01Rik	33.5966	-0.501748	0.385764	-1.30066	0.193375	0.751778
9430041J12Rik	12.4833	1.02604	0.585521	1.75236	0.0797114	0.489389
9430060I03Rik	5.2425	0.201864	0.890638	0.226651	0.820695	0.995473
9430069I07Rik	3.92095	0.115522	1.09009	0.105975	0.915603	0.995473
9430076C15Rik	6.63662	-1.18783	0.80554	-1.47458	0.140325	0.655906
9430083A17Rik	140.672	0.448302	0.295609	1.51654	0.129384	0.634339
9430091E24Rik	18.0442	0.0946544	0.545647	0.173472	0.862281	0.995473
9530026P05Rik	18.5478	-0.525145	0.503455	-1.04308	0.29691	0.879073
9530027J09Rik	3.50384	0.679858	1.16195	0.585099	0.558481	0.984712
9530051G07Rik	8.5523	0.112797	0.685019	0.164662	0.86921	0.995473
9530053A07Rik	7.37537	-0.43881	0.837133	-0.524182	0.600152	0.98662
9530059O14Rik	45.2211	-0.639047	0.379935	-1.68199	0.0925709	0.533002
9530068E07Rik	140.829	-0.236755	0.232495	-1.01833	0.308523	0.886359
9530077C05Rik	32.4029	0.0703001	0.42834	0.164122	0.869635	0.995473
9530080O11Rik	5.2556	-0.736126	0.91756	-0.802265	0.4224	0.945988
9530082P21Rik	3.94648	-2.18864	1.17409	-1.86411	0.0623064	0.422201
9530091C08Rik	116.836	-0.544563	0.26605	-2.04684	0.0406736	0.322909
9630001P10Rik	1.26749	0.286569	1.76828	0.162061	0.871258	0.995473
9630013A20Rik	2.413	4.89902	1.93936	2.5261	0.0115335	0.136003
9630033F20Rik	277.685	-0.561335	0.261434	-2.14714	0.0317824	0.274986
9830107B12Rik	7.54008	6.52559	1.44706	4.50955	6.49648e-06	0.0002503
9830147E19Rik	392.056	-0.471953	0.176569	-2.67291	0.00751954	0.0997621
9830166K06Rik	0.814696	3.29718	2.73726	1.20455	0.228376	0.80244
9930012K11Rik	35.8897	0.567584	0.372745	1.52272	0.12783	0.632388
9930014A18Rik	23.2162	-0.586062	0.47852	-1.22474	0.220674	0.790955
9930021J03Rik	938.308	-0.377135	0.153027	-2.4645	0.0137205	0.154184
9930104L06Rik	141.303	0.0722711	0.241657	0.299065	0.76489	0.992958
9930111H07Rik	2.56004	3.90385	1.64802	2.36881	0.0178456	0.183901
9930111J21Rik1	2.83812	0.0477053	1.20004	0.039753	0.96829	0.997651
A130010J15Rik	61.4655	-0.0687247	0.308807	-0.222549	0.823886	0.995473
A230001M10Rik	1.46752	-1.61226	1.86447	-0.864727	0.387188	0.934074
A230009B12Rik	11.6061	-1.75934	0.947839	-1.85616	0.0634309	0.425253
A230020J21Rik	1.81793	0.514774	1.47823	0.348237	0.727662	0.991007
A230046K03Rik	2393.33	0.047877	0.133052	0.359837	0.718969	0.990951
A230050P20Rik	59.1871	-0.249463	0.328559	-0.759264	0.447694	0.960263
A230056J06Rik	2.78796	0.80249	1.20628	0.665262	0.505883	0.979677
A230056P14Rik	1.44695	-1.60562	1.93965	-0.827788	0.40779	0.941326
A230057D06Rik	4.03309	-0.242346	0.983361	-0.246447	0.805336	0.994911
A230065H16Rik	0.371816	-1.81939	4.01526	-0.453119	0.650463	0.990951
A230070E04Rik	5.69367	0.770272	0.93535	0.823512	0.410217	0.942219
A230072C01Rik	100.089	-0.111083	0.279661	-0.397206	0.691216	0.990951
A230072E10Rik	24.0683	-0.0312434	0.501454	-0.0623056	0.950319	0.996746
A230073K19Rik	4.91335	0.552949	0.979171	0.564712	0.57227	0.984712
A230103J11Rik	0.863788	0.805243	2.48857	0.323576	0.746259	0.991227
A2m	1272.17	-0.0546624	0.253014	-0.216045	0.828953	0.995473
A330009N23Rik	3.39418	0.181317	1.08962	0.166405	0.867839	0.995473
A330021E22Rik	91.8254	0.153938	0.273819	0.56219	0.573987	0.984712
A330023F24Rik	86.05	-0.193884	0.378743	-0.511915	0.608711	0.988474
A330033J07Rik	2.39023	-1.72935	1.38109	-1.25216	0.210512	0.778428
A330035P11Rik	29.0011	0.126283	0.407536	0.309868	0.756661	0.992872
A330041J22Rik	1.97894	-0.574173	1.50527	-0.381441	0.702876	0.990951
A330048O09Rik	0.883762	-0.123311	2.25218	-0.0547518	0.956336	0.996746
A330049N07Rik	77.0782	2.80625	0.306323	9.16109	5.13763e-20	8.50818e-18
A330050F15Rik	0.514167	1.08456	3.25871	0.332817	0.739272	0.991007
A330069E16Rik	8.98108	0.481604	0.679623	0.708635	0.478551	0.971793
A330074K22Rik	1.50073	0.070844	1.59927	0.0442976	0.964667	0.997355
A330076H08Rik	9.78653	-0.636008	0.727935	-0.873715	0.382273	0.932531
A330102I10Rik	6.65358	-0.687323	0.856261	-0.802703	0.422147	0.945847
A3galt2	1.3217	-3.66047	2.11929	-1.72721	0.0841299	0.504379
A430005L14Rik	134.763	-0.367033	0.276257	-1.32859	0.183982	0.736512
A430033K04Rik	60.7187	-0.416547	0.299495	-1.39083	0.164276	0.703564
A430035B10Rik	7.54822	0.215435	0.743104	0.289912	0.771883	0.994504
A430078G23Rik	4.08042	-1.48942	1.07408	-1.38669	0.165536	0.704618
A430093F15Rik	0.664415	-2.71531	2.86791	-0.946791	0.343745	0.91394
A430105I19Rik	12.8459	-0.497659	0.634997	-0.783719	0.433205	0.952583
A4galt	135.554	0.253976	0.227021	1.11873	0.263254	0.848367
A530013C23Rik	3.79779	-0.294614	1.08374	-0.271848	0.785739	0.994504
A530016L24Rik	2.76558	0.00215041	1.31699	0.00163282	0.998697	0.999794
A530032D15Rik	10.5518	2.3554	0.848492	2.77599	0.00550338	0.0785324
A530046M15Rik	0.853557	3.40421	2.6369	1.29099	0.196706	0.758213
A530054K11Rik	1703.12	-0.299577	0.188588	-1.58853	0.112167	0.590188
A530064D06Rik	20.4509	4.0596	0.870854	4.66163	3.13712e-06	0.000129032
A530072M11Rik	3.07404	-0.125477	1.11267	-0.112771	0.910212	0.995473
A630001G21Rik	4.37064	-0.339387	1.01167	-0.335473	0.737268	0.991007
A630007B06Rik	527.18	-0.400097	0.171645	-2.33096	0.0197556	0.197551
A630019I02Rik	1.77004	-0.505903	1.49627	-0.33811	0.73528	0.991007
A630020A06	30.3113	-0.0627112	0.383596	-0.163482	0.870139	0.995473
A630033H20Rik	1.02902	-0.0401924	2.07379	-0.0193812	0.984537	0.999549
A630066F11Rik	10.8243	0.388817	0.627843	0.619289	0.535726	0.983264
A630072M18Rik	98.9188	0.429446	0.323667	1.32682	0.184569	0.737618
A630077J23Rik	14.9485	3.99296	0.819797	4.87067	1.11218e-06	5.15893e-05
A630089N07Rik	190.382	0.0289092	0.237308	0.121821	0.903041	0.995473
A630095N17Rik	1.47556	-2.6691	1.94465	-1.37254	0.169897	0.711462
A730008H23Rik	851.01	0.63803	0.179396	3.55654	0.000375774	0.00883468
A730017L22Rik	15.7947	0.0779962	0.523348	0.149033	0.881528	0.995473
A730018C14Rik	0.497296	1.19284	3.29934	0.361538	0.717697	0.990951
A730020E08Rik	0.991731	-0.615722	2.17315	-0.283331	0.776923	0.994504
A730020M07Rik	0.722307	-2.81922	2.52256	-1.11761	0.263736	0.848367
A730036I17Rik	34.5202	-1.43049	0.453364	-3.15528	0.00160346	0.0300315
A730082K24Rik	10.1287	0.0633635	0.66474	0.0953207	0.92406	0.995473
A730090N16Rik	10.6213	0.305966	0.653909	0.467903	0.639854	0.990951
A730098P11Rik	265.481	0.182769	0.227031	0.80504	0.420797	0.94536
A830010M20Rik	117.605	0.0858717	0.423834	0.202607	0.839442	0.995473
A830018L16Rik	142.61	0.830364	0.262596	3.16214	0.00156614	0.0294786
A830080D01Rik	1830.89	-0.691147	0.297936	-2.31978	0.0203525	0.201381
A830082N09Rik	88.1844	0.161614	0.266208	0.607095	0.543788	0.984712
A930001A20Rik	2.85161	4.10054	1.65412	2.47899	0.0131756	0.149305
A930001C03Rik	22.2958	0.887329	0.474576	1.86973	0.0615214	0.418998
A930004D18Rik	157.519	0.605616	0.350826	1.72625	0.0843016	0.504871
A930005H10Rik	13.6987	0.161903	0.584052	0.277206	0.781622	0.994504
A930006K02Rik	10.0495	0.264379	0.655138	0.403546	0.686546	0.990951
A930007I19Rik	12.8977	0.376525	0.599224	0.628353	0.529772	0.983256
A930011G23Rik	5.40549	-0.248925	1.03941	-0.239487	0.810728	0.995299
A930011O12Rik	47.6916	-1.21405	0.331512	-3.66214	0.000250113	0.00625414
A930013F10Rik	89.5123	-0.262773	0.275621	-0.953387	0.340394	0.912181
A930015D03Rik	20.342	0.47514	0.490227	0.969225	0.332433	0.905628
A930016O22Rik	1.91779	0.233002	1.48737	0.156653	0.875518	0.995473
A930017M01Rik	0.878554	-1.81537	2.46071	-0.737744	0.46067	0.965762
A930018P22Rik	2.71893	3.0889	1.55626	1.98482	0.0471643	0.355171
A930024E05Rik	54.8422	0.385788	0.412251	0.935809	0.349371	0.917026
AA388235	15.572	0.331662	0.575372	0.57643	0.564324	0.984712
AA413626	4.64651	-0.909504	0.960542	-0.946865	0.343707	0.91394
AA414768	11.1625	-0.98113	0.651	-1.50711	0.131782	0.638909
AA415398	6.72123	0.118954	0.803872	0.147976	0.882361	0.995473
AA465934	31.6186	-0.255207	0.443997	-0.574794	0.565431	0.984712
AA467197	8.41588	-0.417353	0.71061	-0.587316	0.556992	0.984712
AA474331	19.0019	0.194029	0.518145	0.37447	0.708055	0.990951
AA543186	9.23152	0.861731	0.687924	1.25265	0.210332	0.778428
AA543401	14.5244	0.712731	0.577695	1.23375	0.217296	0.788454
AA619741	3.3763	0.0898589	1.12032	0.080208	0.936072	0.995859
AA792892	0.600745	0.388516	2.77981	0.139763	0.888847	0.995473
AA986860	7.8995	-0.489777	0.804147	-0.609064	0.542482	0.984249
AA987161	2933.11	-0.322731	0.203335	-1.58719	0.11247	0.590794
AB041803	50.4651	-0.21902	0.323532	-0.676965	0.498428	0.978048
AB124611	5.44195	0.39797	0.993406	0.400612	0.688706	0.990951
AF067061	207.595	1.17288	0.799981	1.46613	0.142613	0.660852
AF067063	20.7346	1.65594	0.624667	2.65091	0.00802745	0.104492
AF366264	0.889828	3.45586	2.36703	1.46	0.144291	0.663736
AF529169	27.648	-1.62946	0.489523	-3.32866	0.000872638	0.0180642
AI118078	4.82979	-1.45321	0.955393	-1.52106	0.128244	0.632674
AI182371	5.90076	-0.52822	0.937643	-0.563349	0.573197	0.984712
AI197445	2.78475	0.500764	1.23425	0.405722	0.684947	0.990951
AI314180	905.793	-0.418188	0.193268	-2.16377	0.0304818	0.266532
AI314278	0.361168	2.15154	4.04161	0.532347	0.594486	0.984712
AI317395	7.11638	1.23517	0.824162	1.4987	0.133951	0.644097
AI413582	17.0542	-0.0984578	0.539339	-0.182553	0.855149	0.995473
AI414108	515.875	-0.0385321	0.184589	-0.208745	0.834647	0.995473
AI427809	8.91829	0.192513	0.755074	0.25496	0.798754	0.994504
AI429214	11.0338	-0.581926	0.622403	-0.934967	0.349805	0.917026
AI450353	55.552	0.124162	0.340088	0.365089	0.715045	0.990951
AI462493	49.8866	0.256079	0.372674	0.687138	0.491996	0.975261
AI463170	3.33233	0.0191457	1.08312	0.0176765	0.985897	0.999549
AI464131	87.448	-0.603749	0.264281	-2.28449	0.0223426	0.215757
AI467606	29.4831	0.136463	0.434016	0.314419	0.753203	0.992512
AI504432	15.8845	-1.07722	0.650332	-1.65641	0.0976382	0.547464
AI506816	368.935	0.118059	0.201247	0.586637	0.557448	0.984712
AI507597	0.272256	-1.42946	4.04773	-0.353152	0.723974	0.990951
AI593442	5.60094	-2.36337	1.00537	-2.35075	0.0187356	0.190268
AI597479	239.802	0.176618	0.196031	0.900967	0.367606	0.9253
AI607873	1.12597	0.807752	1.87249	0.431378	0.666194	0.990951
AI661453	21.1744	-0.115683	0.554895	-0.208477	0.834857	0.995473
AI662270	57.7727	2.91405	0.575222	5.06596	4.06354e-07	2.0678e-05
AI747448	23.9948	0.476228	0.495063	0.961955	0.336072	0.908723
AI837181	84.9098	0.152321	0.26222	0.58089	0.561314	0.984712
AI846148	435.992	0.152801	0.189046	0.808275	0.418932	0.94437
AI847159	10.8678	-0.583118	0.721533	-0.808165	0.418995	0.94437
AI848285	5.76324	-1.12248	0.880451	-1.27489	0.202348	0.768636
AI854517	1.8675	-1.94459	1.63906	-1.1864	0.235463	0.812374
AI854703	5.27643	-0.376615	0.916884	-0.410755	0.681252	0.990951
AI987944	312.637	-0.778128	0.201538	-3.86095	0.000112947	0.0030549
AK010878	135.093	0.350594	0.24195	1.44904	0.147327	0.67024
AK129341	157.61	-0.480174	0.240442	-1.99705	0.0458196	0.347122
AU015228	47.8557	1.35879	0.512399	2.65182	0.00800595	0.104492
AU015791	1.07189	-1.07658	2.5994	-0.414166	0.678753	0.990951
AU015836	369.539	-1.36912	0.231062	-5.92534	3.11645e-09	2.2202e-07
AU018091	1597.09	-0.4133	0.28263	-1.46234	0.143649	0.662421
AU019823	451.92	0.0259442	0.189941	0.136591	0.891354	0.995473
AU019990	18.1977	1.21413	0.598409	2.02893	0.0424659	0.332937
AU021092	1.6032	-0.977917	1.6613	-0.588644	0.5561	0.984712
AU022252	116.37	0.0433077	0.238282	0.18175	0.855779	0.995473
AU022751	86.4236	1.20212	0.332021	3.62062	0.000293894	0.00721511
AU022754	0.420161	-0.414428	3.49359	-0.118625	0.905572	0.995473
AU040320	71.0703	-0.103685	0.277936	-0.373053	0.709109	0.990951
AU040972	5.5146	-0.0377792	0.940746	-0.0401588	0.967967	0.997651
AU041133	134.217	-0.611684	0.294215	-2.07904	0.037614	0.307809
AV039307	2.3344	0.75451	1.42792	0.528397	0.597224	0.984814
AV051173	17.4306	0.791731	0.51841	1.52723	0.126704	0.63048
AW011738	2.42347	1.21711	1.31458	0.925853	0.354522	0.920115
AW146154	151.314	-0.371988	0.224847	-1.6544	0.0980459	0.548094
AW209491	99.9948	-0.194301	0.250338	-0.776153	0.437658	0.955761
AW549542	6.62903	-1.41645	0.898445	-1.57656	0.114896	0.596897
AW549877	2380.63	0.0288806	0.187505	0.154026	0.87759	0.995473
AW551984	36.9521	0.234843	0.452119	0.519428	0.603462	0.986759
AW554918	276.793	0.211962	0.199227	1.06392	0.287365	0.871512
AW822252	6.32969	-1.1928	0.908924	-1.31232	0.189413	0.746383
AY074887	0.436385	-0.472645	3.45107	-0.136956	0.891065	0.995473
AY358078	1.65618	1.01529	1.82278	0.556999	0.577528	0.984712
AY512915	1.07815	-0.00636057	2.26283	-0.00281089	0.997757	0.999717
AY512931	4.75086	0.700004	0.951995	0.735302	0.462156	0.966656
AY761184	3.17148	2.50267	1.34481	1.86098	0.062747	0.4236
Aaas	410.344	-0.0653245	0.161661	-0.404084	0.686151	0.990951
Aacs	213.77	-0.442643	0.205705	-2.15183	0.0314108	0.272275
Aadac	1.8203	1.2096	1.62735	0.743294	0.457303	0.963985
Aadacl2	4.08386	1.468	1.12111	1.30942	0.190394	0.748335
Aadacl3	1.71487	0.344984	1.59389	0.216441	0.828644	0.995473
Aadat	0.950824	2.3282	2.4189	0.962504	0.335797	0.908239
Aaed1	135.873	0.175431	0.221864	0.790715	0.42911	0.950517
Aagab	297.952	-0.0200095	0.174902	-0.114404	0.908918	0.995473
Aak1	1048.1	-0.108824	0.248884	-0.437249	0.661931	0.990951
Aamdc	12.3206	-0.661452	0.620778	-1.06552	0.28664	0.870667
Aamp	424.928	-0.00825553	0.21414	-0.038552	0.969248	0.997844
Aar2	211.71	0.0588877	0.189757	0.310331	0.756309	0.992872
Aard	93.706	-0.541729	0.268272	-2.01933	0.0434532	0.336901
Aars	2354.26	-0.139432	0.187985	-0.741719	0.458258	0.964486
Aars2	349.039	0.103652	0.185165	0.559782	0.575628	0.984712
Aarsd1	240.303	-0.0152812	0.212409	-0.0719425	0.942648	0.99668
Aasdh	316.495	0.126397	0.309107	0.40891	0.682606	0.990951
Aasdhppt	628.116	0.0845562	0.175679	0.48131	0.630296	0.990951
Aass	159.897	-0.0618359	0.285974	-0.216229	0.828809	0.995473
Aatf	352.923	-0.119103	0.169633	-0.702121	0.482603	0.971847
Aatk	13.5403	-0.647517	0.62685	-1.03297	0.301618	0.882008
Abat	43.2767	0.70115	0.379695	1.84661	0.0648034	0.431695
Abca1	1101.91	-0.0890037	0.688616	-0.12925	0.89716	0.995473
Abca12	4.2344	3.73288	1.3681	2.72852	0.00636193	0.0878616
Abca13	380.841	1.68551	0.32974	5.11166	3.19348e-07	1.63831e-05
Abca14	0.925569	0.371313	2.15574	0.172244	0.863246	0.995473
Abca16	34.8718	0.500404	0.57302	0.873275	0.382513	0.932531
Abca17	2.39611	0.75656	1.28414	0.589155	0.555757	0.984712
Abca2	315.804	-0.336126	0.223396	-1.50462	0.132423	0.640235
Abca3	99.8847	-0.320354	0.246511	-1.29955	0.193755	0.752654
Abca4	21.7263	-0.636653	0.609379	-1.04476	0.296135	0.87871
Abca5	346.84	-0.229858	0.202343	-1.13598	0.255965	0.841865
Abca6	4.34369	-1.59566	1.04547	-1.52626	0.126944	0.630514
Abca7	155.254	-0.452589	0.279836	-1.61734	0.105805	0.574326
Abca8b	153.664	2.27546	0.2252	10.1041	5.2958e-24	1.06361e-21
Abca9	2.40142	0.862785	1.43405	0.601642	0.547413	0.984712
Abcb10	206.63	-0.0588135	0.230785	-0.254841	0.798846	0.994504
Abcb1a	362.484	-0.137714	0.232852	-0.591422	0.554237	0.984712
Abcb1b	629.101	-0.599793	0.290716	-2.06316	0.0390978	0.316186
Abcb4	11.2922	-0.447566	0.61963	-0.722311	0.470103	0.969527
Abcb5	221.787	1.64348	0.301096	5.45834	4.80614e-08	2.91473e-06
Abcb6	259.855	0.213324	0.188968	1.12889	0.258944	0.844165
Abcb7	2558.87	-0.36846	0.201971	-1.82432	0.0681032	0.445284
Abcb8	248.345	-0.00847915	0.218261	-0.0388487	0.969011	0.997816
Abcb9	8.32597	-0.62702	0.726573	-0.862983	0.388147	0.934804
Abcc1	1060.68	-0.0578661	0.17819	-0.324744	0.745375	0.991227
Abcc10	164.467	-0.149019	0.25418	-0.586273	0.557692	0.984712
Abcc12	3.49953	-2.33542	1.32114	-1.76773	0.0771054	0.481214
Abcc2	22.9294	-0.563487	0.519079	-1.08555	0.277678	0.862075
Abcc3	12.347	-0.843751	0.587966	-1.43503	0.151277	0.677768
Abcc4	2359.49	0.364014	0.165283	2.20237	0.0276395	0.248415
Abcc5	1831.92	-0.0587143	0.152431	-0.385186	0.7001	0.990951
Abcc6	1.74294	0.638663	1.58996	0.401686	0.687915	0.990951
Abcc8	17.5578	-0.91406	0.559305	-1.63428	0.1022	0.562355
Abcc9	0.995008	1.15639	2.16193	0.534889	0.592726	0.984712
Abcd1	115.199	0.0251398	0.239929	0.10478	0.91655	0.995473
Abcd2	4.72448	1.1217	0.96399	1.1636	0.244587	0.828261
Abcd3	472.576	0.0798083	0.166604	0.479031	0.631917	0.990951
Abcd4	355.844	-0.23355	0.217079	-1.07588	0.281983	0.866113
Abce1	2888.67	-0.217082	0.201548	-1.07707	0.281448	0.865808
Abcf1	907.853	-0.056053	0.1686	-0.332462	0.73954	0.991008
Abcf2	1098.18	-0.13722	0.181615	-0.755554	0.449917	0.960713
Abcf3	498.825	-0.0424378	0.16447	-0.258028	0.796386	0.994504
Abcg1	88.2814	-0.379456	0.251892	-1.50642	0.131958	0.639108
Abcg2	1281.86	0.39845	0.159471	2.49857	0.0124695	0.143719
Abcg3	5.05994	0.108559	1.11557	0.0973131	0.922478	0.995473
Abcg4	1.6032	-0.977917	1.6613	-0.588644	0.5561	0.984712
Abcg5	0.816543	-1.64083	2.29849	-0.713874	0.475305	0.971793
Abhd1	79.3037	0.161443	0.302103	0.534397	0.593067	0.984712
Abhd10	256.221	0.145834	0.209116	0.697383	0.485563	0.972623
Abhd11	92.1478	-0.280421	0.307871	-0.910841	0.362379	0.923136
Abhd11os	3.71952	1.20907	1.14854	1.0527	0.292478	0.874376
Abhd12	209.712	0.0572796	0.228047	0.251175	0.801679	0.994565
Abhd13	1057.25	0.0117977	0.156207	0.0755262	0.939796	0.99668
Abhd14a	85.479	0.0968173	0.30529	0.317132	0.751144	0.99132
Abhd14b	8.41641	-0.890669	0.852162	-1.04519	0.295937	0.87871
Abhd15	5.36455	-0.575414	0.899682	-0.639574	0.522449	0.981963
Abhd16a	153.852	0.171435	0.226782	0.755944	0.449683	0.960713
Abhd16b	0.96184	0.426772	1.99377	0.214053	0.830506	0.995473
Abhd17a	82.5379	0.255114	0.298572	0.854447	0.392857	0.937506
Abhd17b	271.559	-0.173592	0.175818	-0.987337	0.323477	0.899162
Abhd17c	200.641	-0.197312	0.218914	-0.901323	0.367417	0.9253
Abhd2	295.186	-0.259528	0.182451	-1.42246	0.154894	0.686118
Abhd3	27.9189	0.356062	0.41471	0.85858	0.390572	0.937506
Abhd4	195.057	-0.0541841	0.211888	-0.255721	0.798166	0.994504
Abhd5	74.3699	-0.0263219	0.279762	-0.0940868	0.92504	0.995473
Abhd6	70.7049	-0.164848	0.31602	-0.521639	0.601922	0.986759
Abhd8	27.637	0.259547	0.419011	0.619428	0.535635	0.983264
Abi1	1281.97	-0.0380011	0.157168	-0.241786	0.808946	0.995299
Abi2	1147.1	0.0108322	0.154553	0.0700875	0.944124	0.99668
Abi3	9.83581	-0.653965	0.694542	-0.941576	0.34641	0.915616
Abi3bp	10.3658	0.401509	0.674631	0.595153	0.551741	0.984712
Abl1	445.743	0.0590964	0.172369	0.342849	0.731712	0.991007
Abl2	1210.53	0.156018	0.151349	1.03085	0.30261	0.882858
Ablim1	107.703	-1.12483	0.245189	-4.5876	4.48368e-06	0.000177831
Ablim2	85.9778	0.0324733	0.369145	0.087969	0.929901	0.995473
Ablim3	15.0184	-1.17726	0.678269	-1.73568	0.0826201	0.499451
Abo	19.1446	2.32138	0.526508	4.40902	1.03839e-05	0.000381397
Abr	367.718	-0.363165	0.165715	-2.1915	0.0284155	0.252807
Abra	3.04615	0.406346	1.1696	0.347422	0.728274	0.991007
Abracl	60.0741	-0.456173	0.286971	-1.58961	0.111922	0.589556
Abt1	167.099	-0.100047	0.207154	-0.482958	0.629126	0.990951
Abtb1	221.031	0.035422	0.262448	0.134968	0.892637	0.995473
Abtb2	75.7702	-0.0992433	0.266954	-0.371762	0.71007	0.990951
Acaa1a	99.9556	-0.0168633	0.239862	-0.0703042	0.943952	0.99668
Acaa1b	11.7805	0.605187	0.625037	0.968242	0.332924	0.90618
Acaa2	98.0964	0.337904	0.236474	1.42893	0.153025	0.681197
Acaca	1586.6	-0.300892	0.178881	-1.68208	0.0925532	0.533002
Acacb	302.699	-0.510929	0.324465	-1.57468	0.11533	0.597672
Acad10	179.298	-0.292587	0.323131	-0.905474	0.365214	0.924324
Acad11	189.098	0.121916	0.285005	0.427768	0.66882	0.990951
Acad12	48.8835	0.0313192	0.404982	0.0773349	0.938357	0.996526
Acad8	180.447	0.254126	0.205005	1.23961	0.21512	0.785693
Acad9	481.15	0.664772	0.159878	4.158	3.2105e-05	0.00103786
Acadl	120.136	-0.110385	0.247971	-0.445153	0.656209	0.990951
Acadm	379.422	-0.00157839	0.177401	-0.0088973	0.992901	0.999717
Acads	183.433	0.00425474	0.26439	0.0160926	0.98716	0.999549
Acadsb	223.423	-0.0675995	0.198727	-0.340162	0.733735	0.991007
Acadvl	140.229	0.0192196	0.264026	0.0727943	0.94197	0.99668
Acan	116.584	-0.922257	0.23637	-3.90174	9.55019e-05	0.00264755
Acap1	45.1994	-0.872307	0.431314	-2.02244	0.0431308	0.335339
Acap2	901.572	0.0417238	0.200206	0.208404	0.834914	0.995473
Acap3	112.582	-0.148422	0.236787	-0.626815	0.53078	0.983256
Acat1	59.1242	0.648159	0.333334	1.94447	0.0518387	0.377386
Acat2	227.798	-0.265483	0.247741	-1.07161	0.283893	0.867815
Acat3	9.18809	0.521539	0.734254	0.710299	0.477519	0.971793
Acbd3	280.151	-0.036093	0.184392	-0.195741	0.844813	0.995473
Acbd4	64.1265	-0.0610629	0.293897	-0.20777	0.835409	0.995473
Acbd5	598.305	-0.173239	0.158559	-1.09259	0.274576	0.859218
Acbd6	155.478	-0.00281179	0.207035	-0.0135812	0.989164	0.999717
Acbd7	3.20182	-0.260971	1.09844	-0.237582	0.812205	0.995299
Accs	48.1956	-0.469694	0.322171	-1.4579	0.144868	0.664328
Accsl	34.3443	-2.11507	0.422408	-5.00717	5.5237e-07	2.72989e-05
Acd	65.2638	-0.082958	0.321389	-0.258123	0.796312	0.994504
Ace	21.9803	-1.15296	0.588951	-1.95764	0.0502717	0.370679
Acer1	0.627847	-2.59845	2.95093	-0.880554	0.378559	0.931719
Acer2	171.95	-0.129536	0.21112	-0.613568	0.539501	0.984046
Acer3	445.818	0.161832	0.179073	0.903725	0.366141	0.924815
Acin1	963.063	0.0239552	0.201209	0.119056	0.905231	0.995473
Ackr3	25.9218	-0.464566	0.545292	-0.851958	0.394237	0.937506
Ackr4	1.14759	0.641155	1.99429	0.321496	0.747835	0.991227
Acly	2119.43	-0.210288	0.188872	-1.11339	0.26554	0.849828
Acn9	40.046	0.180523	0.387446	0.465931	0.641265	0.990951
Acnat1	3.99348	1.44719	1.18662	1.21959	0.22262	0.793153
Aco1	446.149	0.101572	0.171503	0.592246	0.553686	0.984712
Aco2	1964.89	0.177254	0.228554	0.775545	0.438017	0.955992
Acot1	282.298	1.89831	0.248954	7.62515	2.4376e-14	2.93118e-12
Acot10	0.709244	3.12685	2.8464	1.09853	0.271974	0.855843
Acot11	33.8279	-0.432581	0.380331	-1.13738	0.255379	0.841562
Acot13	41.1838	0.245371	0.360689	0.680285	0.496324	0.976765
Acot2	68.6862	1.42888	0.308964	4.62474	3.75077e-06	0.000150983
Acot3	11.0862	1.39714	0.643198	2.17218	0.0298424	0.262579
Acot4	13.5779	0.981433	0.560458	1.75113	0.0799241	0.490217
Acot6	6.70625	-0.506341	0.773943	-0.654236	0.51296	0.98112
Acot7	56.5487	-0.445083	0.382782	-1.16276	0.244928	0.828343
Acot8	82.7863	0.0367403	0.265813	0.138219	0.890067	0.995473
Acot9	507.474	-0.275956	0.304077	-0.907518	0.364133	0.924308
Acox1	193.186	0.106623	0.191461	0.556892	0.577601	0.984712
Acox3	146.388	-0.294507	0.343677	-0.856929	0.391484	0.937506
Acoxl	14.0244	-0.175372	0.642199	-0.27308	0.784792	0.994504
Acp1	262.069	-0.144151	0.206418	-0.698347	0.48496	0.972474
Acp2	348.152	0.127227	0.166659	0.763397	0.445227	0.959196
Acp5	45.848	0.39876	0.332244	1.2002	0.230061	0.804602
Acp6	1119.73	1.03297	0.141617	7.29413	3.00601e-13	3.26152e-11
Acpp	19.7707	-1.14421	0.508596	-2.24974	0.0244655	0.230136
Acpt	1.4563	3.04759	1.95208	1.5612	0.118476	0.606648
Acr	4.82533	-0.634705	1.09363	-0.580363	0.56167	0.984712
Acrbp	47.8749	-0.524804	0.357515	-1.46792	0.142125	0.65932
Acsbg1	4.93393	0.0365602	0.910219	0.0401664	0.96796	0.997651
Acsbg2	19.706	-0.570578	0.540695	-1.05527	0.291303	0.873492
Acsf2	58.2978	-0.985591	0.33455	-2.94602	0.00321892	0.0515388
Acsf3	66.7371	-0.218204	0.359771	-0.606508	0.544177	0.984712
Acsl1	429.889	-0.333263	0.207312	-1.60754	0.107935	0.579694
Acsl3	805.455	-0.24913	0.201582	-1.23587	0.216506	0.7871
Acsl4	1283.9	-0.118947	0.297035	-0.400448	0.688826	0.990951
Acsl5	163.767	-0.387339	0.244083	-1.58692	0.112531	0.590954
Acsl6	33.7974	-0.922158	0.403857	-2.28338	0.0224081	0.21612
Acsm3	1.24228	0.375912	1.95747	0.19204	0.847711	0.995473
Acss1	308.202	0.41305	0.247966	1.66575	0.0957625	0.540964
Acss2	76.3818	-0.414755	0.320049	-1.29591	0.195005	0.753976
Acss3	41.1542	0.349484	0.399477	0.874852	0.381654	0.932531
Acta1	8.45982	0.384873	0.698086	0.551325	0.581411	0.984712
Acta2	3.69172	-0.169887	1.10244	-0.154101	0.87753	0.995473
Actb	5693.76	-0.126197	0.165189	-0.763957	0.444893	0.959143
Actg1	5089.62	0.0597097	0.244518	0.244193	0.807081	0.995299
Actl10	9.01375	0.707775	0.782555	0.904441	0.365762	0.924815
Actl6a	848.785	0.150474	0.15138	0.994019	0.320213	0.896861
Actl7b	11.1716	-0.390338	0.704286	-0.554232	0.57942	0.984712
Actn1	2749.63	-0.39965	0.149692	-2.66981	0.00758948	0.100497
Actn2	55.7094	-0.161912	0.41872	-0.386682	0.698992	0.990951
Actn3	95.1695	-1.10987	0.288476	-3.84735	0.000119401	0.0032065
Actn4	4519.69	-0.320175	0.225373	-1.42065	0.155419	0.686997
Actr10	194.52	0.242971	0.194368	1.25006	0.211277	0.779044
Actr1a	285.973	0.109765	0.192911	0.568996	0.569359	0.984712
Actr1b	294.599	0.0457512	0.189929	0.240886	0.809644	0.995299
Actr2	900.481	-0.207874	0.165765	-1.25403	0.209831	0.778428
Actr3	1065.88	0.0622363	0.155392	0.400512	0.68878	0.990951
Actr3b	51.8466	-0.154694	0.37179	-0.41608	0.677352	0.990951
Actr5	144.736	0.0718251	0.230798	0.311204	0.755646	0.992872
Actr6	157.76	0.00167462	0.248413	0.00674128	0.994621	0.999717
Actr8	314.653	0.0516971	0.179812	0.287506	0.773725	0.994504
Acvr1	80.8481	0.330104	0.262103	1.25944	0.20787	0.776032
Acvr1b	229.428	-0.243372	0.21672	-1.12298	0.261446	0.847209
Acvr1c	1.22327	-0.395998	1.98571	-0.199424	0.841931	0.995473
Acvr2a	731.196	-0.310876	0.157564	-1.97302	0.0484937	0.362292
Acvr2b	284.261	0.436667	0.285983	1.5269	0.126786	0.630514
Acvrl1	16.9887	-1.55966	0.630785	-2.47258	0.0134143	0.151103
Acy1	135.345	-0.0272435	0.212141	-0.128422	0.897815	0.995473
Acy3	9.54495	0.660766	0.683867	0.96622	0.333934	0.906449
Acyp1	38.4262	0.524283	0.35692	1.46891	0.141857	0.658787
Acyp2	51.7493	1.17373	0.332525	3.52975	0.000415952	0.0096117
Ada	49.8113	-0.276319	0.392449	-0.704087	0.481378	0.971793
Adad1	3.43385	-0.0515435	1.20285	-0.042851	0.96582	0.997355
Adad2	22.9406	0.328015	0.47116	0.696187	0.486312	0.972623
Adal	323.555	0.000479107	0.177633	0.00269717	0.997848	0.999754
Adam10	441.702	-0.406627	0.185491	-2.19217	0.028367	0.252494
Adam11	25.632	-1.21276	0.46513	-2.60737	0.00912414	0.114913
Adam12	1.82627	0.537775	1.54338	0.348439	0.72751	0.991007
Adam15	103.2	0.219908	0.254658	0.863545	0.387838	0.934804
Adam17	559.498	0.0666037	0.152552	0.436595	0.662405	0.990951
Adam18	0.548176	-0.97699	3.1818	-0.307056	0.758801	0.992872
Adam19	1393.54	0.113421	0.195766	0.579372	0.562338	0.984712
Adam1a	60.1957	0.198993	0.414735	0.479807	0.631365	0.990951
Adam1b	1.35101	1.9648	1.82572	1.07618	0.281847	0.866113
Adam2	0.914438	-0.763216	2.19086	-0.348363	0.727568	0.991007
Adam21	19.0243	0.169279	0.498145	0.339819	0.733993	0.991007
Adam22	567.254	-0.357433	0.190343	-1.87783	0.0604037	0.414979
Adam23	3599.74	-0.620689	0.204854	-3.02991	0.00244623	0.0417718
Adam28	0.814008	0.967806	2.79334	0.346469	0.72899	0.991007
Adam3	1.08159	0.782626	2.01914	0.387603	0.69831	0.990951
Adam30	1.19519	-2.30643	2.01923	-1.14223	0.253359	0.839888
Adam32	10.5463	1.10476	0.693218	1.59367	0.111009	0.586617
Adam33	1.57113	-2.78176	1.91863	-1.44987	0.147095	0.670129
Adam4	224.541	0.778209	0.24558	3.16886	0.0015304	0.0289904
Adam5	0.67788	1.77659	2.97289	0.597598	0.550108	0.984712
Adam7	0.371816	-1.81939	4.01526	-0.453119	0.650463	0.990951
Adam8	26.489	0.257586	0.498931	0.516275	0.605662	0.987427
Adam9	515.107	0.0489586	0.179104	0.273353	0.784582	0.994504
Adamts1	52.7813	-0.00818701	0.339624	-0.0241061	0.980768	0.999415
Adamts10	179.296	0.605434	0.258	2.34665	0.0189433	0.191862
Adamts12	4.70889	-0.266756	0.936389	-0.284877	0.775738	0.994504
Adamts13	0.578024	2.81494	3.0626	0.919134	0.358026	0.920115
Adamts14	115.496	-0.652672	0.304754	-2.14164	0.0322227	0.27765
Adamts15	81.7955	0.178434	0.322877	0.552636	0.580512	0.984712
Adamts16	1.39555	1.22075	1.7745	0.68794	0.491491	0.975261
Adamts17	14.522	-1.20949	0.565713	-2.13799	0.0325179	0.279302
Adamts18	0.600515	0.281597	3.09089	0.0911053	0.927409	0.995473
Adamts19	38.0807	-1.03985	0.393652	-2.64154	0.00825306	0.106696
Adamts2	15.1087	-0.721385	0.541923	-1.33116	0.183137	0.734377
Adamts20	20.0313	-0.571886	0.526766	-1.08566	0.277631	0.862075
Adamts3	35.8194	-0.458313	0.376178	-1.21834	0.223095	0.794083
Adamts4	24.007	-0.0845127	0.462261	-0.182825	0.854935	0.995473
Adamts5	4.3284	0.768914	0.975521	0.788208	0.430575	0.950517
Adamts6	81.9122	2.08049	0.400883	5.18977	2.10548e-07	1.12925e-05
Adamts7	130.528	-0.916831	0.254633	-3.60059	0.00031749	0.0077241
Adamts8	77.3697	-0.75958	0.351178	-2.16295	0.0305451	0.266726
Adamts9	669.63	-1.16533	0.227039	-5.13275	2.85543e-07	1.49077e-05
Adamtsl1	109.621	-0.407947	0.258906	-1.57566	0.115105	0.597329
Adamtsl3	4.00979	0.360409	1.07286	0.335935	0.73692	0.991007
Adamtsl4	17.6568	-0.111121	0.565448	-0.196519	0.844204	0.995473
Adamtsl5	19.8494	-0.790531	0.573934	-1.37739	0.168392	0.709215
Adap1	57.8816	-1.41904	0.326306	-4.3488	1.36882e-05	0.000484839
Adap2	141.527	0.319297	0.375597	0.850106	0.395266	0.937506
Adar	465.432	0.118165	0.174581	0.676853	0.498499	0.978048
Adarb1	140.755	0.0321858	0.240042	0.134084	0.893336	0.995473
Adarb2	48.1514	0.290778	0.32172	0.903822	0.36609	0.924815
Adat1	114.095	0.170098	0.27125	0.62709	0.5306	0.983256
Adat2	147.105	-0.0798926	0.209967	-0.380502	0.703573	0.990951
Adat3	69.1699	0.254129	0.300761	0.844954	0.398137	0.938845
Adc	46.7238	0.589669	0.39348	1.4986	0.133978	0.644097
Adck1	135.576	0.616481	0.213442	2.88829	0.00387344	0.0598417
Adck2	39.8528	0.195653	0.339343	0.576565	0.564234	0.984712
Adck3	53.8239	0.0551116	0.312095	0.176586	0.859834	0.995473
Adck4	42.4673	-0.183096	0.344863	-0.530924	0.595472	0.984712
Adck5	165.289	0.00872034	0.225587	0.0386563	0.969164	0.997844
Adcy1	306.973	0.326679	0.225997	1.4455	0.148316	0.671607
Adcy10	5.59022	0.366147	0.905275	0.404459	0.685875	0.990951
Adcy2	26.6093	0.167241	0.517403	0.323231	0.74652	0.991227
Adcy3	159.184	-0.0243826	0.232143	-0.105033	0.91635	0.995473
Adcy4	10.4979	-0.862308	0.719996	-1.19766	0.231051	0.805986
Adcy5	11.149	-0.127466	0.731742	-0.174195	0.861712	0.995473
Adcy6	22.3615	-0.215183	0.454652	-0.47329	0.636006	0.990951
Adcy7	21.8773	-1.09889	0.498104	-2.20615	0.0273734	0.246557
Adcy8	1.52156	0.39939	1.84206	0.216818	0.82835	0.995473
Adcy9	191.451	0.00357512	0.204636	0.0174706	0.986061	0.999549
Adcyap1	2.71995	0.24009	1.2541	0.191445	0.848177	0.995473
Adcyap1r1	28.4407	-1.38364	0.490075	-2.82332	0.00475286	0.0704209
Add1	433.205	0.0368556	0.265595	0.138766	0.889635	0.995473
Add2	4.98243	1.04388	1.01029	1.03325	0.301487	0.882008
Add3	167.487	-0.250248	0.201916	-1.23936	0.215211	0.785837
Adgb	4.71001	-1.42951	1.02428	-1.39563	0.162827	0.70102
Adh1	1.51719	0.0960596	1.68539	0.0569954	0.954549	0.996746
Adh4	0.953728	0.445763	1.9973	0.223183	0.823393	0.995473
Adh5	795.737	-0.0021741	0.177121	-0.0122747	0.990206	0.999717
Adh7	12.1973	1.42204	0.658321	2.1601	0.0307649	0.267778
Adhfe1	54.5193	0.108399	0.384047	0.282253	0.77775	0.994504
Adi1	55.8101	-0.0347169	0.309181	-0.112286	0.910596	0.995473
Adig	1.97805	0.783617	1.7439	0.449347	0.653181	0.990951
Adipor1	426.971	0.505546	0.182242	2.77404	0.00553657	0.0789463
Adipor2	964.677	-0.137517	0.194462	-0.707167	0.479463	0.971793
Adk	324.748	0.00346718	0.207034	0.0167469	0.986639	0.999549
Adm	4.88147	-0.0880307	0.984114	-0.0894517	0.928723	0.995473
Adm2	26.0893	-0.341494	0.470821	-0.725316	0.468258	0.969491
Adnp	1341.06	0.0520659	0.143094	0.363859	0.715963	0.990951
Adnp2	488.331	-0.375885	0.175443	-2.14249	0.0321537	0.277563
Ado	658.977	0.0399976	0.193796	0.20639	0.836486	0.995473
Adora1	11.1223	-0.0769936	0.685971	-0.11224	0.910633	0.995473
Adora2a	1.1114	-0.961384	2.11109	-0.455397	0.648824	0.990951
Adora2b	13.605	-0.475683	0.594902	-0.799599	0.423943	0.946838
Adpgk	560.472	-0.117793	0.17534	-0.671798	0.501712	0.978713
Adprh	357.568	-0.0380871	0.218845	-0.174037	0.861836	0.995473
Adprhl1	2.40328	-1.24084	1.39823	-0.88744	0.374842	0.929371
Adprhl2	97.7306	0.0703054	0.239255	0.293852	0.768871	0.994146
Adprm	130.093	-0.0209777	0.24737	-0.0848029	0.932418	0.995859
Adra1a	1.00245	-2.00344	2.18253	-0.917944	0.358648	0.920337
Adra2a	10.7683	1.02766	0.742373	1.38429	0.16627	0.705496
Adra2b	6.82669	-0.464402	0.897113	-0.517663	0.604694	0.987118
Adra2c	4.4041	-0.235025	0.974869	-0.241083	0.809491	0.995299
Adrb1	1.97051	0.284431	1.37667	0.206608	0.836316	0.995473
Adrb2	38.02	-0.319191	0.353561	-0.902787	0.366639	0.924815
Adrb3	229.48	1.30933	0.276293	4.73894	2.1484e-06	9.32406e-05
Adrbk1	295.764	0.156505	0.18864	0.829646	0.406739	0.940697
Adrbk2	135.654	-0.317624	0.306167	-1.03742	0.29954	0.881428
Adrm1	454.587	-0.108654	0.195393	-0.556082	0.578155	0.984712
Adsl	363.4	-0.129518	0.205986	-0.62877	0.5295	0.983256
Adss	1037.81	0.170241	0.149259	1.14057	0.254047	0.840546
Adssl1	16.0029	-0.726929	0.534575	-1.35983	0.173885	0.719355
Adtrp	4.37188	-0.483736	0.971006	-0.498181	0.618357	0.989636
Aebp1	160.924	0.573006	0.241226	2.37539	0.0175303	0.181544
Aebp2	1464.98	0.0514922	0.285096	0.180614	0.856671	0.995473
Aen	489.461	0.309195	0.162616	1.90139	0.057251	0.400906
Aes	150.94	-0.162801	0.261805	-0.621839	0.534047	0.983256
Afap1	155.067	-0.0443098	0.286158	-0.154844	0.876944	0.995473
Afap1l1	20.0391	-0.531738	0.519211	-1.02413	0.305775	0.885765
Afap1l2	17.0764	-0.404842	0.552393	-0.732888	0.463626	0.9675
Aff1	1285.52	-0.137313	0.163275	-0.840993	0.400352	0.939202
Aff2	14.5325	-0.467959	0.574762	-0.814179	0.415542	0.94367
Aff3	94.5569	0.663561	0.264203	2.51156	0.0120199	0.139906
Aff4	4930.53	-0.238156	0.138035	-1.72533	0.0844681	0.505353
Afg3l1	506.299	-0.101812	0.265309	-0.383749	0.701164	0.990951
Afg3l2	409.544	-0.209632	0.171044	-1.2256	0.220349	0.790955
Afmid	26.623	-0.256327	0.423326	-0.605506	0.544843	0.984712
Aftph	464.498	-0.130729	0.156926	-0.833063	0.404809	0.939774
Aga	178.89	0.0166171	0.297891	0.0557825	0.955515	0.996746
Agap1	568.015	-0.0618089	0.168748	-0.36628	0.714156	0.990951
Agap2	5.41572	-0.1307	0.87557	-0.149274	0.881337	0.995473
Agap3	227.278	-0.0230004	0.20856	-0.110282	0.912186	0.995473
Agbl1	2.00093	-0.325896	1.51298	-0.2154	0.829455	0.995473
Agbl2	4.6967	-0.426228	0.962045	-0.443044	0.657734	0.990951
Agbl3	25.0885	-0.122884	0.478813	-0.256643	0.797454	0.994504
Agbl4	3.15317	0.702154	1.21884	0.576082	0.56456	0.984712
Agbl5	97.6353	-0.0189032	0.33924	-0.0557222	0.955563	0.996746
Ager	6.27815	1.10057	0.891662	1.23429	0.217094	0.788023
Agfg1	1446.45	-0.0999705	0.162744	-0.614281	0.53903	0.984046
Agfg2	119.194	-0.150375	0.277236	-0.542407	0.587538	0.984712
Aggf1	599.284	0.192794	0.172327	1.11877	0.263239	0.848367
Agk	525.19	-0.099085	0.159233	-0.622265	0.533768	0.983256
Agl	404.949	-0.0631654	0.175834	-0.359233	0.719421	0.990951
Agmat	3.88653	1.50265	1.07677	1.39552	0.162858	0.70102
Ago1	958.518	0.170754	0.155294	1.09955	0.271527	0.855843
Ago2	1970.47	-0.121871	0.182142	-0.669099	0.503432	0.979142
Ago3	871.782	0.13979	0.18429	0.758534	0.448131	0.960263
Ago4	31.1906	0.557884	0.377886	1.47633	0.139856	0.65501
Agpat1	117.242	-0.077999	0.238672	-0.326805	0.743816	0.991227
Agpat2	152.107	0.341136	0.208201	1.6385	0.101318	0.559459
Agpat3	156.478	0.0791502	0.211556	0.374134	0.708305	0.990951
Agpat4	298.88	-0.072849	0.192725	-0.377995	0.705434	0.990951
Agpat5	429.655	-0.113213	0.216646	-0.522568	0.601275	0.986759
Agpat6	356.787	0.0609848	0.180583	0.337711	0.735581	0.991007
Agpat9	62.6408	0.0315597	0.430641	0.0732853	0.941579	0.99668
Agps	2858.09	-0.113651	0.130886	-0.868318	0.38522	0.933323
Agrn	3910.12	0.659248	0.165718	3.97812	6.94609e-05	0.00199901
Agrp	1.61859	1.61557	1.78452	0.905324	0.365294	0.924324
Agtpbp1	497.291	-0.127698	0.178612	-0.714947	0.474642	0.971793
Agtr1a	5.03817	-0.179515	0.899556	-0.19956	0.841825	0.995473
Agtr1b	1.25399	0.409081	1.77064	0.231035	0.817287	0.995473
Agtrap	675.615	0.290037	0.195855	1.48088	0.138639	0.653036
Ahctf1	4032.67	-0.0478791	0.13667	-0.350326	0.726094	0.991007
Ahcy	968.552	-0.519393	0.211772	-2.4526	0.0141828	0.157782
Ahcyl1	845.073	-0.247881	0.188256	-1.31672	0.187931	0.743836
Ahcyl2	202.449	-0.00329119	0.199819	-0.0164708	0.986859	0.999549
Ahdc1	561.738	0.225084	0.29594	0.760574	0.446911	0.960263
Ahi1	148.933	0.244873	0.328092	0.746353	0.455454	0.962448
Ahnak	8082.34	-0.641194	0.210146	-3.05119	0.00227939	0.0395157
Ahr	258.185	-0.131203	0.226413	-0.579484	0.562263	0.984712
Ahrr	4.98666	0.0555488	0.888282	0.0625351	0.950137	0.996746
Ahsa1	1038.57	-0.126818	0.178655	-0.709851	0.477797	0.971793
Ahsa2	356.57	1.07556	0.204056	5.27091	1.35752e-07	7.62757e-06
Ahsg	37.9489	0.708813	0.359419	1.97211	0.0485972	0.362779
Aicda	2.02615	-0.378186	1.44768	-0.261237	0.79391	0.994504
Aida	372.001	-0.160177	0.170558	-0.939134	0.347662	0.916819
Aif1l	27.2961	-0.225225	0.445991	-0.504998	0.61356	0.989264
Aifm1	972.539	-0.209378	0.208542	-1.00401	0.315375	0.89397
Aifm2	49.3152	0.193106	0.312671	0.617602	0.536838	0.984046
Aifm3	33.04	-0.136689	0.381475	-0.358318	0.720105	0.990951
Aig1	30.9412	-0.467751	0.412916	-1.1328	0.257299	0.843039
Aim1	22.2798	1.15189	0.54463	2.115	0.0344301	0.290748
Aim1l	94.3821	-0.923433	0.3119	-2.96067	0.00306969	0.0497448
Aim2	126.636	0.306746	0.294288	1.04233	0.297258	0.879475
Aimp1	341.216	-0.066651	0.187511	-0.35545	0.722252	0.990951
Aimp2	136.029	-0.155951	0.26075	-0.598087	0.549782	0.984712
Aip	57.493	-0.0157629	0.341938	-0.0460987	0.963232	0.997355
Aipl1	1.34479	0.362324	1.77749	0.203841	0.838478	0.995473
Aire	329.047	0.265512	0.216313	1.22745	0.219655	0.790484
Airn	23.0062	-0.0611853	0.484105	-0.126389	0.899424	0.995473
Ajap1	1.33082	1.50134	1.95534	0.767812	0.442599	0.959143
Ajuba	874.204	0.185833	0.211545	0.878455	0.379697	0.931719
Ak1	173.413	0.187137	0.236125	0.792534	0.428049	0.949828
Ak2	498.116	-0.248643	0.204702	-1.21466	0.224496	0.797112
Ak3	62.3188	-0.940814	0.311009	-3.02503	0.00248606	0.042245
Ak4	383.742	0.132151	0.169643	0.778996	0.435982	0.954197
Ak5	2.58568	-0.109857	1.65058	-0.0665565	0.946935	0.996741
Ak6	150.891	0.0120056	0.229303	0.052357	0.958244	0.996889
Ak7	45.9281	-0.0677624	0.340444	-0.199041	0.84223	0.995473
Ak8	7.57129	-0.124776	0.823042	-0.151603	0.8795	0.995473
Akap1	1574.24	-0.0679855	0.198758	-0.342051	0.732312	0.991007
Akap10	669.993	0.161238	0.198554	0.81206	0.416757	0.944
Akap11	2184.3	-0.154861	0.190602	-0.81248	0.416516	0.944
Akap12	5924.52	-0.357679	0.290638	-1.23067	0.218446	0.789569
Akap13	1129.75	-0.0103784	0.161973	-0.064075	0.948911	0.996746
Akap14	0.933912	0.430099	2.3728	0.181262	0.856162	0.995473
Akap17b	406.56	-0.514503	0.184558	-2.78776	0.00530744	0.076488
Akap2	639.667	-0.601672	0.169472	-3.55026	0.000384847	0.00901431
Akap3	1.36744	-1.41274	1.80827	-0.781267	0.434645	0.953249
Akap5	75.3836	0.0117436	0.332963	0.0352699	0.971865	0.998532
Akap6	4.46615	0.32005	1.10408	0.28988	0.771908	0.994504
Akap7	215.77	0.0210351	0.293574	0.0716519	0.942879	0.99668
Akap8	1331.64	0.105705	0.169499	0.623633	0.532868	0.983256
Akap8l	522.067	0.208604	0.175402	1.18929	0.234327	0.810772
Akap9	1684.54	-0.130954	0.200487	-0.653182	0.513639	0.98112
Akip1	39.4112	-0.180911	0.365619	-0.494806	0.620737	0.990439
Akirin1	345.342	0.132019	0.182987	0.721469	0.470621	0.969779
Akirin2	394.026	0.241835	0.199851	1.21008	0.22625	0.799432
Akna	97.2176	-0.827359	0.313263	-2.6411	0.00826379	0.106711
Akr1a1	515.851	0.0946272	0.167353	0.565433	0.571779	0.984712
Akr1b10	56.759	0.246437	0.301014	0.818689	0.412964	0.942291
Akr1b3	288.013	-0.301289	0.29114	-1.03486	0.300735	0.881428
Akr1b7	1.80937	-1.94342	1.63952	-1.18535	0.235878	0.812997
Akr1b8	91.0137	0.13184	0.317611	0.415097	0.678071	0.990951
Akr1c12	6.82416	1.8095	0.917367	1.9725	0.0485529	0.362591
Akr1c13	43.8413	2.832	0.586211	4.83103	1.3583e-06	6.13479e-05
Akr1c14	1.86217	-1.18685	1.56304	-0.759321	0.44766	0.960263
Akr1c18	2.55182	1.68526	1.40751	1.19733	0.231178	0.805986
Akr1c19	6.65938	3.36747	1.06609	3.15871	0.00158472	0.029749
Akr1c21	599.907	10.9995	1.05009	10.4749	1.12668e-25	2.56273e-23
Akr1c6	3.86049	2.92512	1.27293	2.29794	0.0215651	0.209859
Akr1e1	52.5739	1.34851	0.418855	3.2195	0.00128413	0.0251746
Akr7a5	50.1692	0.0475974	0.345659	0.137701	0.890477	0.995473
Akt1	372.271	0.103361	0.241787	0.427486	0.669025	0.990951
Akt1s1	165.475	0.345141	0.237621	1.45248	0.146367	0.668261
Akt2	358.274	0.019665	0.198019	0.0993083	0.920894	0.995473
Akt3	708.96	-0.175529	0.156566	-1.12112	0.262238	0.8482
Aktip	202.231	0.197253	0.193245	1.02074	0.307376	0.885803
Alad	159.674	-0.0926189	0.246281	-0.376069	0.706865	0.990951
Alas1	169.452	-0.18541	0.22435	-0.826431	0.40856	0.941897
Alas2	0.998184	1.44176	2.14308	0.672753	0.501105	0.978547
Alcam	17.4914	-0.139853	0.671316	-0.208326	0.834974	0.995473
Aldh16a1	380.108	-0.00987596	0.179682	-0.0549635	0.956168	0.996746
Aldh18a1	545.403	-0.216462	0.192661	-1.12354	0.261208	0.847105
Aldh1a1	0.689427	3.0947	2.83842	1.09029	0.275586	0.859847
Aldh1a2	6.6721	-0.247739	0.883239	-0.28049	0.779102	0.994504
Aldh1a3	5.19444	-3.70471	1.29843	-2.85322	0.00432792	0.065157
Aldh1a7	0.561726	1.40334	3.17752	0.441646	0.658745	0.990951
Aldh1b1	32.0221	-0.608306	0.431057	-1.4112	0.158187	0.693224
Aldh1l1	88.709	-0.697584	0.386457	-1.80508	0.0710626	0.457257
Aldh1l2	218.001	0.296379	0.296964	0.99803	0.318265	0.895754
Aldh2	617.429	-0.289582	0.172383	-1.67988	0.0929814	0.533114
Aldh3a1	3.98778	-2.06791	1.35923	-1.52138	0.128165	0.632674
Aldh3a2	205.182	0.521043	0.212385	2.45329	0.0141555	0.157572
Aldh3b1	9.29519	-0.972502	0.70567	-1.37813	0.168165	0.708814
Aldh3b2	0.564631	-0.977704	3.15004	-0.310379	0.756273	0.992872
Aldh4a1	260.131	-0.0506549	0.263124	-0.192513	0.84734	0.995473
Aldh5a1	70.4255	0.21597	0.282136	0.765483	0.443984	0.959143
Aldh6a1	514.428	-0.201044	0.193507	-1.03895	0.298829	0.880811
Aldh7a1	366.394	0.0886271	0.183206	0.483755	0.628559	0.990951
Aldh9a1	445.176	0.0632284	0.307064	0.205913	0.836859	0.995473
Aldoa	3497.63	-0.0205831	0.222457	-0.0925261	0.92628	0.995473
Aldoart1	1.13447	0.141762	2.03011	0.0698297	0.944329	0.99668
Aldoart2	0.588671	-0.830699	3.135	-0.264976	0.791028	0.994504
Aldoc	90.2878	-0.127956	0.304825	-0.419771	0.674653	0.990951
Alg1	175.762	-0.0226659	0.230327	-0.0984074	0.921609	0.995473
Alg10b	1628.36	0.176676	0.134438	1.31418	0.188784	0.745486
Alg11	980.718	-0.0420545	0.15189	-0.276875	0.781876	0.994504
Alg12	77.4996	0.150571	0.353673	0.425735	0.670301	0.990951
Alg13	4555.78	-0.0930448	0.32548	-0.28587	0.774978	0.994504
Alg14	72.2766	0.674313	0.278149	2.42429	0.0153383	0.165659
Alg2	158.261	-0.0138393	0.247612	-0.0558913	0.955428	0.996746
Alg3	146.079	-0.229259	0.241233	-0.950363	0.341928	0.913565
Alg5	85.6725	-0.40344	0.296978	-1.35849	0.17431	0.719929
Alg6	422.147	-0.292001	0.16892	-1.72863	0.0838746	0.503008
Alg8	244.099	0.363425	0.205539	1.76816	0.0770345	0.481206
Alg9	216.897	-0.087335	0.185996	-0.469552	0.638675	0.990951
Alk	68.6902	-0.123139	0.483202	-0.25484	0.798846	0.994504
Alkbh1	1032.52	0.208796	0.166624	1.2531	0.210171	0.778428
Alkbh2	85.1856	0.199384	0.258022	0.77274	0.439676	0.957288
Alkbh3	293.291	0.268441	0.191865	1.39912	0.161778	0.699223
Alkbh4	44.3399	0.00295344	0.334863	0.00881986	0.992963	0.999717
Alkbh5	616.911	0.234901	0.208135	1.1286	0.259067	0.844165
Alkbh6	44.8266	0.170268	0.346326	0.491641	0.622973	0.990652
Alkbh7	36.1218	0.116032	0.394291	0.294281	0.768543	0.994146
Alkbh8	594.383	-0.00267905	0.174706	-0.0153347	0.987765	0.999684
Allc	1.65403	-0.425445	1.82157	-0.233559	0.815327	0.995473
Alms1	2218.02	-0.249564	0.171177	-1.45793	0.144859	0.664328
Alms1-ps2	24.4888	0.289843	0.458002	0.632843	0.526836	0.983156
Alox12	6.76389	-0.323975	0.865501	-0.374321	0.708165	0.990951
Alox12b	4.09442	-1.7531	1.13768	-1.54094	0.123332	0.62118
Alox12e	4.32777	1.62154	1.21547	1.33409	0.182175	0.732541
Alox15	61.3267	4.68272	0.492978	9.49884	2.12235e-21	3.96711e-19
Alox5	18.427	0.88859	0.633549	1.40256	0.160748	0.697252
Alox5ap	4.58292	-0.809333	0.945556	-0.855933	0.392035	0.937506
Alox8	2.26704	0.0202558	1.34419	0.0150691	0.987977	0.999684
Aloxe3	7.05833	-0.352624	0.837103	-0.421243	0.673577	0.990951
Alpk1	4.93476	0.441625	0.928723	0.475518	0.634418	0.990951
Alpk3	111.57	-1.29089	0.242391	-5.32567	1.00584e-07	5.78943e-06
Alpl	842.986	-0.470098	0.26582	-1.76848	0.0769803	0.481206
Alppl2	6.26981	0.0794791	1.1083	0.0717124	0.942831	0.99668
Als2	750.13	0.346704	0.177378	1.9546	0.0506306	0.372602
Als2cl	196.437	0.124778	0.205678	0.606668	0.544071	0.984712
Als2cr11	3.3713	0.866651	1.09503	0.791442	0.428686	0.95037
Als2cr12	3.28159	0.578131	1.304	0.443351	0.657512	0.990951
Alx1	1.90357	0.590903	1.4378	0.410978	0.681089	0.990951
Alyref	349.988	0.127835	0.181733	0.703424	0.481792	0.971793
Alyref2	12.5881	0.41867	0.599566	0.698288	0.484997	0.972474
Amacr	57.9065	-0.163621	0.356056	-0.459536	0.645849	0.990951
Ambn	0.999916	0.269279	2.33547	0.1153	0.908207	0.995473
Ambra1	636.962	0.049848	0.151381	0.329289	0.741937	0.991227
Amd1	1285.56	0.187491	0.233621	0.802544	0.422238	0.94594
Amd2	1285.03	0.186981	0.233759	0.799886	0.423777	0.946578
Amdhd1	1.82846	-0.657013	1.57811	-0.416329	0.677169	0.990951
Amdhd2	192.614	0.0871842	0.241228	0.361418	0.717787	0.990951
Amer1	841.19	0.150652	0.167019	0.902003	0.367055	0.924815
Amer2	1.98169	-0.865855	1.45842	-0.593692	0.552718	0.984712
Amfr	219.086	0.238314	0.201086	1.18513	0.235965	0.813066
Amh	13.0473	0.969714	0.609903	1.58995	0.111847	0.589402
Amhr2	29.5641	-0.894689	0.472884	-1.89198	0.0584932	0.407327
Amica1	0.967394	-0.567633	2.18297	-0.260028	0.794843	0.994504
Amigo1	44.1558	-0.098171	0.414824	-0.236657	0.812923	0.995473
Amigo2	35.2145	0.317214	0.386561	0.820605	0.411871	0.942219
Amigo3	31.0407	0.325443	0.42198	0.77123	0.440571	0.958039
Ammecr1	1028.42	-0.434806	0.642673	-0.676559	0.498686	0.978048
Ammecr1l	259.634	0.194539	0.192391	1.01116	0.311939	0.88966
Amn	46.799	-0.204376	1.10144	-0.185553	0.852795	0.995473
Amn1	176.105	1.07494	0.259989	4.13454	3.55663e-05	0.00112256
Amot	219.316	-0.390819	0.300843	-1.29908	0.193916	0.752971
Amotl1	297.552	-0.463025	0.188475	-2.4567	0.0140221	0.156548
Amotl2	455.391	0.136969	0.29849	0.458871	0.646326	0.990951
Ampd1	7.80296	-0.168564	0.742054	-0.227158	0.820301	0.995473
Ampd2	388.868	-0.36106	0.166698	-2.16596	0.0303143	0.265324
Ampd3	50.3688	-0.785303	0.328833	-2.38815	0.0169333	0.177504
Amph	362.112	0.293781	0.181847	1.61554	0.106193	0.574775
Amt	207.325	-0.146999	0.261849	-0.561388	0.574533	0.984712
Amy1	1.04437	1.22221	2.36032	0.517814	0.604588	0.987118
Amz1	8.84248	-0.308982	0.760377	-0.406353	0.684483	0.990951
Amz2	109.636	-0.0139527	0.251495	-0.0554791	0.955757	0.996746
Anapc1	2209.37	0.0793365	0.131511	0.60327	0.546329	0.984712
Anapc10	164.307	-0.132418	0.230144	-0.575371	0.56504	0.984712
Anapc11	107.509	0.124559	0.270722	0.4601	0.645444	0.990951
Anapc13	34.0426	-0.279325	0.406246	-0.687575	0.49172	0.975261
Anapc15	268.182	0.199039	0.203809	0.976594	0.32877	0.902254
Anapc16	88.2133	0.4312	0.28177	1.53033	0.125936	0.628194
Anapc2	394.226	-0.0355056	0.231186	-0.15358	0.877941	0.995473
Anapc4	842.232	0.16654	0.208921	0.797143	0.425368	0.947641
Anapc5	1791.95	-0.00557884	0.195107	-0.0285937	0.977189	0.999321
Anapc7	363.019	0.062505	0.179526	0.348168	0.727714	0.991007
Ang	11.6101	-0.506818	0.622452	-0.814228	0.415514	0.94367
Ang2	2.98569	-2.22745	1.36509	-1.63173	0.102737	0.563831
Angel1	172.061	-0.265441	0.204244	-1.29962	0.19373	0.752654
Angel2	361.934	0.134537	0.187913	0.715953	0.47402	0.971793
Angpt1	1.60387	0.834679	1.6441	0.50768	0.611678	0.989264
Angpt2	3.36598	1.20191	1.11034	1.08247	0.279046	0.862089
Angpt4	0.420161	-0.414428	3.49359	-0.118625	0.905572	0.995473
Angptl2	25.0161	0.0608746	0.441478	0.137888	0.890329	0.995473
Angptl4	144.267	-0.200109	0.24714	-0.809699	0.418113	0.94437
Angptl6	18.249	1.04658	0.497998	2.10157	0.0355911	0.296263
Ank	171.619	-0.418608	0.24718	-1.69353	0.0903543	0.525346
Ank1	4.32822	-0.949565	1.00967	-0.94047	0.346977	0.916224
Ank2	178.427	-0.709422	0.242255	-2.92841	0.00340697	0.0539599
Ank3	396.008	-0.0604124	0.174109	-0.34698	0.728606	0.991007
Ankar	0.653471	0.533197	2.71509	0.196383	0.844311	0.995473
Ankdd1b	20.4489	-0.0497358	0.517415	-0.0961236	0.923422	0.995473
Ankef1	4.06357	-0.613289	1.10739	-0.553812	0.579707	0.984712
Ankfy1	1413.74	0.148225	0.167809	0.883295	0.377077	0.931271
Ankhd1	1522.27	-0.150338	0.150349	-0.999924	0.317347	0.895558
Ankib1	1221.37	0.0557808	0.202924	0.274885	0.783405	0.994504
Ankle1	253.014	0.276086	0.202346	1.36442	0.172434	0.717045
Ankle2	1207.55	0.149658	0.176552	0.84767	0.396622	0.937854
Ankmy1	12.4749	-0.81305	0.626638	-1.29748	0.194466	0.753166
Ankmy2	270.525	-0.189492	0.178414	-1.06209	0.288194	0.871571
Ankra2	158.593	-0.216772	0.218942	-0.990088	0.322131	0.898436
Ankrd1	32.3625	0.361353	0.4337	0.833186	0.40474	0.939774
Ankrd10	2896.94	-0.233808	0.202362	-1.15539	0.247929	0.832059
Ankrd11	3148.53	0.0558007	0.206264	0.27053	0.786753	0.994504
Ankrd12	684.147	-0.548876	0.299765	-1.83102	0.0670976	0.440911
Ankrd13a	606.735	-0.165164	0.193796	-0.852259	0.394071	0.937506
Ankrd13b	39.0183	-0.308404	0.381984	-0.807374	0.419451	0.94437
Ankrd13c	696.348	0.113477	0.161172	0.704076	0.481386	0.971793
Ankrd13d	50.2034	-0.00958329	0.357095	-0.0268368	0.97859	0.999321
Ankrd16	153.267	0.068693	0.22954	0.299264	0.764738	0.992958
Ankrd17	3769.94	0.0287674	0.174606	0.164756	0.869136	0.995473
Ankrd2	0.742311	1.91789	2.59712	0.738468	0.46023	0.965409
Ankrd22	7.00164	1.98567	0.882462	2.25015	0.0244397	0.230009
Ankrd23	32.9527	0.0816397	0.38575	0.211639	0.832389	0.995473
Ankrd24	94.444	0.126025	0.281913	0.447036	0.654849	0.990951
Ankrd26	550.072	-0.510718	0.212641	-2.40179	0.0163153	0.172617
Ankrd27	367.138	-0.0600649	0.184316	-0.325879	0.744516	0.991227
Ankrd28	1137.49	-0.199159	0.173825	-1.14575	0.2519	0.837995
Ankrd29	7.57251	-1.13346	0.919103	-1.23323	0.217491	0.788699
Ankrd32	482.414	-0.335917	0.16169	-2.07754	0.0377521	0.308671
Ankrd33b	165.865	-0.395023	0.328115	-1.20391	0.228623	0.80271
Ankrd34a	2.42543	0.748537	1.4508	0.515946	0.605892	0.987427
Ankrd34b	42.0329	0.356524	0.346332	1.02943	0.303278	0.883442
Ankrd35	47.2073	-1.27504	0.354012	-3.60169	0.000316158	0.00771156
Ankrd36	2.29278	-0.121824	1.32842	-0.0917062	0.926931	0.995473
Ankrd37	40.2833	-0.331727	0.416691	-0.796099	0.425974	0.947898
Ankrd39	31.918	-0.222979	0.411562	-0.541787	0.587965	0.984712
Ankrd40	194.647	0.106452	0.238051	0.44718	0.654745	0.990951
Ankrd42	83.1631	0.0609476	0.30074	0.202659	0.839402	0.995473
Ankrd44	30.2905	-0.209593	0.442963	-0.473162	0.636098	0.990951
Ankrd45	206.467	0.650921	0.291297	2.23456	0.025446	0.236415
Ankrd46	154.793	0.0604202	0.215672	0.280148	0.779364	0.994504
Ankrd49	1028.49	-0.118461	0.174125	-0.680324	0.496299	0.976765
Ankrd50	149.959	-0.0381378	0.217359	-0.17546	0.860718	0.995473
Ankrd52	353.412	-0.0967062	0.202241	-0.478172	0.632528	0.990951
Ankrd53	3.82907	-1.67376	1.09573	-1.52753	0.126629	0.630272
Ankrd54	60.914	-0.0174358	0.28942	-0.0602438	0.951961	0.996746
Ankrd55	5.21396	0.577986	0.874224	0.661142	0.508521	0.980638
Ankrd6	196.438	-0.155896	0.213695	-0.729525	0.46568	0.967783
Ankrd61	1.23949	-0.418649	1.78754	-0.234204	0.814827	0.995473
Ankrd63	1.15058	-2.31564	2.05162	-1.12869	0.259029	0.844165
Ankrd66	0.952671	-1.93179	2.17304	-0.88898	0.374014	0.929277
Ankrd9	125.757	-0.107842	0.234604	-0.459677	0.645748	0.990951
Anks1	290.632	-0.0891848	0.181451	-0.491509	0.623067	0.990652
Anks1b	37.1644	0.0608449	0.41662	0.146044	0.883887	0.995473
Anks3	241.933	0.07889	0.205392	0.384095	0.700908	0.990951
Anks6	14.8724	-0.411265	0.535361	-0.7682	0.442368	0.959057
Ankzf1	288.584	0.0509624	0.185633	0.274533	0.783675	0.994504
Anln	2245.72	-0.139419	0.177908	-0.783657	0.433241	0.952583
Ano1	15.0694	-1.93397	0.642711	-3.00908	0.00262036	0.0439732
Ano10	73.9078	0.134833	0.330573	0.407877	0.683364	0.990951
Ano3	213.011	-0.12711	0.292485	-0.434586	0.663863	0.990951
Ano4	5.73665	0.542779	0.977856	0.55507	0.578846	0.984712
Ano5	2.69694	-0.614015	1.25068	-0.490943	0.623467	0.990652
Ano6	543.039	-0.0703111	0.192855	-0.36458	0.715425	0.990951
Ano7	4.96066	-1.30599	0.982708	-1.32897	0.183859	0.736251
Ano8	57.1605	0.0946947	0.294706	0.321319	0.747969	0.991227
Ano9	479.529	-0.837791	0.189344	-4.4247	9.65759e-06	0.000356802
Anp32a	346.891	-0.147976	0.268483	-0.551155	0.581527	0.984712
Anp32b	700.39	0.13176	0.220906	0.596452	0.550873	0.984712
Anp32e	306.358	0.104322	0.24849	0.419824	0.674614	0.990951
Anpep	106.716	-0.852604	0.30484	-2.79689	0.00515966	0.0750456
Antxr1	45.5985	0.261744	0.420968	0.621767	0.534095	0.983256
Antxr2	28.7189	0.343028	0.464721	0.738138	0.460431	0.965615
Anxa1	51.1565	0.0884254	0.366872	0.241025	0.809536	0.995299
Anxa10	5.30397	0.686207	0.906508	0.756978	0.449063	0.960706
Anxa11	241.776	0.129609	0.181804	0.712904	0.475905	0.971793
Anxa2	208.24	-0.109627	0.265271	-0.413265	0.679413	0.990951
Anxa3	41.2312	0.471525	0.393552	1.19813	0.230868	0.805647
Anxa4	82.5528	-0.535694	0.321436	-1.66656	0.0956014	0.540905
Anxa5	85.3878	0.302533	0.281327	1.07538	0.282206	0.866113
Anxa6	527.251	-0.0220722	0.190183	-0.116058	0.907607	0.995473
Anxa7	326.689	0.0101916	0.182181	0.055942	0.955388	0.996746
Anxa8	10.1826	-0.738169	0.734595	-1.00487	0.314962	0.893377
Anxa9	9.97019	-0.41976	0.652676	-0.643136	0.520136	0.981554
Aoah	226.915	-0.510134	0.280534	-1.81843	0.0689977	0.449175
Aoc1	3.62177	5.47688	1.59023	3.44408	0.000572998	0.012667
Aoc2	90.5073	-0.0313714	0.335318	-0.0935572	0.925461	0.995473
Aoc3	16.7246	0.530742	0.58618	0.905425	0.36524	0.924324
Aox1	38.7021	0.207654	0.380332	0.545982	0.585078	0.984712
Aox2	2.53222	1.07316	1.54193	0.695982	0.48644	0.972623
Aox3	33.7335	0.264411	0.590347	0.447891	0.654232	0.990951
Aox4	3.16838	-1.03121	1.21409	-0.84937	0.395675	0.937506
Ap1ar	253.83	-0.250077	0.192959	-1.29601	0.194972	0.753976
Ap1b1	414.499	-0.0472225	0.178744	-0.26419	0.791633	0.994504
Ap1g1	1150.06	0.1706	0.135224	1.26161	0.207089	0.774952
Ap1g2	63.5669	-0.76693	0.307832	-2.49139	0.0127244	0.145944
Ap1m1	123.331	-0.0958721	0.241025	-0.397768	0.690801	0.990951
Ap1m2	14.8728	-0.570308	0.558496	-1.02115	0.307184	0.885798
Ap1s1	71.3179	-0.329251	0.292581	-1.12533	0.260448	0.845863
Ap1s2	1593.27	-1.01893	1.01385	-1.00501	0.314892	0.893377
Ap1s3	118.888	-0.451065	0.235761	-1.91323	0.0557189	0.394864
Ap2a1	498.761	-0.179156	0.175045	-1.02349	0.306078	0.885765
Ap2a2	908.022	-0.012898	0.143796	-0.0896968	0.928528	0.995473
Ap2b1	1128.26	-0.00945345	0.141255	-0.0669248	0.946642	0.996741
Ap2m1	548.055	-0.324443	0.189501	-1.71209	0.0868799	0.513048
Ap2s1	70.5291	0.135944	0.302108	0.449982	0.652723	0.990951
Ap3b1	1116.02	-0.0640569	0.164886	-0.388493	0.697651	0.990951
Ap3b2	127.054	0.651537	0.444897	1.46447	0.143067	0.661026
Ap3d1	920.535	0.157481	0.174235	0.903838	0.366082	0.924815
Ap3m1	896.966	-0.172252	0.180883	-0.952282	0.340954	0.913031
Ap3m2	21.8618	-0.371209	0.476946	-0.778304	0.43639	0.954536
Ap3s1	158.071	-0.309061	0.244242	-1.26539	0.205731	0.773085
Ap3s2	272.858	0.0697662	0.18489	0.377338	0.705922	0.990951
Ap4b1	125.962	0.0553129	0.247952	0.223079	0.823474	0.995473
Ap4e1	398.647	0.131276	0.165399	0.79369	0.427376	0.949051
Ap4m1	176.988	-0.506206	0.24513	-2.06505	0.0389183	0.315339
Ap4s1	17.2603	-0.00803453	0.49971	-0.0160784	0.987172	0.999549
Ap5b1	87.4501	0.550205	0.277165	1.98512	0.0471312	0.355064
Ap5m1	576.108	0.173217	0.161058	1.07549	0.282154	0.866113
Ap5s1	21.1914	-0.103259	0.463539	-0.222762	0.823721	0.995473
Ap5z1	179.704	-0.0505904	0.228988	-0.22093	0.825147	0.995473
Apaf1	469.602	0.255007	0.256575	0.993886	0.320278	0.896861
Apba1	2.5233	-0.271918	1.40799	-0.193125	0.846861	0.995473
Apba2	8.65758	-0.431769	0.852078	-0.506725	0.612348	0.989264
Apba3	142.685	0.215633	0.221174	0.974949	0.329586	0.902953
Apbb1	75.4238	-0.0381391	0.265317	-0.143749	0.885699	0.995473
Apbb1ip	10.6959	1.47309	0.705261	2.08871	0.0367337	0.302921
Apbb2	449.479	0.0739587	0.241333	0.306459	0.759255	0.992872
Apbb3	152.281	0.0388187	0.263664	0.147228	0.882952	0.995473
Apc	3347.84	-0.279726	0.148144	-1.8882	0.0589986	0.409648
Apc2	23.3567	-0.111761	0.437438	-0.255489	0.798345	0.994504
Apcdd1	62.3198	0.671945	0.340775	1.97181	0.048631	0.362783
Apeh	305.744	0.0243013	0.172647	0.140756	0.888062	0.995473
Apela	319.045	0.0553518	0.222798	0.248439	0.803795	0.994565
Apex1	635.892	-0.104511	0.2004	-0.521515	0.602008	0.986759
Apex2	471.4	0.222737	0.293941	0.757762	0.448593	0.960312
Aph1a	183.657	0.13945	0.202598	0.68831	0.491257	0.975261
Aph1b	21.0933	-0.256204	0.458932	-0.558261	0.576666	0.984712
Aph1c	20.0008	-0.356181	0.492978	-0.72251	0.469981	0.969527
Api5	1296.04	-0.132564	0.144146	-0.919651	0.357755	0.920115
Apip	54.6647	-0.103687	0.325477	-0.31857	0.750052	0.991227
Apitd1	39.5367	0.0605616	0.398219	0.152081	0.879123	0.995473
Aplf	83.2696	-0.155942	0.339617	-0.459169	0.646113	0.990951
Apln	16.3446	-0.970188	0.541579	-1.79141	0.073228	0.465792
Aplnr	1.38113	1.09033	1.93334	0.563964	0.572779	0.984712
Aplp1	104.049	-0.429393	0.256726	-1.67257	0.0944115	0.537844
Aplp2	1882.46	-0.070644	0.217334	-0.325048	0.745145	0.991227
Apmap	215.795	0.0455052	0.240566	0.189159	0.849968	0.995473
Apoa1	1.34573	0.0571799	1.83467	0.0311664	0.975137	0.99881
Apoa1bp	138.389	0.101727	0.267324	0.380536	0.703547	0.990951
Apoa2	10.4356	-0.137689	0.624721	-0.220401	0.825559	0.995473
Apob	48.6274	-2.0386	0.40841	-4.99154	5.98987e-07	2.92961e-05
Apobec1	72.9253	-0.184026	0.423364	-0.434676	0.663798	0.990951
Apobec2	13.8729	-1.3895	0.648094	-2.14397	0.0320351	0.276665
Apobec3	519.014	-0.185014	0.196667	-0.940751	0.346833	0.91604
Apobr	7.21958	-0.692745	0.879113	-0.788005	0.430694	0.950669
Apoc1	64.5449	-0.592678	0.315671	-1.87752	0.0604471	0.415126
Apoc2	1.1114	-0.961384	2.11109	-0.455397	0.648824	0.990951
Apod	29.4329	-1.34912	0.498807	-2.70469	0.00683673	0.0928466
Apoe	3663.02	-0.365998	0.259534	-1.41021	0.158477	0.694013
Apof	17.1728	1.35862	0.659956	2.05865	0.039528	0.318242
Apol6	2.24149	-0.58207	1.63222	-0.356613	0.721382	0.990951
Apol7a	2.57315	-0.430379	1.23022	-0.349839	0.72646	0.991007
Apol7b	12.8925	0.903881	0.690797	1.30846	0.190717	0.748722
Apol7c	1.32018	4.0104	2.09342	1.91571	0.0554015	0.393517
Apol7d	13.108	-0.00320283	0.582759	-0.00549599	0.995615	0.999717
Apol7e	1.88778	2.51314	1.73628	1.44743	0.147777	0.670329
Apol8	7.29458	0.686965	0.822757	0.834955	0.403743	0.939202
Apol9a	0.8091	2.1105	2.50906	0.841152	0.400263	0.939202
Apol9b	0.433711	2.38079	3.90803	0.609205	0.542388	0.984249
Apold1	5.34794	-0.427416	0.934155	-0.457543	0.647281	0.990951
Apom	5.92039	-1.38748	0.920713	-1.50696	0.131821	0.638934
Apon	3.79837	0.30286	1.34663	0.224903	0.822055	0.995473
Apoo	114.833	-0.0559794	0.269028	-0.20808	0.835166	0.995473
Apoo-ps	47.2782	0.0083383	0.394434	0.0211399	0.983134	0.999549
Apool	254.555	0.0760598	0.209783	0.362565	0.71693	0.990951
Apopt1	136.583	0.174057	0.216792	0.802876	0.422046	0.945847
App	310.706	-0.375658	0.208347	-1.80304	0.0713822	0.458375
Appbp2	668.787	-0.0534025	0.171932	-0.310602	0.756103	0.992872
Appl1	1861.74	-0.21185	0.184948	-1.14546	0.252021	0.838022
Appl2	202.372	0.169212	0.205005	0.825404	0.409142	0.942219
Aprt	292.393	-0.0474016	0.284071	-0.166865	0.867476	0.995473
Aptx	118.347	-0.0420963	0.239327	-0.175894	0.860377	0.995473
Aqp1	0.371816	-1.81939	4.01526	-0.453119	0.650463	0.990951
Aqp11	14.1767	-0.300625	0.54948	-0.547108	0.584305	0.984712
Aqp3	174.619	-1.19865	0.836022	-1.43375	0.151643	0.678643
Aqp5	1.24059	-1.43441	2.16017	-0.664027	0.506673	0.979973
Aqp6	1.39993	-3.75488	2.00766	-1.87027	0.0614461	0.41873
Aqp8	10.1266	-0.0493651	0.926593	-0.053276	0.957512	0.996889
Aqp9	1.8265	-0.0963633	1.5698	-0.0613856	0.951052	0.996746
Aqr	1618.51	0.222479	0.141069	1.57709	0.114774	0.596794
Ar	14.4477	-0.629774	0.639161	-0.985313	0.32447	0.899541
Araf	696.438	0.0461988	0.178582	0.258698	0.795868	0.994504
Arap1	222.579	-0.370048	0.247073	-1.49773	0.134205	0.64459
Arap2	575.348	0.273759	0.284958	0.960701	0.336702	0.909125
Arap3	15.4387	-0.368262	0.581987	-0.632768	0.526885	0.983156
Arc	84.148	-0.171269	0.311908	-0.549102	0.582935	0.984712
Arcn1	609.693	0.103493	0.152693	0.677787	0.497907	0.978048
Areg	2.22115	-0.0351896	1.32801	-0.026498	0.97886	0.999321
Arel1	809.988	-0.0224485	0.187648	-0.119631	0.904775	0.995473
Arf1	671.58	-0.0279536	0.169202	-0.165209	0.86878	0.995473
Arf2	70.8391	0.247977	0.272403	0.910334	0.362647	0.923314
Arf3	275.484	0.0148571	0.209933	0.0707707	0.94358	0.99668
Arf4	317.722	-0.10497	0.201888	-0.51994	0.603105	0.986759
Arf5	82.8407	-0.0138337	0.29209	-0.047361	0.962226	0.997355
Arf6	1249.15	-0.0140131	0.180415	-0.0776719	0.938089	0.996485
Arfgap1	350.056	0.129697	0.187106	0.693172	0.488202	0.973579
Arfgap2	340.929	0.136594	0.189387	0.721241	0.470761	0.969912
Arfgap3	83.8038	-0.108452	0.282036	-0.384534	0.700583	0.990951
Arfgef1	1064.02	-0.243757	0.144028	-1.69243	0.0905648	0.525922
Arfgef2	663.35	0.162644	0.171816	0.946616	0.343834	0.914003
Arfip1	383.503	-0.00507782	0.189186	-0.0268404	0.978587	0.999321
Arfip2	239.601	-0.185225	0.182226	-1.01646	0.309409	0.886646
Arfrp1	146.34	0.0587842	0.255063	0.230469	0.817727	0.995473
Arg2	13.5033	0.994437	0.652222	1.52469	0.127336	0.631132
Arglu1	745.804	-0.120815	0.160781	-0.751421	0.452399	0.960925
Arhgap1	221.736	-0.023877	0.202451	-0.11794	0.906115	0.995473
Arhgap10	175.477	0.309331	0.231435	1.33658	0.181359	0.73243
Arhgap11a	968.49	-0.0461299	0.184887	-0.249503	0.802972	0.994565
Arhgap12	1704.96	-0.135004	0.166811	-0.809321	0.418331	0.94437
Arhgap17	226.125	-0.200204	0.200773	-0.99717	0.318682	0.896239
Arhgap18	81.3827	-0.00109608	0.276955	-0.00395763	0.996842	0.999717
Arhgap19	558.865	0.118058	0.15538	0.759803	0.447373	0.960263
Arhgap20	40.5804	-0.773086	0.377612	-2.0473	0.0406286	0.322909
Arhgap21	1703.3	0.223585	0.177537	1.25937	0.207896	0.776032
Arhgap22	56.203	-0.341678	0.314471	-1.08652	0.27725	0.86192
Arhgap23	351.376	-0.434512	0.289447	-1.50118	0.13331	0.642454
Arhgap24	7.05707	-0.415694	0.786168	-0.52876	0.596972	0.98473
Arhgap25	3.08728	-0.778715	1.34798	-0.577692	0.563472	0.984712
Arhgap26	136.533	-0.670658	0.227231	-2.95144	0.003163	0.0508206
Arhgap27	83.109	0.242054	0.295703	0.818572	0.413031	0.942291
Arhgap28	139.96	0.189718	0.309032	0.61391	0.539275	0.984046
Arhgap29	307.724	-0.133314	0.204401	-0.652217	0.514261	0.98112
Arhgap30	36.7379	-1.08416	0.437451	-2.47836	0.0131988	0.149478
Arhgap31	21.7796	0.16859	0.470136	0.358599	0.719895	0.990951
Arhgap32	1726.63	-0.188012	0.151305	-1.2426	0.214015	0.783562
Arhgap33	9.45753	-0.925114	0.682624	-1.35523	0.175344	0.721675
Arhgap33os	7.3121	-0.271678	0.798179	-0.340372	0.733576	0.991007
Arhgap35	1104	0.25204	0.152592	1.65172	0.0985908	0.549541
Arhgap36	1.3172	-0.470366	1.771	-0.265593	0.790553	0.994504
Arhgap39	305.495	0.054026	0.218476	0.247286	0.804687	0.994744
Arhgap4	125.493	-0.118648	0.2952	-0.401924	0.68774	0.990951
Arhgap42	502.983	0.664963	0.158247	4.20206	2.64496e-05	0.00086541
Arhgap44	221.495	0.155144	0.259807	0.597151	0.550407	0.984712
Arhgap5	3626.5	-0.853739	0.195781	-4.36069	1.29655e-05	0.00046447
Arhgap6	31.2885	-0.014076	0.500432	-0.0281276	0.97756	0.999321
Arhgap8	77.7344	-0.829756	0.269872	-3.07463	0.00210767	0.0371875
Arhgap9	43.9814	-0.31017	0.445359	-0.69645	0.486147	0.972623
Arhgdia	544.188	-0.0938638	0.196512	-0.47765	0.6329	0.990951
Arhgdib	24.8998	-0.276735	0.562052	-0.492366	0.622461	0.990652
Arhgdig	21.4057	-0.0530284	0.472509	-0.112227	0.910643	0.995473
Arhgef1	264.383	-0.19002	0.211334	-0.899143	0.368577	0.925635
Arhgef10	130.005	-0.466004	0.22298	-2.08989	0.0366277	0.302745
Arhgef10l	115.698	-0.469978	0.277613	-1.69292	0.0904701	0.525834
Arhgef11	284.324	0.17311	0.194161	0.891581	0.372618	0.928935
Arhgef12	1517.9	0.0932213	0.178891	0.521107	0.602292	0.986759
Arhgef15	44.8805	-0.134201	0.365514	-0.367157	0.713502	0.990951
Arhgef16	27.4552	-0.293826	0.538441	-0.545697	0.585274	0.984712
Arhgef17	403.167	0.158225	0.166018	0.953056	0.340561	0.912239
Arhgef18	619.759	0.0540067	0.164788	0.327735	0.743112	0.991227
Arhgef19	11.4399	0.296571	0.612847	0.483923	0.62844	0.990951
Arhgef2	420.42	0.148236	0.188522	0.786307	0.431687	0.951521
Arhgef25	149.765	0.575996	0.228449	2.52134	0.0116909	0.13738
Arhgef26	103.402	1.30994	0.260455	5.02944	4.91909e-07	2.44388e-05
Arhgef28	336.922	0.571688	0.263705	2.16791	0.0301659	0.264393
Arhgef3	152.838	-0.0663955	0.208662	-0.318196	0.750336	0.991227
Arhgef33	6.90354	0.0352667	0.814237	0.0433125	0.965452	0.997355
Arhgef37	4.27172	-0.328201	0.97031	-0.338244	0.73518	0.991007
Arhgef38	40.2203	2.27984	0.400405	5.69382	1.24225e-08	8.1432e-07
Arhgef39	67.1614	-0.0579256	0.293966	-0.197049	0.84379	0.995473
Arhgef4	60.1017	0.0375194	0.302448	0.124052	0.901274	0.995473
Arhgef40	86.6872	0.348545	0.288199	1.20939	0.226514	0.799453
Arhgef5	63.2124	-0.320099	0.297796	-1.0749	0.282422	0.866402
Arhgef6	66.251	0.211432	0.399453	0.529304	0.596595	0.984712
Arhgef7	568.915	0.178831	0.163044	1.09682	0.272718	0.856176
Arhgef9	112.639	0.427521	0.340295	1.25632	0.208998	0.777627
Arid1a	1502.08	-0.0734568	0.167008	-0.439841	0.660052	0.990951
Arid1b	518.334	-0.180235	0.231188	-0.779605	0.435624	0.953855
Arid2	2808.28	0.0371401	0.146613	0.25332	0.800021	0.994565
Arid3a	36.4967	0.353987	0.3731	0.948773	0.342736	0.91394
Arid3b	223.739	0.160979	0.256542	0.627497	0.530333	0.983256
Arid3c	1.3149	1.16248	1.79079	0.649144	0.516245	0.98112
Arid4a	651.626	0.0239614	0.167569	0.142994	0.886295	0.995473
Arid4b	919.627	-0.0317809	0.15579	-0.203998	0.838355	0.995473
Arid5a	36.7553	-0.57813	0.407625	-1.41829	0.156106	0.687638
Arid5b	1136.78	-0.114781	0.188228	-0.609797	0.541996	0.984249
Arih1	2267.53	0.037911	0.160281	0.236528	0.813023	0.995473
Arih2	533.501	-0.204504	0.193695	-1.0558	0.291059	0.8734
Arl1	181.598	0.142977	0.201063	0.711107	0.477018	0.971793
Arl10	45.9339	0.32728	0.330406	0.990539	0.321911	0.898186
Arl11	0.514167	1.08456	3.25871	0.332817	0.739272	0.991007
Arl13b	181.96	-0.10766	0.212932	-0.505609	0.613131	0.989264
Arl14ep	397.166	-0.1482	0.194541	-0.761792	0.446184	0.96002
Arl14epl	130.723	-0.473701	0.347421	-1.36348	0.172733	0.717608
Arl15	467.149	-0.0659436	0.167334	-0.394084	0.693519	0.990951
Arl16	26.5988	-0.12345	0.431241	-0.286266	0.774674	0.994504
Arl2	63.2499	-0.149515	0.284384	-0.525749	0.599063	0.98657
Arl2bp	178.52	-0.15027	0.226805	-0.66255	0.507619	0.980617
Arl3	22.3371	-0.37531	0.462548	-0.811397	0.417138	0.944
Arl4a	201.849	-0.156818	0.215581	-0.727419	0.466969	0.968473
Arl4c	137.613	0.86599	0.237871	3.64059	0.000272017	0.00674823
Arl4d	18.8294	-0.725461	0.488647	-1.48463	0.137642	0.652439
Arl5a	1918.34	-0.0692899	0.18256	-0.379546	0.704282	0.990951
Arl5b	780.532	0.164313	0.172112	0.954686	0.339736	0.91184
Arl5c	13.3878	-0.17654	0.582188	-0.303236	0.76171	0.992958
Arl6	70.2342	-0.161858	0.340088	-0.47593	0.634125	0.990951
Arl6ip1	985.377	0.13236	0.206124	0.642137	0.520784	0.981555
Arl6ip4	140.7	0.356408	0.290414	1.22724	0.219732	0.790484
Arl6ip5	150.099	-0.109669	0.233205	-0.470268	0.638164	0.990951
Arl6ip6	505.884	0.144563	0.196145	0.737021	0.46111	0.965876
Arl8a	62.5365	-0.227634	0.328427	-0.693104	0.488244	0.973579
Arl8b	613.241	-0.075667	0.163618	-0.462463	0.643749	0.990951
Arl9	2.93371	-1.15607	1.44431	-0.800432	0.42346	0.94632
Armc1	571.565	-0.114883	0.17301	-0.664024	0.506675	0.979973
Armc10	247.548	0.102258	0.313168	0.326528	0.744025	0.991227
Armc12	0.564401	-1.03423	2.80149	-0.369173	0.711999	0.990951
Armc2	6.32274	-1.74002	0.870711	-1.99839	0.0456743	0.34616
Armc3	0.441939	-2.10399	3.36291	-0.625645	0.531548	0.983256
Armc5	64.9568	-0.027773	0.31227	-0.0889389	0.92913	0.995473
Armc6	87.3262	-0.237224	0.268416	-0.883791	0.376809	0.931122
Armc7	19.4169	-0.408014	0.477244	-0.854937	0.392586	0.937506
Armc8	947.418	-0.0220186	0.139327	-0.158036	0.874429	0.995473
Armc9	154.579	0.00337908	0.208609	0.0161982	0.987076	0.999549
Armcx1	245.772	0.298962	0.289937	1.03112	0.302483	0.882858
Armcx2	400.547	0.0509645	0.167218	0.304779	0.760535	0.992872
Armcx3	88.1683	-0.211831	0.32291	-0.656007	0.51182	0.98112
Armcx4	1384.1	0.299819	0.167632	1.78855	0.0736869	0.467608
Armcx5	290.224	-0.0163301	0.177544	-0.0919782	0.926715	0.995473
Armcx6	28.094	-0.629172	0.414221	-1.51893	0.12878	0.633644
Arnt	430.957	0.192142	0.196667	0.976992	0.328573	0.901881
Arnt2	166.192	-0.251386	0.220312	-1.14104	0.253851	0.840546
Arntl	100.894	-0.473177	0.253389	-1.8674	0.061846	0.420148
Arntl2	21.6155	-0.18545	0.737431	-0.251481	0.801442	0.994565
Arpc1a	272.818	0.0520957	0.224471	0.232082	0.816475	0.995473
Arpc1b	378.622	0.0797906	0.300146	0.265839	0.790363	0.994504
Arpc2	406.749	0.0328337	0.18839	0.174286	0.861641	0.995473
Arpc3	160.588	-0.0309208	0.263979	-0.117134	0.906754	0.995473
Arpc4	410.536	-0.0342264	0.214835	-0.159315	0.873421	0.995473
Arpc5	448.659	-0.198734	0.171929	-1.15591	0.247718	0.832
Arpc5l	154.802	0.158329	0.268375	0.589953	0.555222	0.984712
Arpp19	907.945	-0.124333	0.179991	-0.690773	0.489708	0.974102
Arpp21	0.88127	-1.76305	2.40904	-0.731848	0.464261	0.9675
Arrb1	134.131	-0.802184	0.248357	-3.22996	0.00123805	0.024449
Arrb2	133.377	-0.173867	0.243419	-0.71427	0.47506	0.971793
Arrdc1	44.8288	-0.0568247	0.336624	-0.168808	0.865948	0.995473
Arrdc2	74.5434	-0.498293	0.3041	-1.63858	0.101301	0.559459
Arrdc3	1655.92	0.00785093	0.176839	0.0443959	0.964589	0.997355
Arrdc4	191.677	0.0529082	0.234865	0.225271	0.821769	0.995473
[truncated: 16,881 more rows]

## Sheet: Dox_vs_dTAGDox_ChrRNA
	baseMean	log2FoldChange	lfcSE	stat	pvalue	padj
0610005C13Rik	6.39542	1.25721	0.840531	1.49573	0.134724	0.814404
0610007P14Rik	192.692	-0.0372746	0.263694	-0.141356	0.887589	0.999599
0610009B22Rik	46.5667	0.00544832	0.3507	0.0155356	0.987605	0.999599
0610009L18Rik	22.8695	0.25583	0.445539	0.574202	0.565831	0.999599
0610009O20Rik	147.985	0.166614	0.243401	0.684525	0.493644	0.999599
0610010F05Rik	368.485	-0.255344	0.214609	-1.18981	0.234121	0.990491
0610010K14Rik	67.8337	0.177617	0.292579	0.607074	0.543802	0.999599
0610011F06Rik	40.2068	0.296443	0.497505	0.595859	0.551269	0.999599
0610012G03Rik	52.297	-0.426548	0.362848	-1.17555	0.239773	0.995615
0610030E20Rik	105.748	-0.0527448	0.245408	-0.214927	0.829824	0.999599
0610031J06Rik	225.182	0.462135	0.258573	1.78725	0.0738966	0.605792
0610037L13Rik	120.368	-0.0257255	0.241989	-0.106309	0.915338	0.999599
0610038B21Rik	3.95468	0.271121	1.01818	0.266279	0.790024	0.999599
0610039K10Rik	0.697498	1.43339	2.56068	0.559768	0.575638	0.999599
0610040B10Rik	10.6854	0.373426	0.721758	0.517385	0.604888	0.999599
0610040F04Rik	69.0892	1.41864	0.399863	3.54782	0.000388436	0.012366
0610040J01Rik	14.3039	0.327687	0.923	0.355024	0.722572	0.999599
0610043K17Rik	4.69952	0.551411	0.986181	0.559138	0.576068	0.999599
1010001N08Rik	1.94604	0.840471	1.55801	0.539452	0.589575	0.999599
1110001J03Rik	15.1552	0.657459	0.726441	0.905041	0.365444	0.999599
1110002L01Rik	145.243	0.0747712	0.244635	0.305644	0.759875	0.999599
1110004E09Rik	42.7491	0.100424	0.348127	0.28847	0.772987	0.999599
1110004F10Rik	149.507	-0.254225	0.220825	-1.15125	0.249629	0.999599
1110006O24Rik	7.82401	0.255589	0.717124	0.356408	0.721535	0.999599
1110007C09Rik	20.2571	-0.637199	0.47319	-1.3466	0.178108	0.908939
1110008F13Rik	131.96	0.373625	0.337472	1.10713	0.268238	0.999599
1110008L16Rik	249.759	0.0723398	0.232471	0.311177	0.755666	0.999599
1110008P14Rik	15.3147	-0.262716	0.622152	-0.42227	0.672828	0.999599
1110012L19Rik	40.253	-0.714476	0.365119	-1.95683	0.0503672	0.484298
1110015O18Rik	0.626976	2.77018	2.54965	1.08649	0.277261	0.999599
1110019D14Rik	48.7479	0.825848	0.418539	1.97317	0.0484766	0.473258
1110020A21Rik	2.00249	-0.454192	1.47207	-0.30854	0.757672	0.999599
1110028F11Rik	0.579902	0.999805	3.04493	0.328351	0.742646	0.999599
1110028F18Rik	0.425886	-2.26002	3.26558	-0.692072	0.488892	0.999599
1110032A03Rik	14.1426	-0.561517	0.553927	-1.0137	0.310725	0.999599
1110032F04Rik	17.8116	-1.0658	0.52282	-2.03855	0.0414949	0.426353
1110034G24Rik	26.3373	0.00582854	0.425004	0.0137141	0.989058	0.999599
1110036E04Rik	1.25006	-0.686485	1.76233	-0.389534	0.696881	0.999599
1110037F02Rik	822.615	0.667653	0.164705	4.05363	5.04299e-05	0.00218487
1110038B12Rik	680.966	0.0354224	0.30367	0.116648	0.907139	0.999599
1110038F14Rik	42.3423	-0.0329323	0.336803	-0.0977792	0.922108	0.999599
1110046J04Rik	1.8553	0.409034	1.50985	0.270911	0.78646	0.999599
1110051M20Rik	48.1378	-0.169776	0.318897	-0.532386	0.594459	0.999599
1110054M08Rik	5.06289	0.98974	0.900979	1.09852	0.27198	0.999599
1110057K04Rik	166.738	0.260234	0.250157	1.04028	0.29821	0.999599
1110058L19Rik	14.2208	0.280147	0.588028	0.476418	0.633776	0.999599
1110059E24Rik	252.28	0.084769	0.235759	0.359558	0.719178	0.999599
1110059G10Rik	41.8705	-0.487425	0.36188	-1.34692	0.178005	0.908662
1110065P20Rik	20.2944	0.267404	0.46148	0.579448	0.562287	0.999599
1190002F15Rik	7.62008	-0.758918	0.788285	-0.962746	0.335675	0.999599
1190002N15Rik	606.971	-0.145594	0.215083	-0.676923	0.498455	0.999599
1190005I06Rik	6.32176	-0.0730076	0.820737	-0.0889537	0.929119	0.999599
1190007I07Rik	40.5535	-0.21012	0.423097	-0.496624	0.619454	0.999599
1200014J11Rik	365.281	0.0221099	0.207876	0.106361	0.915296	0.999599
1300002E11Rik	96.1818	0.245795	0.283365	0.867416	0.385714	0.999599
1300002K09Rik	3.39238	-1.59489	1.14436	-1.39369	0.163412	0.879363
1300017J02Rik	3.97138	0.0206672	1.0267	0.0201297	0.98394	0.999599
1500004A13Rik	11.6096	-0.013411	0.609089	-0.0220181	0.982434	0.999599
1500009C09Rik	0.675462	-1.40573	2.58117	-0.54461	0.586022	0.999599
1500009L16Rik	47.9285	-0.501277	0.339347	-1.47718	0.139627	0.827437
1500011B03Rik	94.2566	0.38553	0.258433	1.4918	0.135751	0.816857
1500011K16Rik	45.0897	-0.144791	0.406668	-0.356043	0.721809	0.999599
1500012F01Rik	1052.6	0.153907	0.261019	0.589637	0.555434	0.999599
1500015A07Rik	56.1017	-0.232988	0.321765	-0.724092	0.469009	0.999599
1500015O10Rik	2.22694	-0.553947	1.37429	-0.403079	0.68689	0.999599
1600002D24Rik	0.497637	-1.17054	3.16302	-0.370071	0.71133	0.999599
1600002H07Rik	122.184	0.0539411	0.240973	0.223847	0.822876	0.999599
1600002K03Rik	13.3733	0.0881692	0.639074	0.137964	0.890269	0.999599
1600012H06Rik	188.182	0.119246	0.241344	0.494092	0.621241	0.999599
1600014C10Rik	27.1947	-0.0678424	0.404857	-0.167571	0.866921	0.999599
1600014C23Rik	1.29257	1.64417	1.80545	0.91067	0.36247	0.999599
1600014K23Rik	0.782744	-1.69497	2.4928	-0.679948	0.496537	0.999599
1600016N20Rik	31.6238	-0.202928	0.471779	-0.430133	0.667099	0.999599
1600020E01Rik	196.343	0.0528385	0.266294	0.198422	0.842715	0.999599
1600023N17Rik	13.0997	0.124079	0.634442	0.195573	0.844945	0.999599
1600029O15Rik	1.94562	-1.10666	1.41434	-0.782458	0.433946	0.999599
1700001C19Rik	0.554152	0.124643	2.75691	0.0452112	0.963939	0.999599
1700001F09Rik	1.85593	2.24543	1.65605	1.35589	0.175134	0.90524
1700001G11Rik	5.96838	0.676347	0.987263	0.685073	0.493298	0.999599
1700001G17Rik	1.46306	-1.55577	1.75876	-0.884584	0.376381	0.999599
1700001J03Rik	9.14926	-0.311337	0.811106	-0.383843	0.701095	0.999599
1700001J11Rik	3.03237	-0.287384	1.21703	-0.236135	0.813328	0.999599
1700001K19Rik	5.45588	-0.325385	0.864221	-0.376507	0.70654	0.999599
1700001L05Rik	964.689	0.297116	0.217397	1.3667	0.17172	0.897282
1700001O22Rik	6.28984	-0.396947	0.816401	-0.486215	0.626815	0.999599
1700001P01Rik	8.81217	-0.242107	0.666838	-0.363067	0.716555	0.999599
1700003D09Rik	0.601581	2.72152	2.86906	0.948576	0.342836	0.999599
1700003F12Rik	5.60581	-0.830864	0.852679	-0.974416	0.32985	0.999599
1700003G18Rik	6.24358	-0.447909	0.838699	-0.534053	0.593305	0.999599
1700003L19Rik	59.4281	9.33927	1.22456	7.62667	2.40901e-14	4.16513e-12
1700003M02Rik	2.93433	0.39513	1.18148	0.334436	0.73805	0.999599
1700003M07Rik	9.12579	0.609721	0.687253	0.887186	0.374979	0.999599
1700006F04Rik	2.5979	-0.630983	1.21529	-0.519206	0.603617	0.999599
1700007G11Rik	0.961868	0.333828	2.04442	0.163288	0.870292	0.999599
1700007K09Rik	1.64417	-0.293592	1.70241	-0.172456	0.863079	0.999599
1700007K13Rik	15.9766	0.618293	0.557384	1.10928	0.267311	0.999599
1700007L15Rik	30.1939	0.278261	0.393537	0.707076	0.479519	0.999599
1700008F21Rik	0.525311	1.06458	3.10259	0.343126	0.731504	0.999599
1700008I05Rik	11.1077	-0.966646	1.00392	-0.962868	0.335614	0.999599
1700008J07Rik	97.3523	0.33613	0.290764	1.15602	0.247671	0.999599
1700008O03Rik	19.2231	0.188129	0.488277	0.385292	0.700021	0.999599
1700009C05Rik	0.471731	-2.38652	3.15666	-0.756026	0.449633	0.999599
1700009P17Rik	0.661455	1.53877	2.60295	0.591164	0.554411	0.999599
1700010B08Rik	1.35857	0.213827	1.66857	0.12815	0.898031	0.999599
1700010I14Rik	7.3467	0.0450507	0.760496	0.0592385	0.952762	0.999599
1700011E24Rik	2.45455	-0.986281	1.25306	-0.787096	0.431225	0.999599
1700012D01Rik	6.40399	-0.999501	0.801047	-1.24774	0.212125	0.964924
1700012D14Rik	32.2503	-0.103767	0.509962	-0.203479	0.83876	0.999599
1700012I11Rik	0.615232	-0.583667	2.93995	-0.198529	0.842631	0.999599
1700012L04Rik	0.645841	-0.15253	2.64384	-0.0576926	0.953993	0.999599
1700013G24Rik	1.35629	-0.821562	1.76131	-0.466451	0.640893	0.999599
1700013H16Rik	29.7994	0.156487	0.755493	0.207132	0.835907	0.999599
1700015F17Rik	0.950859	0.038718	2.08542	0.018566	0.985187	0.999599
1700016D06Rik	2.28492	-2.83273	1.60208	-1.76815	0.0770353	0.621642
1700016G22Rik	1.30622	-0.197736	1.71828	-0.115078	0.908383	0.999599
1700016H13Rik	1.08968	0.0952198	1.99105	0.0478238	0.961857	0.999599
1700016K19Rik	0.965583	-0.999115	1.97094	-0.506923	0.612209	0.999599
1700016L04Rik	2.61466	0.340436	1.17531	0.289657	0.772079	0.999599
1700017B05Rik	266.672	0.840526	0.233333	3.60226	0.00031546	0.010389
1700017J07Rik	6.94542	0.270438	0.801052	0.337603	0.735662	0.999599
1700018B08Rik	1.16938	-0.260858	2.11682	-0.123231	0.901924	0.999599
1700018B24Rik	4.34617	0.164563	0.981148	0.167725	0.8668	0.999599
1700018L02Rik	1.35365	1.03907	1.68698	0.615936	0.537937	0.999599
1700019A02Rik	33.6991	0.18782	0.461133	0.407301	0.683787	0.999599
1700019B03Rik	1.33275	-0.0499056	1.82262	-0.0273813	0.978156	0.999599
1700019B21Rik	2.07123	-1.93303	1.58493	-1.21963	0.222606	0.981615
1700019D03Rik	289.758	0.582792	0.220099	2.64786	0.00810029	0.140168
1700019E08Rik	60.1309	-0.557215	1.01697	-0.547914	0.583751	0.999599
1700019G17Rik	53.1081	0.553984	0.376673	1.47073	0.141365	0.831664
1700019L03Rik	1.18484	0.548728	1.81541	0.302262	0.762452	0.999599
1700019M22Rik	17.8995	0.852461	0.655972	1.29954	0.193759	0.941467
1700019N19Rik	1.40898	-0.843208	1.77926	-0.473909	0.635565	0.999599
1700020D05Rik	4.20697	0.906076	1.04084	0.870527	0.384012	0.999599
1700020I14Rik	679.784	0.0196792	0.204858	0.0960626	0.923471	0.999599
1700020M21Rik	1.84848	-1.52216	1.54266	-0.986709	0.323785	0.999599
1700020N01Rik	0.711148	-1.76844	2.52306	-0.700911	0.483358	0.999599
1700020N15Rik	0.23519	1.51137	4.06107	0.372161	0.709773	0.999599
1700021F05Rik	60.8207	0.147605	0.295138	0.500122	0.616989	0.999599
1700021K19Rik	157.323	-0.106476	0.219679	-0.484691	0.627896	0.999599
1700023E05Rik	1.48694	-2.97124	2.02206	-1.46942	0.14172	0.832706
1700023F06Rik	1.35806	-0.168775	1.73396	-0.0973352	0.92246	0.999599
1700024B18Rik	9.03726	0.290272	0.720249	0.403016	0.686937	0.999599
1700024F13Rik	6.21134	2.48101	0.964947	2.57113	0.0101366	0.165022
1700024G13Rik	1.06642	-3.52588	2.16225	-1.63065	0.102963	0.719548
1700024P16Rik	13.06	-1.30601	0.648694	-2.0133	0.0440835	0.444234
1700025F24Rik	1.38482	0.0911275	2.01047	0.0453266	0.963847	0.999599
1700025G04Rik	182.346	-0.08522	0.223914	-0.380593	0.703506	0.999599
1700025M24Rik	0.744571	3.03101	2.40849	1.25847	0.208222	0.961317
1700026D08Rik	1.02825	0.299724	2.0146	0.148776	0.881731	0.999599
1700027A15Rik	1.22122	-0.238268	1.76346	-0.135114	0.892522	0.999599
1700027I24Rik	11.2451	0.266709	0.759672	0.351084	0.725525	0.999599
1700028B04Rik	2.5206	-0.220384	1.23591	-0.178317	0.858474	0.999599
1700028E10Rik	82.5854	-0.0142137	1.04116	-0.0136517	0.989108	0.999599
1700028I16Rik	14.5119	0.883522	0.651646	1.35583	0.175153	0.90524
1700028J19Rik	7.19541	2.07043	0.839592	2.46599	0.0136634	0.203783
1700028K03Rik	14.4794	0.556891	0.714586	0.77932	0.435791	0.999599
1700029H14Rik	2.52818	0.562335	1.21548	0.462645	0.643619	0.999599
1700029I15Rik	6.67711	0.203377	0.815436	0.249409	0.803045	0.999599
1700029J07Rik	9.35825	-0.0112232	0.736338	-0.0152419	0.987839	0.999599
1700029M20Rik	1.73675	0.83211	1.48567	0.560091	0.575418	0.999599
1700029P11Rik	98.2172	1.57224	0.386619	4.06664	4.76966e-05	0.00207125
1700030C10Rik	146.62	0.93915	0.272448	3.44708	0.000566678	0.0172058
1700030J22Rik	10.9452	-0.619444	0.617115	-1.00377	0.315487	0.999599
1700030K09Rik	75.2139	0.0690136	0.276572	0.249532	0.802949	0.999599
1700030M09Rik	1.45035	0.214398	1.75958	0.121846	0.903021	0.999599
1700030N03Rik	1.11468	2.29017	2.05085	1.1167	0.264124	0.999599
1700031A10Rik	0.554152	0.124643	2.75691	0.0452112	0.963939	0.999599
1700031P21Rik	0.99332	-0.671369	2.53829	-0.264496	0.791398	0.999599
1700034F02Rik	21.8655	0.239829	0.717705	0.334161	0.738258	0.999599
1700034H15Rik	13.6792	0.037803	0.62355	0.0606254	0.951658	0.999599
1700034K08Rik	3.115	4.05482	1.79512	2.25881	0.0238953	0.302096
1700034P13Rik	2.47731	0.114575	1.23333	0.092899	0.925984	0.999599
1700037C18Rik	4.53801	-0.248197	0.964833	-0.257243	0.796991	0.999599
1700037H04Rik	94.6428	-0.268205	0.312923	-0.857096	0.391392	0.999599
1700039E22Rik	0.534396	-0.202466	2.78951	-0.0725813	0.942139	0.999599
1700040L02Rik	0.483986	2.39446	3.13561	0.763635	0.445085	0.999599
1700042G15Rik	2.13146	-2.33631	1.61812	-1.44385	0.148782	0.849085
1700042O10Rik	2.51536	-0.837329	1.35358	-0.618602	0.536179	0.999599
1700044C05Rik	2.56562	-1.65521	1.30472	-1.26863	0.204571	0.958104
1700047E10Rik	29.1947	6.46634	1.08634	5.95242	2.64198e-09	2.68118e-07
1700048O20Rik	2.03261	-0.976683	1.67024	-0.584755	0.558713	0.999599
1700049E22Rik	1.24592	0.0837224	1.87382	0.0446801	0.964362	0.999599
1700049G17Rik	85.2259	-0.153806	0.363987	-0.422559	0.672617	0.999599
1700051A21Rik	0.425886	-2.26002	3.26558	-0.692072	0.488892	0.999599
1700052K11Rik	42.7188	0.108192	0.380583	0.284281	0.776195	0.999599
1700052N19Rik	239.161	-0.0400885	0.221103	-0.181312	0.856123	0.999599
1700054M17Rik	1.02102	-1.25615	2.08877	-0.60138	0.547587	0.999599
1700055C04Rik	1.38205	-0.563458	1.84546	-0.305321	0.760122	0.999599
1700056E22Rik	2.26303	-1.6964	1.53178	-1.10747	0.26809	0.999599
1700057G04Rik	0.601581	2.72152	2.86906	0.948576	0.342836	0.999599
1700061G19Rik	169.9	0.0621697	0.227298	0.273516	0.784456	0.999599
1700063D05Rik	2.5475	4.82434	1.74031	2.77211	0.00556942	0.104986
1700065D16Rik	2.23648	-0.141125	1.30213	-0.10838	0.913695	0.999599
1700066B19Rik	0.909424	-1.99325	2.18116	-0.913849	0.360796	0.999599
1700066M21Rik	88.2043	-0.194716	0.322888	-0.603044	0.546479	0.999599
1700067K01Rik	9.27431	0.255328	0.707147	0.361068	0.718049	0.999599
1700069L16Rik	1.12416	-0.558093	1.95271	-0.285804	0.775028	0.999599
1700069P05Rik	0.361871	0.559789	3.54433	0.157939	0.874505	0.999599
1700080O16Rik	8.81672	0.0282903	0.998043	0.0283458	0.977386	0.999599
1700084C01Rik	8.4699	-2.02871	0.793862	-2.55549	0.0106039	0.170695
1700084E18Rik	8.25078	0.0873167	0.71902	0.121438	0.903344	0.999599
1700084J12Rik	0.772522	-0.631432	2.26631	-0.278617	0.780539	0.999599
1700086O06Rik	25.8974	0.136777	0.442018	0.309438	0.756988	0.999599
1700088E04Rik	0.767663	-0.607122	2.26889	-0.267586	0.789018	0.999599
1700091H14Rik	0.561375	2.6308	2.96131	0.888391	0.37433	0.999599
1700092C10Rik	0.744571	3.03101	2.40849	1.25847	0.208222	0.961317
1700092M07Rik	28.3594	0.165484	0.413262	0.400432	0.688838	0.999599
1700093K21Rik	2.42855	1.56305	1.37467	1.13704	0.255523	0.999599
1700094D03Rik	106.75	0.229572	0.28122	0.816343	0.414304	0.999599
1700094J05Rik	1.99752	-1.77884	1.50105	-1.18506	0.235993	0.993075
1700095A21Rik	0.651991	0.306774	2.60019	0.117981	0.906082	0.999599
1700096K18Rik	23.3979	0.210367	0.471216	0.446435	0.655283	0.999599
1700097N02Rik	9.97654	1.24823	0.737649	1.69218	0.0906117	0.67551
1700101E01Rik	20.5524	0.718373	0.487286	1.47423	0.140419	0.829768
1700101I11Rik	2.03927	0.547996	1.34758	0.406652	0.684264	0.999599
1700102H20Rik	3.96748	-0.232254	0.970894	-0.239217	0.810937	0.999599
1700102P08Rik	17.1695	-0.211519	0.538352	-0.392901	0.694392	0.999599
1700105P06Rik	16.8275	0.292042	0.523012	0.558385	0.576582	0.999599
1700108F19Rik	33.0434	1.64	0.486839	3.36866	0.000755336	0.0215006
1700109H08Rik	55.0114	0.0666418	0.352699	0.188948	0.850133	0.999599
1700110C19Rik	1.8972	-0.30348	1.58924	-0.190959	0.848558	0.999599
1700110K17Rik	4.52797	-1.41432	1.03128	-1.37143	0.170242	0.894452
1700111N16Rik	2.49131	-0.667385	1.22319	-0.545611	0.585334	0.999599
1700112E06Rik	1.42417	0.300204	1.6584	0.18102	0.856352	0.999599
1700112H15Rik	0.361871	0.559789	3.54433	0.157939	0.874505	0.999599
1700113A16Rik	4.88265	-0.0663152	0.876504	-0.0756588	0.939691	0.999599
1700120K04Rik	0.971331	1.26768	2.11146	0.600381	0.548252	0.999599
1700121N20Rik	4.34888	1.83771	1.01125	1.81727	0.0691764	0.580473
1700122O11Rik	0.462646	-0.956444	3.26668	-0.292788	0.769684	0.999599
1700123I01Rik	16.8617	0.161266	0.548491	0.294017	0.768745	0.999599
1700123M08Rik	6.64362	-0.357112	0.816941	-0.437133	0.662015	0.999599
1700123O12Rik	0.601581	2.72152	2.86906	0.948576	0.342836	0.999599
1700123O20Rik	123.769	0.146566	0.244139	0.600337	0.548282	0.999599
1700124L16Rik	1.59218	-0.43184	1.57064	-0.274945	0.783358	0.999599
1700125G22Rik	11.6103	0.551776	0.753505	0.732279	0.463998	0.999599
1700125H03Rik	3.46491	-1.40939	1.09933	-1.28205	0.199826	0.950195
1700125H20Rik	0.462646	-0.956444	3.26668	-0.292788	0.769684	0.999599
1700128F08Rik	1.43556	1.83825	1.72399	1.06628	0.286297	0.999599
1810007D17Rik	0.23519	1.51137	4.06107	0.372161	0.709773	0.999599
1810009A15Rik	113.575	-0.0412162	0.25038	-0.164615	0.869247	0.999599
1810010D01Rik	2.87013	-1.69836	1.22569	-1.38563	0.16586	0.884816
1810010H24Rik	3.30022	1.52585	1.23765	1.23286	0.217628	0.974056
1810011O10Rik	6.05319	-1.03478	0.854029	-1.21165	0.225646	0.983003
1810012K16Rik	4.33576	-0.232564	0.948267	-0.245252	0.806261	0.999599
1810013A23Rik	2.88193	-1.20168	1.26071	-0.953175	0.340501	0.999599
1810013L24Rik	883.117	-0.0330993	0.178613	-0.185312	0.852984	0.999599
1810014B01Rik	18.0873	0.483949	0.517961	0.934336	0.350131	0.999599
1810019D21Rik	13.8954	-0.102743	0.617563	-0.166368	0.867867	0.999599
1810021B22Rik	0.728262	1.76562	2.47862	0.71234	0.476255	0.999599
1810022K09Rik	203.705	0.090899	0.285783	0.31807	0.750432	0.999599
1810024B03Rik	11.3079	0.206846	0.593264	0.348657	0.727346	0.999599
1810026B05Rik	771.63	-0.0382969	0.212289	-0.1804	0.856839	0.999599
1810026J23Rik	183.331	-0.133162	0.236918	-0.562059	0.574076	0.999599
1810030O07Rik	252.344	-0.399944	0.19457	-2.05552	0.0398285	0.416237
1810032O08Rik	912.112	0.0409149	0.229756	0.178079	0.858661	0.999599
1810034E14Rik	2.33924	-0.547999	1.26339	-0.433753	0.664468	0.999599
1810037I17Rik	106.133	-0.225138	0.386689	-0.58222	0.560418	0.999599
1810041L15Rik	3.06547	-1.14471	1.15296	-0.992844	0.320786	0.999599
1810043G02Rik	21.3802	-0.442067	0.469046	-0.94248	0.345947	0.999599
1810043H04Rik	13.4171	0.247819	0.572261	0.433053	0.664976	0.999599
1810044D09Rik	6.02544	-0.146367	0.80287	-0.182305	0.855343	0.999599
1810055G02Rik	103.853	0.201755	0.266077	0.758258	0.448296	0.999599
1810058I24Rik	73.5569	-0.15626	0.329076	-0.474843	0.634899	0.999599
1810062G17Rik	1.76669	2.35585	1.91752	1.22859	0.219225	0.976077
1810064F22Rik	0.715312	-1.58081	2.81892	-0.560784	0.574945	0.999599
2010001E11Rik	0.926181	1.00399	1.98989	0.504547	0.613877	0.999599
2010005H15Rik	218.603	9.38569	1.0602	8.85274	8.53947e-19	2.09813e-16
2010010A06Rik	4.43579	0.0756577	1.02126	0.0740825	0.940945	0.999599
2010012O05Rik	17.8434	0.0237835	0.502249	0.0473539	0.962231	0.999599
2010015L04Rik	16.1509	-1.34926	0.555322	-2.4297	0.0151114	0.217896
2010016I18Rik	0.874588	-1.21483	2.16001	-0.56242	0.57383	0.999599
2010107E04Rik	159.279	0.336033	0.361962	0.928364	0.353219	0.999599
2010107G12Rik	11.2673	-1.01968	0.676691	-1.50686	0.131846	0.806492
2010107G23Rik	18.8044	-0.437959	0.482197	-0.908257	0.363743	0.999599
2010109A12Rik	8.7478	0.550702	0.687126	0.801456	0.422868	0.999599
2010111I01Rik	705.176	-0.367996	0.26838	-1.37117	0.170321	0.894452
2010204K13Rik	18.7939	-0.737318	0.532021	-1.38588	0.165783	0.884728
2010300C02Rik	9.32344	-1.15935	0.757286	-1.53093	0.125786	0.791111
2010308F09Rik	1.14719	-2.4182	2.00473	-1.20625	0.227723	0.98439
2010310C07Rik	0.810171	3.13328	2.33073	1.34433	0.178841	0.910522
2010315B03Rik	35.3491	-0.542762	0.376612	-1.44117	0.149537	0.851022
2010320M18Rik	30.7093	0.00348391	0.394158	0.00883887	0.992948	0.999599
2200002D01Rik	15.1786	0.322909	0.518439	0.622849	0.533384	0.999599
2210011C24Rik	8.96555	-1.58932	0.827923	-1.91964	0.0549031	0.510815
2210013O21Rik	64.2806	-0.70009	0.39668	-1.76487	0.0775851	0.62446
2210015D19Rik	40.5248	0.285289	0.348956	0.817551	0.413614	0.999599
2210016F16Rik	109.765	0.0613295	0.263865	0.232427	0.816206	0.999599
2210016L21Rik	83.379	-0.00538537	0.3178	-0.0169458	0.98648	0.999599
2210018M11Rik	832.55	0.0601658	0.226814	0.265265	0.790805	0.999599
2210039B01Rik	12.7218	0.830532	0.599091	1.38632	0.165649	0.884268
2210404O09Rik	68.8463	-0.194162	0.382159	-0.508067	0.611406	0.999599
2210408I21Rik	203.063	-0.208953	0.265796	-0.786141	0.431785	0.999599
2210409E12Rik	159.136	-0.907267	0.270771	-3.35068	0.000806139	0.0227731
2210416O15Rik	3.33136	-0.264007	1.08538	-0.24324	0.807819	0.999599
2210417A02Rik	9.10502	-0.37749	0.683193	-0.552537	0.580581	0.999599
2210420H20Rik	10.5612	0.09536	0.667065	0.142955	0.886326	0.999599
2300002M23Rik	2.76783	-2.96772	1.53342	-1.93536	0.0529463	0.499327
2300009A05Rik	7.42622	-0.998203	0.78174	-1.2769	0.201638	0.954419
2310001H17Rik	5.63737	1.7739	0.95096	1.86538	0.0621284	0.546198
2310001K24Rik	0.879825	0.603923	2.38197	0.253539	0.799852	0.999599
2310002F09Rik	6.40159	-0.306828	0.79914	-0.383947	0.701017	0.999599
2310003H01Rik	126.736	-0.0805271	0.238459	-0.337698	0.735591	0.999599
2310005E17Rik	0.903429	-2.05319	2.35921	-0.870287	0.384143	0.999599
2310005G13Rik	1.99453	-0.477808	1.45224	-0.329014	0.742145	0.999599
2310007B03Rik	0.598412	-2.73912	2.87187	-0.953776	0.340197	0.999599
2310007L24Rik	0.616305	1.32663	2.6405	0.502417	0.615374	0.999599
2310009A05Rik	25.3368	0.228568	0.429672	0.531959	0.594754	0.999599
2310009B15Rik	7.7672	0.267128	0.745286	0.358423	0.720026	0.999599
2310010J17Rik	9.71419	0.132177	0.657072	0.20116	0.840573	0.999599
2310011J03Rik	66.4517	0.231352	0.307483	0.752406	0.451807	0.999599
2310014L17Rik	92.4638	-0.140336	0.250064	-0.561202	0.57466	0.999599
2310015A10Rik	123.45	-0.179286	0.243883	-0.735131	0.46226	0.999599
2310015D24Rik	2.13023	-0.480958	1.53174	-0.313995	0.753525	0.999599
2310022A10Rik	100.113	-0.0296746	0.252161	-0.117681	0.90632	0.999599
2310022B05Rik	74.4585	-0.0245237	0.360653	-0.0679981	0.945787	0.999599
2310030A07Rik	3.34731	-1.63532	1.13853	-1.43634	0.150906	0.851998
2310030G06Rik	11.1651	-0.121909	0.622036	-0.195983	0.844623	0.999599
2310033P09Rik	74.5416	0.0137346	0.315501	0.0435326	0.965277	0.999599
2310034G01Rik	1.38927	0.652116	1.70771	0.381865	0.702562	0.999599
2310035C23Rik	1108.52	-0.136953	0.177673	-0.770819	0.440814	0.999599
2310036O22Rik	121.07	-0.0723259	0.292949	-0.246889	0.804994	0.999599
2310039H08Rik	20.8277	-0.202926	0.492861	-0.411731	0.680537	0.999599
2310039L15Rik	12.9476	0.268646	0.5714	0.470154	0.638245	0.999599
2310040G24Rik	3.15245	-1.05545	1.15908	-0.910592	0.36251	0.999599
2310042E22Rik	4.75329	1.11204	0.985794	1.12807	0.259292	0.999599
2310045N01Rik	38.5453	-0.00812898	0.355023	-0.0228971	0.981732	0.999599
2310047M10Rik	16.5094	-0.203384	0.51227	-0.397025	0.691349	0.999599
2310057J18Rik	0.23519	1.51137	4.06107	0.372161	0.709773	0.999599
2310057M21Rik	113.589	-0.167366	0.24501	-0.683102	0.494542	0.999599
2310061I04Rik	46.9176	0.0383788	0.32774	0.117101	0.90678	0.999599
2310061J03Rik	12.0763	-0.440812	0.607247	-0.725919	0.467888	0.999599
2310067B10Rik	131.24	-0.01288	0.251285	-0.0512566	0.959121	0.999599
2310068J16Rik	4.70785	-0.268765	0.92629	-0.290152	0.7717	0.999599
2310069B03Rik	1.4389	-0.36652	1.54944	-0.23655	0.813006	0.999599
2310069G16Rik	0.868438	-1.93391	2.19925	-0.879351	0.379211	0.999599
2410002F23Rik	1319.38	1.26061	0.183279	6.87808	6.06665e-12	8.3296e-10
2410003L11Rik	72.8058	-0.344014	0.336351	-1.02278	0.306411	0.999599
2410004B18Rik	44.1163	-0.617117	0.341793	-1.80553	0.0709919	0.590952
2410004N09Rik	368.888	-0.227958	0.312964	-0.728386	0.466377	0.999599
2410004P03Rik	2.984	0.746973	1.23732	0.603702	0.546042	0.999599
2410006H16Rik	1331.87	0.0197009	0.289972	0.0679406	0.945833	0.999599
2410007B07Rik	365.34	0.196979	0.204912	0.961289	0.336407	0.999599
2410012M07Rik	17.4476	-0.301463	0.494962	-0.609063	0.542483	0.999599
2410015M20Rik	61.2469	0.0057043	0.356375	0.0160065	0.987229	0.999599
2410016O06Rik	251.459	0.118469	0.229701	0.515751	0.606028	0.999599
2410018L13Rik	18.9803	0.333723	0.505527	0.66015	0.509158	0.999599
2410021H03Rik	96.4712	0.329713	0.265921	1.23989	0.215017	0.970277
2410076I21Rik	27.7527	-0.0226622	0.452655	-0.0500651	0.960071	0.999599
2410088K16Rik	38.8526	0.854343	0.360008	2.37312	0.0176385	0.24488
2410089E03Rik	1415.54	0.755903	0.207343	3.64566	0.000266709	0.009055
2410114N07Rik	8.88785	0.698257	0.729915	0.956629	0.338755	0.999599
2410124H12Rik	3.46273	0.17253	1.11405	0.154867	0.876926	0.999599
2410127L17Rik	1059.16	-0.332163	0.271368	-1.22403	0.220941	0.977637
2410131K14Rik	46.6363	0.392805	0.411369	0.954872	0.339642	0.999599
2410137M14Rik	107.895	-0.746643	0.436308	-1.71128	0.0870303	0.662501
2410141K09Rik	494.987	0.240745	0.228316	1.05444	0.291684	0.999599
2500004C02Rik	26.7702	0.52798	0.414675	1.27324	0.202934	0.956422
2510002D24Rik	31.71	0.066849	0.432592	0.154531	0.877191	0.999599
2510003E04Rik	71.6826	-0.392147	0.276644	-1.41751	0.156333	0.864507
2510009E07Rik	23.6966	-1.0423	0.499936	-2.08486	0.0370818	0.398176
2510039O18Rik	195.359	0.0939743	0.263906	0.35609	0.721773	0.999599
2510049J12Rik	0.534396	-0.202466	2.78951	-0.0725813	0.942139	0.999599
2610001J05Rik	67.8801	0.122981	0.304428	0.403974	0.686232	0.999599
2610002J02Rik	29.2201	0.460279	0.406006	1.13368	0.256931	0.999599
2610002M06Rik	164.39	-0.514141	0.23621	-2.17663	0.0295084	0.345826
2610005L07Rik	2215.54	0.285224	0.237606	1.2004	0.229983	0.986386
2610008E11Rik	221.24	0.472252	0.287231	1.64416	0.100144	0.708843
2610015P09Rik	198.807	-0.26543	0.303203	-0.87542	0.381345	0.999599
2610018G03Rik	66.8042	-1.51799	0.384871	-3.94417	8.0078e-05	0.00323657
2610020C07Rik	44.2213	0.0954191	0.363994	0.262144	0.79321	0.999599
2610020H08Rik	174.554	-0.249115	0.236026	-1.05546	0.291215	0.999599
2610028E06Rik	6.48883	-0.646529	0.841711	-0.768113	0.44242	0.999599
2610028H24Rik	0.470381	2.40238	3.61914	0.663798	0.506819	0.999599
2610034B18Rik	13.1609	-0.138068	0.594914	-0.232081	0.816475	0.999599
2610034M16Rik	1.58003	-0.72656	1.69532	-0.428569	0.668237	0.999599
2610035D17Rik	11.4911	-0.433162	0.596852	-0.725745	0.467995	0.999599
2610035F20Rik	10.9556	0.349683	0.689399	0.507229	0.611994	0.999599
2610037D02Rik	88.5612	1.22225	0.416467	2.93482	0.00333746	0.0697095
2610044O15Rik8	114.267	-0.0689377	0.27326	-0.252279	0.800825	0.999599
2610100L16Rik	0.841337	1.13556	2.65479	0.42774	0.668841	0.999599
2610203C20Rik	32.8603	-0.402363	0.444162	-0.905894	0.364992	0.999599
2610206C17Rik	1.23684	0.7114	1.88231	0.37794	0.705475	0.999599
2610301B20Rik	88.6575	-0.162685	0.274958	-0.591671	0.554071	0.999599
2610305D13Rik	3223.64	0.357387	0.213371	1.67496	0.0939429	0.68846
2610306M01Rik	10.4297	0.463341	0.658804	0.703306	0.481865	0.999599
2610307P16Rik	128.403	0.42203	0.39652	1.06433	0.287177	0.999599
2610318N02Rik	191.499	0.0669903	0.245776	0.272567	0.785186	0.999599
2610507B11Rik	2418.02	0.142511	0.163364	0.87235	0.383017	0.999599
2610507I01Rik	9.7085	0.723237	0.725122	0.9974	0.31857	0.999599
2610524H06Rik	115.738	0.986549	0.262624	3.7565	0.000172303	0.00618734
2610528A11Rik	0.753208	-0.298801	2.54069	-0.117606	0.90638	0.999599
2610528J11Rik	5.29695	1.03282	0.867019	1.19124	0.233561	0.990228
2700029M09Rik	173.826	0.0643226	0.228234	0.281828	0.778076	0.999599
2700038G22Rik	263.31	0.403553	0.257435	1.5676	0.116976	0.766715
2700046A07Rik	3.36724	0.301336	1.08803	0.276956	0.781814	0.999599
2700046G09Rik	33.8701	0.083849	0.378024	0.221809	0.824463	0.999599
2700049A03Rik	973.136	-0.0211034	0.18696	-0.112877	0.910128	0.999599
2700054A10Rik	32.8438	2.00371	0.448836	4.46424	8.03542e-06	0.000446564
2700060E02Rik	637.09	-0.21277	0.250141	-0.850598	0.394993	0.999599
2700062C07Rik	81.2933	0.444857	0.287567	1.54697	0.121871	0.780616
2700070H01Rik	0.361871	0.559789	3.54433	0.157939	0.874505	0.999599
2700081O15Rik	269.269	0.0127253	0.216624	0.058744	0.953156	0.999599
2700089E24Rik	129.909	0.718453	0.284845	2.52226	0.0116604	0.183899
2700094K13Rik	129.723	0.106866	0.286414	0.373119	0.70906	0.999599
2700097O09Rik	122.851	0.182724	0.238502	0.766131	0.443598	0.999599
2700099C18Rik	119.019	0.0304636	0.25685	0.118605	0.905589	0.999599
2810001G20Rik	13.47	-0.968638	0.560066	-1.72951	0.0837182	0.649536
2810002D19Rik	27.2871	0.603705	0.433908	1.39132	0.164128	0.879925
2810004N23Rik	292.264	0.23398	0.225379	1.03816	0.299195	0.999599
2810006K23Rik	27.4989	-0.19623	0.506059	-0.387761	0.698193	0.999599
2810008D09Rik	68.7118	-0.337159	0.410721	-0.820894	0.411707	0.999599
2810013P06Rik	138.786	0.32988	0.24669	1.33722	0.18115	0.915909
2810021J22Rik	124.423	0.119761	0.274771	0.435855	0.662942	0.999599
2810025M15Rik	84.2613	0.1795	0.299945	0.598442	0.549545	0.999599
2810029C07Rik	11.8465	-0.262068	0.583489	-0.44914	0.653331	0.999599
2810032G03Rik	1.84713	0.126081	1.49804	0.0841637	0.932926	0.999599
2810047C21Rik1	39.4621	0.915835	0.438308	2.08948	0.0366645	0.394831
2810055G20Rik	2.07328	-1.4398	1.54635	-0.931097	0.351803	0.999599
2810403A07Rik	1074.88	0.075495	0.196449	0.384299	0.700757	0.999599
2810403D21Rik	28.5125	-0.242389	0.425908	-0.569111	0.569281	0.999599
2810408A11Rik	34.7013	0.10849	0.373546	0.290433	0.771485	0.999599
2810408I11Rik	18.1401	0.192795	0.479921	0.401722	0.687888	0.999599
2810408M09Rik	33.6322	0.28402	0.380024	0.747374	0.454838	0.999599
2810410L24Rik	6.33969	-0.0454732	0.841191	-0.0540582	0.956889	0.999599
2810417H13Rik	125.582	-0.597861	0.315537	-1.89474	0.0581267	0.527577
2810428I15Rik	43.7328	-0.0846336	0.455798	-0.185682	0.852694	0.999599
2810429I04Rik	241.751	2.69964	0.229611	11.7574	6.46616e-32	3.89492e-29
2810433D01Rik	0.844272	-0.0293041	2.14109	-0.0136865	0.98908	0.999599
2810442I21Rik	18.4149	-0.604567	0.497696	-1.21473	0.224468	0.983003
2810454H06Rik	69.5621	0.178411	0.410985	0.434107	0.664211	0.999599
2810459M11Rik	2.67789	-0.230193	1.24051	-0.185563	0.852788	0.999599
2810468N07Rik	2.02867	-0.51663	1.36682	-0.37798	0.705445	0.999599
2810471M01Rik	1.00636	3.49424	2.4654	1.41731	0.156392	0.864507
2810474O19Rik	2850.09	1.07452	0.221771	4.8452	1.26485e-06	8.28718e-05
2900005J15Rik	2.51956	-0.325093	1.48241	-0.2193	0.826416	0.999599
2900008C10Rik	4.84086	-0.457367	0.893592	-0.51183	0.60877	0.999599
2900009J06Rik	0.859353	-0.803911	2.21727	-0.362568	0.716928	0.999599
2900011O08Rik	29.6599	1.03693	0.478949	2.16501	0.0303869	0.35134
2900026A02Rik	187.78	-0.190763	0.25988	-0.734043	0.462923	0.999599
2900041M22Rik	8.85428	0.284865	0.670928	0.424584	0.67114	0.999599
2900055J20Rik	3.94416	-0.771079	0.996457	-0.773821	0.439037	0.999599
2900056M20Rik	157.01	-0.569094	0.247016	-2.30387	0.0212297	0.279762
2900060B14Rik	20.7216	0.213155	0.462513	0.460863	0.644897	0.999599
2900076A07Rik	37.8622	0.029538	0.357494	0.0826252	0.93415	0.999599
2900079G21Rik	0.479466	1.05922	3.19966	0.331041	0.740613	0.999599
2900092C05Rik	0.661077	-0.705765	2.56862	-0.274764	0.783498	0.999599
2900097C17Rik	731.954	0.0660047	0.248405	0.265714	0.79046	0.999599
3000002C10Rik	22.5466	0.102004	0.497955	0.204846	0.837692	0.999599
3010001F23Rik	1.93168	-0.669899	1.5044	-0.445293	0.656108	0.999599
3010026O09Rik	70.8489	0.0545903	0.303248	0.180019	0.857138	0.999599
3110001I22Rik	100.091	-0.140608	0.264019	-0.532567	0.594333	0.999599
3110002H16Rik	237.261	0.841493	0.224465	3.74889	0.000177622	0.00634175
3110007F17Rik	13.4804	2.41244	0.684364	3.52508	0.000423353	0.0133535
3110009E18Rik	8.3225	-0.112255	0.710925	-0.1579	0.874536	0.999599
3110021A11Rik	19.3486	-0.288404	0.565646	-0.509867	0.610144	0.999599
3110021N24Rik	6.28891	0.481252	0.860738	0.559116	0.576083	0.999599
3110040N11Rik	76.9212	-0.131308	0.267849	-0.490229	0.623972	0.999599
3110043O21Rik	181.396	-0.133497	0.211156	-0.632222	0.527242	0.999599
3110045C21Rik	3.05992	-0.58121	1.11841	-0.519676	0.603289	0.999599
3110052M02Rik	37.9223	-0.228366	0.376732	-0.606175	0.544399	0.999599
3110056K07Rik	50.551	-0.184491	0.317783	-0.580555	0.56154	0.999599
3110057O12Rik	64.887	0.134596	0.302593	0.444808	0.656458	0.999599
3110062M04Rik	26.2351	0.2427	0.443285	0.547502	0.584034	0.999599
3110070M22Rik	2.29339	-0.51282	1.26281	-0.406095	0.684673	0.999599
3110082I17Rik	50.3235	0.437926	0.344677	1.27054	0.203893	0.957774
3300002I08Rik	21.952	0.44863	0.504223	0.889745	0.373603	0.999599
3300005D01Rik	0.675462	-1.40573	2.58117	-0.54461	0.586022	0.999599
3632451O06Rik	130.288	1.16022	0.286266	4.05293	5.05797e-05	0.00218629
3632454L22Rik	1.48853	-1.29644	1.77129	-0.731919	0.464218	0.999599
3830403N18Rik	1.96958	0.279853	1.55486	0.179986	0.857164	0.999599
3830406C13Rik	107.835	0.174089	0.355509	0.489688	0.624355	0.999599
3830408C21Rik	14.8086	-0.053008	0.568022	-0.0933204	0.925649	0.999599
3830417A13Rik	4.3111	-0.798629	0.99925	-0.799229	0.424158	0.999599
3930402G23Rik	1.53391	2.15212	1.81565	1.18532	0.235892	0.993075
4430402I18Rik	3.7768	-1.65454	1.15167	-1.43664	0.150819	0.851998
4631405J19Rik	0.253361	-1.59534	4.05898	-0.393038	0.694291	0.999599
4632415L05Rik	64.6404	0.410344	0.288619	1.42175	0.155098	0.861437
4632427E13Rik	364.765	-0.0689419	0.192581	-0.357989	0.720351	0.999599
4632428C04Rik	1.08081	-2.36698	2.1978	-1.07697	0.281492	0.999599
4632428N05Rik	9.22668	0.558193	0.679826	0.821081	0.4116	0.999599
4632434I11Rik	1114.51	0.235021	0.240939	0.975441	0.329342	0.999599
4732416N19Rik	50.1796	-0.0755897	0.403236	-0.187458	0.851302	0.999599
4732471J01Rik	185.04	1.42194	0.245509	5.7918	6.96351e-09	6.66818e-07
4732490B19Rik	0.370956	-0.646652	3.51059	-0.1842	0.853856	0.999599
4732491K20Rik	11.1203	0.497638	0.628497	0.79179	0.428483	0.999599
4831440E17Rik	33.2999	0.127479	0.37657	0.338525	0.734967	0.999599
4833403I15Rik	16.4257	-1.37266	0.54564	-2.51569	0.0118801	0.185277
4833417C18Rik	77.0746	-0.275315	0.310856	-0.885667	0.375797	0.999599
4833418N02Rik	4.81871	-0.589516	0.991156	-0.594776	0.551993	0.999599
4833419F23Rik	4.45916	1.14148	0.977415	1.16786	0.242864	0.996722
4833420G17Rik	433.564	0.0373852	0.181581	0.205887	0.836879	0.999599
4833427G06Rik	1.20422	-0.61454	1.93253	-0.317997	0.750487	0.999599
4833428L15Rik	1.16092	0.0435946	1.96723	0.0221604	0.98232	0.999599
4833439L19Rik	198.338	0.0833482	0.267214	0.311916	0.755105	0.999599
4921501E09Rik	0.470381	2.40238	3.61914	0.663798	0.506819	0.999599
4921504A21Rik	5.0748	0.103625	0.898813	0.115291	0.908215	0.999599
4921506M07Rik	0.924659	-2.18555	2.31434	-0.944353	0.344989	0.999599
4921507P07Rik	12.7191	0.443716	0.60428	0.734289	0.462772	0.999599
4921509C19Rik	1.30047	-1.94215	1.89752	-1.02352	0.306062	0.999599
4921511C20Rik	1.33441	1.2358	2.00045	0.617763	0.536732	0.999599
4921524J17Rik	75.501	-0.0145409	0.278967	-0.0521242	0.95843	0.999599
4921525O09Rik	2.13452	-1.41515	1.45929	-0.969753	0.33217	0.999599
4921531C22Rik	18.9608	0.512743	0.480237	1.06769	0.285661	0.999599
4921533I20Rik	0.736836	0.12208	2.55335	0.0478118	0.961866	0.999599
4921536K21Rik	5.35606	0.194317	1.01633	0.191194	0.848374	0.999599
4921539E11Rik	0.833264	-0.407296	2.40911	-0.169065	0.865745	0.999599
4930401C15Rik	0.23519	1.51137	4.06107	0.372161	0.709773	0.999599
4930402F06Rik	0.671236	-0.0849621	2.61609	-0.0324768	0.974092	0.999599
4930402H24Rik	176.793	-0.322987	0.226818	-1.42399	0.154449	0.859537
4930402K13Rik	17.0543	1.6822	0.654723	2.56933	0.0101896	0.165453
4930404A10Rik	0.741913	-0.983501	2.76729	-0.355402	0.722288	0.999599
4930404H11Rik	0.535981	2.57823	3.00537	0.857872	0.390963	0.999599
4930404N11Rik	24.3188	0.086209	0.53701	0.160535	0.87246	0.999599
4930405A21Rik	1.70908	0.00851016	1.57567	0.00540097	0.995691	0.999599
4930412C18Rik	3.82012	2.23845	1.12772	1.98492	0.0471531	0.465868
4930413G21Rik	3.11256	-0.319309	1.25768	-0.253888	0.799582	0.999599
4930414L22Rik	36.0609	0.212452	0.397571	0.534374	0.593083	0.999599
4930415F15Rik	2.47716	1.40078	1.35688	1.03235	0.301909	0.999599
4930415O20Rik	0.772522	-0.631432	2.26631	-0.278617	0.780539	0.999599
4930417O13Rik	0.845857	2.03392	2.36004	0.861815	0.388789	0.999599
4930417O22Rik	0.854494	-0.781762	2.21928	-0.352259	0.724644	0.999599
4930425K10Rik	1.35072	1.95	1.91331	1.01917	0.30812	0.999599
4930426L09Rik	1.27248	2.53645	2.01726	1.25738	0.208617	0.961317
4930427A07Rik	296.573	-0.0694172	0.255992	-0.27117	0.786261	0.999599
4930429B21Rik	35.9216	-0.0127789	0.384177	-0.0332632	0.973465	0.999599
4930429D17Rik	0.810573	0.60364	2.43694	0.247704	0.804363	0.999599
4930429F24Rik	17.0819	0.469471	0.624264	0.75204	0.452027	0.999599
4930430F08Rik	108.005	0.66124	0.292131	2.2635	0.0236048	0.300383
4930430J02Rik	0.23519	1.51137	4.06107	0.372161	0.709773	0.999599
4930431F12Rik	1.12452	-0.310727	2.21345	-0.140382	0.888358	0.999599
4930431P03Rik	3.83328	1.6408	1.15247	1.42372	0.154526	0.859537
4930432K21Rik	43.2947	0.674966	0.374801	1.80087	0.0717239	0.594452
4930433N12Rik	51.1911	0.224737	0.333086	0.674713	0.499858	0.999599
4930435E12Rik	1.12396	3.65367	2.39338	1.52657	0.126867	0.793366
4930440C22Rik	5.50827	4.92671	1.43422	3.43511	0.000592307	0.017659
4930444F02Rik	0.661077	-0.705765	2.56862	-0.274764	0.783498	0.999599
4930444M15Rik	14.9243	-0.114751	0.585625	-0.195947	0.844652	0.999599
4930444P10Rik	2.71876	1.40537	1.2882	1.09095	0.275293	0.999599
4930447C04Rik	450.666	0.442244	0.254476	1.73786	0.0822355	0.643396
4930447K03Rik	10.2913	-0.378894	0.647765	-0.584926	0.558598	0.999599
4930448K20Rik	0.23519	1.51137	4.06107	0.372161	0.709773	0.999599
4930449E01Rik	1.22494	-1.44532	1.84568	-0.78308	0.43358	0.999599
4930451C15Rik	2.40032	1.38788	1.45191	0.955902	0.339122	0.999599
4930451G09Rik	25.7283	0.0656196	0.417487	0.157178	0.875105	0.999599
4930452B06Rik	433.19	0.580692	0.212688	2.73025	0.0063287	0.115632
4930453H23Rik	2.63228	1.72319	1.32906	1.29655	0.194787	0.943066
4930453N24Rik	444.747	-0.149847	0.207921	-0.720694	0.471098	0.999599
4930455B14Rik	1.98289	-0.436311	1.47427	-0.29595	0.767269	0.999599
4930455C13Rik	0.91589	2.00646	2.37961	0.843187	0.399124	0.999599
4930455D15Rik	1.60616	0.518407	1.63698	0.316685	0.751483	0.999599
4930461G14Rik	158.737	0.276498	0.303554	0.910868	0.362365	0.999599
4930463O16Rik	0.493072	1.00309	3.2046	0.313015	0.754269	0.999599
4930465K10Rik	3.43391	0.724951	1.04534	0.69351	0.48799	0.999599
4930467D21Rik	24.097	-0.452238	0.518593	-0.872048	0.383182	0.999599
4930467E23Rik	20.7285	0.593376	0.504056	1.1772	0.239114	0.995615
4930467K11Rik	0.934377	-2.21157	2.35438	-0.939345	0.347553	0.999599
4930469G21Rik	0.619752	0.355771	2.96225	0.120102	0.904402	0.999599
4930470H14Rik	3.68362	0.486853	1.13495	0.428966	0.667948	0.999599
4930470P17Rik	0.370956	-0.646652	3.51059	-0.1842	0.853856	0.999599
4930471M09Rik	3.98189	0.226289	1.04516	0.216512	0.828588	0.999599
4930473O22Rik	0.23519	1.51137	4.06107	0.372161	0.709773	0.999599
4930474N09Rik	0.575382	-0.310802	2.73321	-0.113713	0.909465	0.999599
4930478L05Rik	5.48785	1.26788	0.897547	1.4126	0.157772	0.86777
4930479D17Rik	1.30206	-0.442772	1.70854	-0.259153	0.795517	0.999599
4930481A15Rik	1.58681	-0.775508	1.57558	-0.492205	0.622575	0.999599
4930482G09Rik	1.26857	-2.73459	2.10054	-1.30185	0.192967	0.940604
4930483J18Rik	1.01181	0.688871	2.33809	0.29463	0.768276	0.999599
4930486L24Rik	9.47681	0.492474	0.737613	0.66766	0.504351	0.999599
4930500J02Rik	362.391	-0.198693	0.328085	-0.605614	0.544771	0.999599
4930502E09Rik	2.44627	0.171555	1.23404	0.139019	0.889435	0.999599
4930502E18Rik	3.17989	-2.54401	1.29908	-1.95831	0.0501931	0.484187
4930503E14Rik	38.6547	4.38586	0.551648	7.95046	1.85816e-15	3.61432e-13
4930503L19Rik	467.013	-0.407209	0.230087	-1.76981	0.0767592	0.620755
4930505A04Rik	1.53144	-0.57387	1.92033	-0.29884	0.765062	0.999599
4930506C21Rik	2.45276	0.0233837	1.27628	0.0183218	0.985382	0.999599
4930506M07Rik	31.2979	-0.758034	0.490043	-1.54687	0.121894	0.780616
4930507D05Rik	18.1787	0.281389	0.495323	0.568092	0.569972	0.999599
4930509E16Rik	9.96234	-0.816251	0.669957	-1.21836	0.223086	0.981692
4930511M06Rik	1.21585	-0.703858	1.92833	-0.365009	0.715105	0.999599
4930513N10Rik	20.729	-0.408292	0.459831	-0.887918	0.374585	0.999599
4930515G01Rik	11.5051	-0.0276888	0.607629	-0.0455686	0.963654	0.999599
4930518P08Rik	6.07884	2.83292	1.12595	2.51603	0.0118685	0.185277
4930519F09Rik	1.42354	3.97424	1.98679	2.00033	0.0454647	0.454233
4930519F16Rik	292.087	-0.141424	0.221772	-0.6377	0.523669	0.999599
4930519G04Rik	0.651991	0.306774	2.60019	0.117981	0.906082	0.999599
4930520O04Rik	3.79294	-0.814003	1.15066	-0.707424	0.479303	0.999599
4930523C07Rik	8.55235	-0.3816	0.694678	-0.549319	0.582787	0.999599
4930524B15Rik	115.906	1.49268	0.455194	3.27921	0.00104098	0.0280088
4930525D18Rik	1.37488	0.828057	1.62771	0.508724	0.610946	0.999599
4930525G20Rik	31.0859	0.520105	0.487141	1.06767	0.28567	0.999599
4930526I15Rik	36.0851	-0.13489	0.373116	-0.361522	0.717709	0.999599
4930526L06Rik	42.1005	0.454389	0.373469	1.21667	0.223729	0.983003
4930527F14Rik	3.43979	1.00961	1.213	0.83232	0.405228	0.999599
4930528A17Rik	16.4794	0.436261	0.550082	0.793083	0.427729	0.999599
4930528D03Rik	5.67143	-1.43783	0.938361	-1.53227	0.125455	0.790224
4930529C04Rik	0.701661	1.63436	2.56719	0.636634	0.524363	0.999599
4930529M08Rik	3.57159	0.364407	1.17355	0.310517	0.756168	0.999599
4930538K18Rik	5.83914	-1.07114	0.852464	-1.25653	0.208925	0.961384
4930539E08Rik	37.7805	-0.328812	0.415742	-0.790905	0.428999	0.999599
4930539J05Rik	12.9728	0.339697	0.57368	0.592136	0.553759	0.999599
4930539M17Rik	1.53306	2.86864	1.83533	1.56301	0.11805	0.768334
4930542D17Rik	0.645146	0.399499	2.64618	0.150972	0.879998	0.999599
4930544D05Rik	2.09953	-1.35165	1.42243	-0.950237	0.341992	0.999599
4930546K05Rik	1.41791	-1.80991	1.92579	-0.939823	0.347308	0.999599
4930547E08Rik	1.37867	-0.113887	1.77884	-0.0640233	0.948952	0.999599
4930548H24Rik	10.9166	0.6026	0.636036	0.947431	0.343419	0.999599
4930549G23Rik	7.90465	-0.100958	0.706921	-0.142813	0.886438	0.999599
4930550C14Rik	2.17946	0.648829	1.48698	0.43634	0.66259	0.999599
4930550L24Rik	1.42997	0.289644	1.99397	0.14526	0.884506	0.999599
4930552P12Rik	10.3918	-0.859067	0.820912	-1.04648	0.29534	0.999599
4930555G01Rik	1.11113	-3.61846	2.1058	-1.71833	0.0857372	0.656433
4930556G01Rik	0.849124	-1.7864	2.71872	-0.657075	0.511133	0.999599
4930556M19Rik	41.8163	0.173321	0.390739	0.443572	0.657352	0.999599
4930557A04Rik	1.18395	-1.40053	1.87918	-0.745289	0.456097	0.999599
4930558J18Rik	56.7791	0.125967	0.343969	0.366215	0.714204	0.999599
4930558K02Rik	0.915574	-1.29457	2.3146	-0.559308	0.575952	0.999599
4930562C15Rik	0.932688	2.03588	2.30109	0.884748	0.376293	0.999599
4930563E18Rik	0.692576	2.89159	2.48813	1.16215	0.245173	0.996722
4930563E22Rik	16.7339	-0.198722	0.500899	-0.396731	0.691566	0.999599
4930570G19Rik	2.11506	-0.8184	1.34112	-0.610236	0.541705	0.999599
4930572O03Rik	0.23519	1.51137	4.06107	0.372161	0.709773	0.999599
4930577N17Rik	4.30751	1.11366	1.0043	1.10889	0.267479	0.999599
4930578M01Rik	4.7824	0.450091	1.0209	0.440877	0.659302	0.999599
4930579G18Rik	0.834738	-1.07572	2.43004	-0.442675	0.658001	0.999599
4930579G24Rik	21.3868	0.167888	0.53228	0.315413	0.752448	0.999599
4930579K19Rik	5.69768	0.351362	0.821476	0.427721	0.668855	0.999599
4930581F22Rik	15.8055	0.409441	0.5378	0.761325	0.446463	0.999599
4930583K01Rik	0.705571	2.98377	3.13517	0.951709	0.341244	0.999599
4930590J08Rik	11.9021	-0.364581	0.729997	-0.499429	0.617477	0.999599
4930590L20Rik	8.63711	1.74218	0.801942	2.17245	0.0298216	0.347603
4930591A17Rik	6.35842	0.139064	1.09814	0.126635	0.899229	0.999599
4930594C11Rik	26.9554	-0.333845	0.485506	-0.687624	0.49169	0.999599
4930596I21Rik	14.2345	-0.160703	0.544316	-0.295238	0.767812	0.999599
4930598F16Rik	0.380042	-2.10639	3.92602	-0.536521	0.591599	0.999599
4931406C07Rik	78.5102	0.164829	0.315658	0.522175	0.601548	0.999599
4931406H21Rik	4.98644	-0.485847	0.940693	-0.516478	0.605521	0.999599
4931406P16Rik	434.493	0.122367	0.190003	0.644026	0.519559	0.999599
4931408D14Rik	3.15262	0.795885	1.15778	0.687423	0.491816	0.999599
4931409K22Rik	2.92449	-0.433402	1.20665	-0.359179	0.719461	0.999599
4931412M21	0.935267	0.145514	1.95789	0.0743216	0.940754	0.999599
4931414P19Rik	41.4689	0.249298	0.348589	0.715164	0.474508	0.999599
4931419H13Rik	1.03769	-0.130558	2.04857	-0.0637314	0.949184	0.999599
4931423N10Rik	6.7001	0.251889	0.797746	0.315751	0.752192	0.999599
4931428F04Rik	33.5837	0.443189	0.423755	1.04586	0.295625	0.999599
4931428L18Rik	2.66549	-0.548595	1.24589	-0.440324	0.659702	0.999599
4931429I11Rik	1.48339	1.67585	1.76154	0.951355	0.341424	0.999599
4931429P17Rik	0.425886	-2.26002	3.26558	-0.692072	0.488892	0.999599
4931431C16Rik	1.61757	-0.404716	1.56661	-0.258338	0.796146	0.999599
4931440F15Rik	8.13824	0.225756	0.750186	0.300933	0.763465	0.999599
4931440J10Rik	1.34913	0.509214	1.83759	0.27711	0.781695	0.999599
4931440L10Rik	14.3918	-0.162358	0.582993	-0.27849	0.780636	0.999599
4931440P22Rik	8.57207	-0.20695	0.756381	-0.273605	0.784388	0.999599
4932412D23Rik	8.13141	-0.220982	0.685939	-0.32216	0.747331	0.999599
4932416H05Rik	37.8978	-0.122654	0.395965	-0.30976	0.756744	0.999599
4932418E24Rik	1.7594	-1.75404	1.70538	-1.02853	0.3037	0.999599
4932435O22Rik	0.606147	0.428965	2.94714	0.145553	0.884274	0.999599
4932438A13Rik	3581.85	0.181956	0.21167	0.859624	0.389997	0.999599
4932443I19Rik	0.610218	-1.19004	2.99891	-0.396826	0.691496	0.999599
4933401D09Rik	44.0196	3.48733	1.16996	2.98072	0.00287571	0.0621507
4933402E13Rik	6.03809	0.0171303	0.852801	0.0200871	0.983974	0.999599
4933402J07Rik	0.706226	-0.337263	2.54498	-0.132521	0.894572	0.999599
4933403O08Rik	0.909873	0.114278	2.10619	0.0542583	0.956729	0.999599
4933404K08Rik	12.6556	5.21265	1.18428	4.40154	1.07487e-05	0.00057346
4933404O12Rik	60.9302	-0.339603	0.3482	-0.97531	0.329407	0.999599
4933405D12Rik	4.79182	0.154448	1.09572	0.140956	0.887905	0.999599
4933406C10Rik	1.32623	-1.6968	1.7743	-0.95632	0.338911	0.999599
4933406F09Rik	0.23519	1.51137	4.06107	0.372161	0.709773	0.999599
4933406I18Rik	2.51416	-0.944799	1.30979	-0.721338	0.470702	0.999599
4933406J08Rik	55.1409	0.216439	0.36552	0.59214	0.553757	0.999599
4933406M09Rik	1.95027	0.459609	1.40604	0.326881	0.743758	0.999599
4933407K13Rik	105.015	-0.569006	0.269014	-2.11515	0.0344168	0.380854
4933407L21Rik	0.528246	-0.951592	3.1287	-0.304149	0.761015	0.999599
4933408B17Rik	7.20993	0.0776339	0.821868	0.0944604	0.924743	0.999599
4933408N05Rik	0.997932	1.38106	2.06462	0.668914	0.50355	0.999599
4933411G11Rik	12.7327	1.44425	0.599813	2.40784	0.0160472	0.228044
4933411K16Rik	2.6188	-0.028969	1.19598	-0.0242219	0.980676	0.999599
4933411K20Rik	145.67	-0.182319	0.240428	-0.75831	0.448266	0.999599
4933412E12Rik	2.72254	0.850869	1.29507	0.657007	0.511176	0.999599
4933413G19Rik	6.61167	-0.146046	0.757506	-0.192798	0.847117	0.999599
4933413J09Rik	3.35359	1.0044	1.08575	0.925077	0.354926	0.999599
4933416C03Rik	2.01844	-0.196631	1.3387	-0.146882	0.883225	0.999599
4933416M07Rik	0.590911	1.26925	2.66954	0.475455	0.634462	0.999599
4933417D19Rik	5.53389	0.24344	0.823906	0.29547	0.767635	0.999599
4933417E11Rik	0.579546	0.192563	2.72268	0.0707257	0.943616	0.999599
4933421O10Rik	7.82067	0.73901	0.807235	0.915484	0.359938	0.999599
4933422A05Rik	2.40721	0.639536	1.35147	0.473215	0.63606	0.999599
4933422H20Rik	0.88481	-2.06765	2.40346	-0.860282	0.389634	0.999599
4933424G05Rik	0.970883	-0.470651	2.32487	-0.202442	0.839571	0.999599
4933425L06Rik	0.23519	1.51137	4.06107	0.372161	0.709773	0.999599
4933426M11Rik	790.162	0.266811	0.232284	1.14864	0.250706	0.999599
4933427D06Rik	9.38245	0.0820091	0.679271	0.120731	0.903904	0.999599
4933427D14Rik	216.884	-0.169035	0.237291	-0.712355	0.476245	0.999599
4933427E11Rik	6.44834	0.885163	0.804809	1.09984	0.271401	0.999599
4933427G17Rik	3.72699	-0.582294	1.01842	-0.57176	0.567484	0.999599
4933428C19Rik	3.49008	5.26933	1.6413	3.21047	0.00132518	0.033534
4933428G20Rik	1.46505	-1.41571	1.81241	-0.781118	0.434733	0.999599
4933430I17Rik	7.41892	-0.696134	0.803523	-0.866352	0.386297	0.999599
4933431E20Rik	4.23716	-2.13087	1.11572	-1.90985	0.0561524	0.518307
4933432G23Rik	1.49875	-1.92158	1.71659	-1.11942	0.262962	0.999599
4933432I03Rik	0.448702	0.566644	3.29819	0.171804	0.863591	0.999599
4933432I09Rik	0.575382	-0.310802	2.73321	-0.113713	0.909465	0.999599
4933433C11Rik	2.62951	-0.428219	1.22907	-0.34841	0.727533	0.999599
4933433G15Rik	16.9552	0.000156933	0.524718	0.000299081	0.999761	0.999761
4933433G19Rik	10.8919	1.07659	0.654207	1.64564	0.0998387	0.708843
4933434E20Rik	398.172	0.0582186	0.18201	0.319865	0.74907	0.999599
4933434I20Rik	2.14475	-1.10115	1.42674	-0.771798	0.440234	0.999599
4933438K21Rik	7.30832	2.28657	0.879592	2.59958	0.00933372	0.156594
4933439C10Rik	33.4789	0.28749	0.41949	0.685332	0.493134	0.999599
4933440J02Rik	0.584468	-1.40811	2.68429	-0.524575	0.599879	0.999599
4933440M02Rik	4.95802	-0.467564	0.910058	-0.513774	0.60741	0.999599
5031414D18Rik	0.808138	-1.69407	2.47719	-0.683868	0.494059	0.999599
5031425E22Rik	257.487	0.0996044	0.216286	0.460523	0.645141	0.999599
5031426D15Rik	2.08755	1.2746	1.41142	0.903065	0.366492	0.999599
5031434C07Rik	12.2688	-0.746521	0.716377	-1.04208	0.297376	0.999599
5031434O11Rik	0.597061	1.46608	2.97454	0.492875	0.622101	0.999599
5031439G07Rik	184.657	0.133485	0.215193	0.620302	0.535059	0.999599
5033404E19Rik	2.44017	-0.821858	1.24448	-0.660405	0.508994	0.999599
5033406O09Rik	2.57418	0.556226	1.22288	0.454849	0.649218	0.999599
5133400J02Rik	91.9233	0.115059	0.334073	0.344412	0.730536	0.999599
5330411J11Rik	23.0129	1.00434	0.506396	1.98332	0.0473322	0.466685
5330413P13Rik	2.04104	-0.178338	1.83167	-0.0973636	0.922438	0.999599
5330417C22Rik	1.96879	-0.165275	1.46012	-0.113193	0.909877	0.999599
5330426P16Rik	12.4843	0.360478	0.607696	0.593187	0.553056	0.999599
5330434G04Rik	1.46313	-2.8133	1.91916	-1.4659	0.142676	0.835953
5430402O13Rik	10.8645	1.3293	0.635059	2.09319	0.0363324	0.393524
5430405H02Rik	27.6556	-0.00679149	0.406841	-0.0166932	0.986681	0.999599
5430416N02Rik	530.898	0.0442066	0.19744	0.223899	0.822836	0.999599
5430416O09Rik	1.21478	-1.79942	1.94225	-0.92646	0.354207	0.999599
5430417L22Rik	34.1663	0.220039	0.422984	0.520207	0.602919	0.999599
5430421F17Rik	0.479466	1.05922	3.19966	0.331041	0.740613	0.999599
5430435G22Rik	0.352785	1.98979	4.02759	0.494039	0.621278	0.999599
5530601H04Rik	227.968	-0.487292	0.223977	-2.17563	0.0295831	0.346335
5730403I07Rik	0.874966	0.635245	2.2033	0.288316	0.773105	0.999599
5730405O15Rik	52.6125	-1.01267	0.379137	-2.67098	0.00756292	0.133682
5730408K05Rik	773.339	0.115411	0.390773	0.295342	0.767733	0.999599
5730409E04Rik	3.63111	0.291698	1.02266	0.285235	0.775464	0.999599
5730420D15Rik	13.4706	0.886359	0.600639	1.47569	0.140026	0.829012
5730422E09Rik	2.32192	0.0305361	1.40307	0.0217638	0.982636	0.999599
5730455P16Rik	353.659	0.154129	0.221891	0.694619	0.487294	0.999599
5730457N03Rik	1.01065	-0.875608	2.27463	-0.384946	0.700277	0.999599
5730480H06Rik	172.099	0.159831	0.436128	0.366478	0.714008	0.999599
5730507C01Rik	16.3121	0.832572	0.576602	1.44393	0.148759	0.849085
5730508B09Rik	28.0497	-0.0683656	0.428003	-0.159731	0.873093	0.999599
5730522E02Rik	3.85347	0.462196	1.16525	0.396649	0.691627	0.999599
5730559C18Rik	40.6988	0.0653063	0.39962	0.163421	0.870187	0.999599
5830415F09Rik	137.55	0.00545193	0.274096	0.0198906	0.984131	0.999599
5830416P10Rik	8.94399	0.0846599	0.72764	0.116349	0.907376	0.999599
5830417I10Rik	397.719	0.0592573	0.183965	0.322111	0.747368	0.999599
5830418K08Rik	2058.25	0.202814	0.235325	0.861845	0.388773	0.999599
5830418P13Rik	19.8801	-0.0995498	0.508583	-0.19574	0.844814	0.999599
5830428M24Rik	0.662662	1.63221	2.56734	0.635758	0.524934	0.999599
5830444B04Rik	1.80567	1.31454	1.52289	0.863187	0.388034	0.999599
5830454E08Rik	6.04318	0.258778	0.805161	0.321399	0.747908	0.999599
5930403L14Rik	8.72246	0.0526055	0.727348	0.0723251	0.942343	0.999599
5930412G12Rik	9.0011	-0.0545549	0.675838	-0.0807218	0.935663	0.999599
5930430L01Rik	15.0309	0.0707196	0.607342	0.116441	0.907303	0.999599
6030407O03Rik	17.3611	0.978899	0.569816	1.71792	0.0858112	0.656433
6030408B16Rik	1.8906	-1.50672	1.56141	-0.964972	0.334559	0.999599
6030419C18Rik	12.702	-0.473211	0.581486	-0.813797	0.415761	0.999599
6030443J06Rik	94.0416	0.227289	0.469382	0.484229	0.628223	0.999599
6030458C11Rik	444.869	0.217936	0.213269	1.02189	0.306835	0.999599
6230400D17Rik	27.3187	-0.128929	0.420764	-0.306416	0.759288	0.999599
6330403A02Rik	1.40444	1.10063	1.8121	0.607377	0.5436	0.999599
6330403K07Rik	5.73943	1.14926	0.875972	1.31199	0.189525	0.934715
6330407A03Rik	4.10505	0.771349	1.08657	0.709894	0.47777	0.999599
6330408A02Rik	33.8598	0.232737	0.441128	0.527595	0.59778	0.999599
6330410L21Rik	43.6864	2.48833	0.496041	5.01637	5.26563e-07	3.69643e-05
6330416G13Rik	69.8674	-0.770088	0.284807	-2.70389	0.00685322	0.123167
6330418K02Rik	15.0487	0.386898	0.54344	0.711942	0.476501	0.999599
6330419J24Rik	58.3902	-0.586117	0.345035	-1.69872	0.0893719	0.670065
6330549D23Rik	22.7615	-0.38523	0.443574	-0.86847	0.385137	0.999599
6430411K18Rik	2770.01	-0.0255584	0.198454	-0.128787	0.897526	0.999599
6430531B16Rik	7.91211	-1.35745	0.820793	-1.65383	0.0981615	0.703239
6430548M08Rik	7.63854	-0.904897	0.733508	-1.23366	0.217331	0.972963
6430550D23Rik	4.32519	-0.214696	0.987898	-0.217326	0.827955	0.999599
6430562O15Rik	0.747908	-0.88139	2.29518	-0.384017	0.700966	0.999599
6430571L13Rik	6.88971	-0.386722	0.757487	-0.510532	0.609678	0.999599
6430573F11Rik	4.19295	-0.568643	0.971391	-0.585391	0.558285	0.999599
6430706D22Rik	780.622	0.51765	0.235543	2.19769	0.0279711	0.333103
6430710C18Rik	6.43308	1.39118	1.12555	1.236	0.216458	0.97269
6530402F18Rik	3.89066	-1.34485	1.18007	-1.13963	0.254439	0.999599
6530411M01Rik	0.483986	2.39446	3.13561	0.763635	0.445085	0.999599
6720416L17Rik	1.06687	-1.32398	1.91174	-0.692552	0.488591	0.999599
6720468P15Rik	1.89978	-1.06717	1.46427	-0.728808	0.466119	0.999599
6720483E21Rik	0.890495	1.96007	2.19232	0.894065	0.371287	0.999599
6720489N17Rik	102.408	-0.0846635	0.2848	-0.297274	0.766258	0.999599
6820408C15Rik	8.9824	0.788075	0.684488	1.15134	0.249594	0.999599
6820431F20Rik	3454.18	0.193548	0.208486	0.928351	0.353226	0.999599
7420426K07Rik	1.42382	0.0693814	1.65829	0.0418392	0.966627	0.999599
8030423F21Rik	0.545066	1.26682	2.73471	0.463238	0.643194	0.999599
8030442B05Rik	2.73133	1.73924	1.38628	1.25461	0.209621	0.961742
8030462N17Rik	1199.39	0.107142	0.158362	0.676564	0.498682	0.999599
8430419L09Rik	132.028	-0.1463	0.295425	-0.495218	0.620446	0.999599
8430426J06Rik	2.36356	-1.07522	1.27605	-0.84262	0.399441	0.999599
8430427H17Rik	112.738	-0.36872	0.273262	-1.34933	0.177232	0.907825
8430429K09Rik	9.54395	-0.481483	0.647566	-0.743528	0.457162	0.999599
8430431K14Rik	2.75693	0.134685	1.16763	0.115349	0.908168	0.999599
9030025P20Rik	365.945	0.577957	0.235604	2.45308	0.0141637	0.20858
9030204H09Rik	0.366391	1.97505	4.01101	0.492408	0.622431	0.999599
9030404E10Rik	5.58915	-1.12438	0.958169	-1.17346	0.24061	0.995978
9030612E09Rik	1.68391	0.930116	1.63471	0.568978	0.569371	0.999599
9030617O03Rik	45.6359	-1.02055	0.525253	-1.94296	0.0520205	0.493838
9030624G23Rik	43.7523	0.344162	0.354966	0.969563	0.332264	0.999599
9030624J02Rik	290.514	0.113331	0.201914	0.561284	0.574604	0.999599
9030625G05Rik	0.689918	-1.5795	2.84443	-0.555298	0.578691	0.999599
9130008F23Rik	7.9593	-0.266133	0.743885	-0.357761	0.720523	0.999599
9130011E15Rik	546.999	0.342577	0.214639	1.59606	0.110474	0.744188
9130019O22Rik	61.6176	0.0708756	0.322972	0.219448	0.826301	0.999599
9130023H24Rik	42.8259	-0.0351978	0.336913	-0.104471	0.916795	0.999599
9130024F11Rik	5.6314	-0.416927	0.909862	-0.458231	0.646786	0.999599
9130221H12Rik	21.7539	0.0641978	0.458364	0.140059	0.888614	0.999599
9130227L01Rik	4.87085	0.611388	1.10039	0.55561	0.578478	0.999599
9130230L23Rik	1.80404	-1.10289	1.65825	-0.665093	0.505991	0.999599
9130401M01Rik	90.9406	-0.0419328	0.306663	-0.136739	0.891237	0.999599
9130409I23Rik	0.580241	-0.361317	3.02561	-0.11942	0.904943	0.999599
9230105E05Rik	6.30794	-0.672442	0.844163	-0.796578	0.425696	0.999599
9230110C19Rik	20.5145	-0.233008	0.475864	-0.489652	0.62438	0.999599
9230114K14Rik	83.6358	-0.100961	0.399818	-0.252518	0.800641	0.999599
9230116L04Rik	16.0729	0.571039	0.533115	1.07114	0.284108	0.999599
9230116N13Rik	6.9914	0.748931	0.815092	0.91883	0.358185	0.999599
9330020H09Rik	43.4907	0.129159	0.382652	0.337535	0.735714	0.999599
9330102E08Rik	46.3222	-0.293228	0.448891	-0.653226	0.513611	0.999599
9330111N05Rik	3.01397	4.03342	1.58112	2.55099	0.0107417	0.172616
9330133O14Rik	16.0976	0.29113	0.574429	0.506817	0.612284	0.999599
9330151L19Rik	38.4992	0.192572	0.35655	0.540097	0.58913	0.999599
9330159F19Rik	151.225	1.34604	0.454742	2.96	0.00307635	0.0658769
9330159M07Rik	235.031	-0.379923	0.259591	-1.46355	0.143318	0.836046
9330162012Rik	1.79477	-0.156747	1.55402	-0.100866	0.919657	0.999599
9330175E14Rik	1.0615	-2.24646	2.06471	-1.08803	0.276583	0.999599
9330182L06Rik	76.8681	0.530087	0.303533	1.74639	0.080743	0.636954
9330182O14Rik	3.80199	-0.338845	1.09066	-0.310679	0.756045	0.999599
9430008C03Rik	732.602	0.17287	0.190955	0.905291	0.365311	0.999599
9430015G10Rik	368.928	0.42442	0.232329	1.82681	0.0677284	0.573296
9430016H08Rik	85.1754	-0.173464	0.276956	-0.626322	0.531104	0.999599
9430018G01Rik	5.8848	1.12935	0.983351	1.14847	0.250773	0.999599
9430020K01Rik	518.316	1.88318	0.216093	8.71467	2.91608e-18	6.89264e-16
9430037G07Rik	305.549	-0.327232	0.248663	-1.31596	0.188186	0.930508
9430038I01Rik	29.5871	-0.467539	0.429708	-1.08804	0.276577	0.999599
9430041J12Rik	11.1029	1.40093	0.709993	1.97316	0.0484778	0.473258
9430060I03Rik	4.93109	0.263621	0.957618	0.275289	0.783095	0.999599
9430069I07Rik	1.97452	0.375166	1.56756	0.239331	0.810849	0.999599
9430076C15Rik	4.78766	-1.65863	1.01124	-1.6402	0.100964	0.711041
9430083A17Rik	114.555	0.0581858	0.25543	0.227795	0.819805	0.999599
9430091E24Rik	16.1342	0.143699	0.522708	0.274913	0.783383	0.999599
9530026P05Rik	12.6336	-1.13736	0.580589	-1.95897	0.0501159	0.483875
9530027J09Rik	2.63094	0.156871	1.23445	0.127078	0.898878	0.999599
9530051G07Rik	8.15794	-0.804127	0.847894	-0.948382	0.342935	0.999599
9530053A07Rik	7.78406	-0.454145	0.730657	-0.621557	0.534233	0.999599
9530059O14Rik	26.8828	-1.61378	0.500024	-3.2274	0.0012492	0.0320418
9530068E07Rik	128.669	-0.182961	0.267513	-0.683935	0.494016	0.999599
9530077C05Rik	27.5755	-0.152942	0.513354	-0.297927	0.765759	0.999599
9530080O11Rik	3.32274	0.785518	1.17531	0.668349	0.503911	0.999599
9530082P21Rik	3.06388	-1.91909	1.21091	-1.58483	0.113005	0.753095
9530091C08Rik	127.291	-0.321958	0.306462	-1.05056	0.29346	0.999599
9630013A20Rik	1.47674	4.04625	2.23946	1.8068	0.0707936	0.589884
9630028H03Rik	0.860581	0.89042	2.18054	0.408348	0.683018	0.999599
9630033F20Rik	235.21	-0.372915	0.320317	-1.16421	0.24434	0.996722
9830107B12Rik	5.47956	4.11579	1.37776	2.9873	0.00281455	0.0610264
9830147E19Rik	308.249	0.21785	0.287667	0.757298	0.448871	0.999599
9930012K11Rik	30.4024	0.173584	0.454387	0.382018	0.702448	0.999599
9930014A18Rik	15.5107	-0.808594	0.526038	-1.53714	0.124259	0.78553
9930021J03Rik	712.918	-0.0395487	0.288313	-0.137173	0.890894	0.999599
9930104L06Rik	122.1	0.22894	0.259243	0.883112	0.377176	0.999599
9930111H07Rik	1.67946	0.398371	1.6398	0.242939	0.808053	0.999599
9930111J21Rik1	3.37995	-0.363245	1.05669	-0.343757	0.731029	0.999599
A130010J15Rik	44.8522	-0.346281	0.330081	-1.04908	0.294142	0.999599
A230009B12Rik	14.0151	-1.34826	0.834654	-1.61535	0.106236	0.732818
A230020J21Rik	1.92615	-1.21733	1.59024	-0.7655	0.443974	0.999599
A230028O05Rik	2.42424	-0.518802	1.23108	-0.421421	0.673447	0.999599
A230046K03Rik	2075.62	0.116858	0.159147	0.734277	0.46278	0.999599
A230050P20Rik	47.7076	-0.327869	0.391339	-0.837814	0.402135	0.999599
A230056J06Rik	1.05816	1.06561	1.94155	0.548844	0.583113	0.999599
A230056P14Rik	1.81144	0.445347	1.41144	0.315526	0.752362	0.999599
A230057D06Rik	3.21658	0.604885	1.11046	0.544716	0.585949	0.999599
A230065H16Rik	0.747506	1.63236	2.52178	0.647305	0.517435	0.999599
A230070E04Rik	5.02485	-0.14829	0.914805	-0.1621	0.871227	0.999599
A230072C01Rik	58.8502	-0.864641	0.30555	-2.82979	0.00465793	0.0917484
A230072E10Rik	9.23564	-0.422314	0.701268	-0.602215	0.547031	0.999599
A230073K19Rik	2.6329	-0.239202	1.29563	-0.184623	0.853525	0.999599
A230077H06Rik	0.758578	0.393062	2.27075	0.173098	0.862574	0.999599
A2m	845.617	0.0860421	0.260951	0.329725	0.741608	0.999599
A330009N23Rik	2.02687	0.647911	1.39169	0.465556	0.641533	0.999599
A330021E22Rik	78.8313	-0.042614	0.333548	-0.12776	0.898339	0.999599
A330023F24Rik	62.9188	-0.386362	0.430175	-0.898149	0.369106	0.999599
A330033J07Rik	1.21964	-1.81087	1.94192	-0.932516	0.35107	0.999599
A330035P11Rik	21.4227	-0.787065	0.471394	-1.66965	0.0949879	0.691775
A330041J22Rik	1.51709	1.14099	1.63346	0.69851	0.484858	0.999599
A330048O09Rik	0.986033	-1.12123	1.97013	-0.569115	0.569278	0.999599
A330049N07Rik	48.1739	3.18161	0.405188	7.85217	4.08884e-15	7.41271e-13
A330050F15Rik	0.750998	-1.89624	2.7756	-0.683183	0.494491	0.999599
A330069E16Rik	7.27102	0.616384	0.736693	0.83669	0.402767	0.999599
A330074K22Rik	1.26145	0.856266	1.74026	0.492033	0.622696	0.999599
A330076H08Rik	6.57283	-0.107314	0.809751	-0.132527	0.894568	0.999599
A330093E20Rik	0.766078	-3.0886	2.39056	-1.292	0.196357	0.94486
A330102I10Rik	6.47824	0.0724905	0.852721	0.0850108	0.932253	0.999599
A3galt2	1.00702	0.588139	2.02981	0.28975	0.772008	0.999599
A430005L14Rik	100.212	-0.101152	0.303025	-0.333808	0.738525	0.999599
A430033K04Rik	47.2757	-0.154231	0.400607	-0.384993	0.700243	0.999599
A430035B10Rik	6.214	0.0201378	0.816154	0.024674	0.980315	0.999599
A430078G23Rik	5.28833	-1.58576	0.930149	-1.70484	0.0882237	0.667101
A430090L17Rik	0.425886	-2.26002	3.26558	-0.692072	0.488892	0.999599
A430105I19Rik	14.2032	-0.7281	0.551968	-1.3191	0.187137	0.928374
A430107P09Rik	0.436557	-0.647827	3.32058	-0.195095	0.845319	0.999599
A4galt	119.848	0.525335	0.24912	2.10876	0.034965	0.383608
A530013C23Rik	2.84421	0.642417	1.15734	0.555079	0.578841	0.999599
A530016L24Rik	2.0839	1.32941	1.59126	0.835443	0.403468	0.999599
A530032D15Rik	7.61363	2.55429	0.875248	2.91836	0.00351877	0.0727586
A530054K11Rik	1144.27	0.00745256	0.221047	0.0337148	0.973105	0.999599
A530064D06Rik	13.3051	3.76364	0.917513	4.102	4.09593e-05	0.00182538
A530072M11Rik	4.16608	1.20052	1.00262	1.19738	0.231158	0.987541
A630001G21Rik	3.72162	-0.736228	1.00813	-0.730292	0.465212	0.999599
A630007B06Rik	409.752	0.127763	0.218794	0.58394	0.559261	0.999599
A630019I02Rik	1.86151	-0.00916166	1.47743	-0.00620109	0.995052	0.999599
A630020A06	31.5715	0.207185	0.429629	0.482241	0.629634	0.999599
A630066F11Rik	7.87925	0.496512	0.703358	0.705918	0.480239	0.999599
A630072M18Rik	91.6751	0.422393	0.349737	1.20774	0.227146	0.98439
A630075F10Rik	0.814736	1.01324	2.39934	0.4223	0.672806	0.999599
A630077J23Rik	10.8074	5.01091	1.18202	4.23929	2.2423e-05	0.0010627
A630089N07Rik	160.168	0.444825	0.294996	1.5079	0.131581	0.806445
A630095N17Rik	2.32264	-1.6103	1.4261	-1.12917	0.258828	0.999599
A730008H23Rik	675.052	0.498487	0.204649	2.43582	0.0148582	0.215241
A730017L22Rik	14.8822	-0.30895	0.527463	-0.585729	0.558058	0.999599
A730018C14Rik	0.253361	-1.59534	4.05898	-0.393038	0.694291	0.999599
A730020E08Rik	0.891702	2.03507	2.32481	0.875369	0.381373	0.999599
A730036I17Rik	30.2366	-0.771238	0.531048	-1.4523	0.146419	0.845137
A730082K24Rik	3.82906	-0.722535	1.02383	-0.70572	0.480362	0.999599
A730090N16Rik	5.86833	-0.289836	0.800546	-0.362048	0.717316	0.999599
A730098P11Rik	235.744	-0.27246	0.227345	-1.19844	0.230744	0.986939
A830009L08Rik	0.843066	-0.195136	2.40101	-0.0812724	0.935225	0.999599
A830010M20Rik	112.472	0.348964	0.468974	0.7441	0.456816	0.999599
A830018L16Rik	112.102	0.408373	0.261434	1.56205	0.118276	0.768735
A830080D01Rik	1418.44	-0.604913	0.279098	-2.16739	0.0302054	0.350108
A830082N09Rik	74.7564	-0.0363647	0.317672	-0.114472	0.908863	0.999599
A930001A20Rik	2.39859	2.60352	1.7724	1.46893	0.141853	0.833135
A930001C03Rik	22.9678	0.526477	0.528603	0.995978	0.319261	0.999599
A930004D18Rik	130.23	0.839917	0.390689	2.14984	0.0315682	0.360754
A930005H10Rik	10.9177	-0.253757	0.677038	-0.374804	0.707806	0.999599
A930006K02Rik	12.238	0.0899484	0.594892	0.151201	0.879817	0.999599
A930007I19Rik	7.95355	-1.05496	0.828716	-1.273	0.203017	0.956422
A930011G23Rik	4.39775	-0.614437	1.05244	-0.583822	0.55934	0.999599
A930011O12Rik	48.519	-0.635013	0.364582	-1.74176	0.0815509	0.640207
A930012L18Rik	0.361871	0.559789	3.54433	0.157939	0.874505	0.999599
A930013F10Rik	98.0925	-0.0240229	0.382413	-0.0628191	0.949911	0.999599
A930015D03Rik	17.3555	-0.409746	0.561418	-0.729841	0.465487	0.999599
A930016O22Rik	3.28382	0.868786	1.10875	0.783575	0.43329	0.999599
A930018P22Rik	1.47617	0.441432	1.62455	0.271726	0.785833	0.999599
A930024E05Rik	33.1041	0.580936	0.421124	1.37949	0.167744	0.888843
AA388235	7.0744	-1.2245	0.827626	-1.47954	0.138997	0.825927
AA413626	6.93846	0.246611	0.775948	0.317818	0.750623	0.999599
AA414768	3.83949	-1.92026	1.07621	-1.78428	0.0743785	0.607555
AA415398	6.10478	0.414756	0.830137	0.499623	0.61734	0.999599
AA465934	30.7074	0.144954	0.482585	0.300369	0.763895	0.999599
AA467197	4.40283	-0.320444	0.919688	-0.348427	0.727519	0.999599
AA474331	12.8401	0.367042	0.567665	0.646583	0.517902	0.999599
AA543186	7.72278	-0.107888	0.719076	-0.150038	0.880735	0.999599
AA543401	11.5904	0.208983	0.592223	0.35288	0.724179	0.999599
AA619741	2.64569	0.580635	1.5206	0.381845	0.702576	0.999599
AA792892	0.610667	1.43328	2.65539	0.539763	0.589361	0.999599
AA986860	6.81557	0.125753	0.809552	0.155336	0.876556	0.999599
AA987161	1958.6	-0.0106237	0.206573	-0.0514284	0.958984	0.999599
AB041803	32.7264	-0.239034	0.410618	-0.582132	0.560478	0.999599
AB124611	4.42415	-0.155177	0.984601	-0.157604	0.874769	0.999599
AF067061	141.729	0.790595	0.7809	1.01242	0.311339	0.999599
AF067063	14.9897	1.18722	0.631397	1.88031	0.0600658	0.535119
AF366264	1.15036	1.28623	1.85837	0.692128	0.488857	0.999599
AF529169	21.77	-2.30256	0.540932	-4.25665	2.07512e-05	0.000991017
AI118078	2.50454	-1.47212	1.34918	-1.09112	0.27522	0.999599
AI182371	4.31743	-0.438751	1.17119	-0.374618	0.707944	0.999599
AI197445	3.04963	-0.396311	1.10448	-0.358822	0.719728	0.999599
AI314180	710.31	-0.46495	0.194415	-2.39153	0.0167784	0.234877
AI314278	0.370956	-0.646652	3.51059	-0.1842	0.853856	0.999599
AI317395	8.51821	1.10699	0.828019	1.33692	0.181249	0.915909
AI413582	14.7902	-0.279777	0.645577	-0.433376	0.664742	0.999599
AI414108	441.96	-0.162708	0.200906	-0.80987	0.418015	0.999599
AI427809	6.13484	1.16953	0.831293	1.40688	0.159462	0.871417
AI429214	9.2308	-0.839543	0.719494	-1.16685	0.243271	0.996722
AI450353	61.7505	0.194844	0.305443	0.637905	0.523536	0.999599
AI462493	49.761	0.489699	0.335075	1.46146	0.143889	0.837599
AI463170	5.16529	0.624597	1.01	0.618414	0.536302	0.999599
AI464131	79.1059	-0.676421	0.300951	-2.24761	0.024601	0.308719
AI467606	20.4744	0.286016	0.483921	0.591039	0.554494	0.999599
AI504432	10.2308	0.000242136	0.625739	0.00038696	0.999691	0.999761
AI506816	313.796	-0.0151609	0.214051	-0.0708285	0.943534	0.999599
AI593442	3.81094	-1.73642	1.13613	-1.52836	0.126423	0.792712
AI597479	195.647	0.307838	0.27125	1.13489	0.256423	0.999599
AI607873	1.69311	-0.827	1.85386	-0.446096	0.655528	0.999599
AI661453	19.1743	-0.235615	0.551852	-0.426954	0.669413	0.999599
AI662270	33.4149	2.09173	0.660392	3.16741	0.00153801	0.0376893
AI747448	17.5921	0.669961	0.62436	1.07304	0.283255	0.999599
AI837181	71.6246	0.123437	0.288492	0.427869	0.668746	0.999599
AI846148	367.857	0.089527	0.192314	0.465525	0.641556	0.999599
AI847159	7.58521	-1.01394	0.789804	-1.28379	0.199215	0.950016
AI848285	5.81813	0.0400435	0.845009	0.0473882	0.962204	0.999599
AI854517	2.43972	-1.63437	1.35499	-1.20619	0.227744	0.98439
AI854703	2.44547	-0.635835	1.23331	-0.51555	0.606169	0.999599
AI987944	196.949	-0.227302	0.259554	-0.875741	0.381171	0.999599
AK010878	117.334	0.135043	0.253923	0.531826	0.594847	0.999599
AK129341	133.411	-0.138696	0.258062	-0.537452	0.590956	0.999599
AU015228	29.7796	0.851663	0.514604	1.65499	0.0979272	0.703035
AU015791	0.685243	-2.90128	2.49225	-1.16412	0.244375	0.996722
AU015836	125.266	-1.54693	0.262533	-5.89232	3.80802e-09	3.76229e-07
AU018091	1445.66	-0.145519	0.22897	-0.635538	0.525077	0.999599
AU019823	321.399	-0.0614994	0.203163	-0.302709	0.762111	0.999599
AU019990	12.3664	0.772644	0.599537	1.28873	0.19749	0.945514
AU021063	1.35048	-1.7114	1.89289	-0.904122	0.365931	0.999599
AU021092	1.1241	0.426373	1.95196	0.218433	0.827092	0.999599
AU022252	95.1092	-0.142567	0.266637	-0.534687	0.592866	0.999599
AU022751	53.7836	0.548648	0.364299	1.50604	0.132058	0.806492
AU022754	0.899203	-0.988628	2.13315	-0.46346	0.643035	0.999599
AU040320	64.0657	-0.000359379	0.369597	-0.000972355	0.999224	0.999599
AU040972	3.3961	-0.830892	1.24963	-0.664908	0.50611	0.999599
AU041133	98.3812	0.205767	0.372225	0.552802	0.580399	0.999599
AV039307	2.06701	0.750839	1.46922	0.511045	0.609319	0.999599
AV051173	17.3844	0.454602	0.663978	0.684665	0.493555	0.999599
AW011738	1.26304	2.65668	1.92355	1.38113	0.167239	0.888109
AW046200	0.742986	0.535047	2.28499	0.234157	0.814863	0.999599
AW146154	113.819	-0.071078	0.308512	-0.230389	0.817789	0.999599
AW209491	76.6639	0.2128	0.293804	0.724294	0.468885	0.999599
AW549542	5.65238	-0.881491	0.969073	-0.909623	0.363021	0.999599
AW549877	2005.37	-0.0328281	0.183116	-0.179275	0.857722	0.999599
AW551984	32.0432	0.731458	0.423234	1.72826	0.0839413	0.650929
AW554918	258.178	0.0174775	0.230548	0.0758085	0.939571	0.999599
AW822252	3.40775	-0.591028	1.21419	-0.486768	0.626423	0.999599
AY074887	1.45449	-0.441086	1.62803	-0.270932	0.786443	0.999599
AY358078	1.31486	-2.64761	1.94299	-1.36265	0.172994	0.900711
AY512915	0.615232	-0.583667	2.93995	-0.198529	0.842631	0.999599
AY512931	5.5403	1.6245	0.94123	1.72593	0.0843593	0.651643
AY761184	1.53306	2.86864	1.83533	1.56301	0.11805	0.768334
Aaas	383.299	-0.0544245	0.186168	-0.29234	0.770027	0.999599
Aacs	195.314	-0.451944	0.270154	-1.67291	0.0943449	0.689743
Aadac	0.892482	1.96387	2.3661	0.830001	0.406538	0.999599
Aadacl2	2.77861	0.602954	1.16731	0.516534	0.605481	0.999599
Aadacl3	0.875724	-1.18325	2.6728	-0.4427	0.657983	0.999599
Aadat	1.37526	2.67955	1.92149	1.39452	0.163161	0.879363
Aaed1	90.7067	-0.0512876	0.269838	-0.190068	0.849256	0.999599
Aagab	253.145	-0.168586	0.212915	-0.791798	0.428479	0.999599
Aak1	712.989	-0.350284	0.263331	-1.33021	0.18345	0.919862
Aamdc	8.6908	-0.014675	0.662555	-0.022149	0.982329	0.999599
Aamp	351.73	-0.00453472	0.262985	-0.0172433	0.986243	0.999599
Aar2	182.852	0.211904	0.263847	0.803133	0.421898	0.999599
Aard	70.7916	-0.368985	0.311912	-1.18298	0.236818	0.994466
Aars	2118	-0.057004	0.205739	-0.277069	0.781727	0.999599
Aars2	347.229	0.341395	0.266504	1.28101	0.20019	0.950697
Aarsd1	209.844	-0.169011	0.234507	-0.720705	0.471091	0.999599
Aasdh	336.786	0.0726713	0.305481	0.237891	0.811966	0.999599
Aasdhppt	494.602	0.0918911	0.237929	0.386212	0.69934	0.999599
Aass	132.566	0.0503373	0.302533	0.166386	0.867853	0.999599
Aatf	305.402	-0.188191	0.22281	-0.844627	0.398319	0.999599
Aatk	17.5011	-0.138471	0.606463	-0.228326	0.819392	0.999599
Abat	28.8095	0.762726	0.554043	1.37665	0.168619	0.891572
Abca1	822.413	0.264142	0.814747	0.324201	0.745786	0.999599
Abca12	2.93267	3.13343	1.51729	2.06515	0.0389085	0.410706
Abca13	273.75	1.43461	0.409684	3.50175	0.00046222	0.0144332
Abca14	0.944352	-0.666398	2.1283	-0.313113	0.754195	0.999599
Abca15	0.911009	0.298687	2.35809	0.126665	0.899206	0.999599
Abca16	32.4557	0.633616	0.62952	1.00651	0.314172	0.999599
Abca17	1.62209	-0.0130759	1.46641	-0.00891695	0.992885	0.999599
Abca2	311.175	-0.225785	0.220353	-1.02465	0.305527	0.999599
Abca3	89.9246	0.0790499	0.295257	0.267733	0.788905	0.999599
Abca4	18.6795	-0.94107	0.583489	-1.61283	0.106781	0.73477
Abca5	308.068	-0.0872513	0.241313	-0.361569	0.717674	0.999599
Abca6	3.29784	-0.637157	1.2962	-0.491556	0.623033	0.999599
Abca7	169.837	-0.198547	0.250967	-0.791127	0.42887	0.999599
Abca8b	102.647	2.21002	0.275152	8.032	9.58941e-16	1.96773e-13
Abca9	0.534396	-0.202466	2.78951	-0.0725813	0.942139	0.999599
Abcb10	188.202	-0.143039	0.298497	-0.479198	0.631798	0.999599
Abcb1a	281.086	-0.113589	0.27403	-0.414515	0.678497	0.999599
Abcb1b	479.08	-0.618807	0.308148	-2.00815	0.0446277	0.448511
Abcb4	10.9221	-1.88842	0.749237	-2.52046	0.0117202	0.184252
Abcb5	141.937	1.20093	0.41243	2.91185	0.00359297	0.073808
Abcb6	189.546	-0.0205146	0.265502	-0.0772672	0.938411	0.999599
Abcb7	1450.51	-0.439484	0.26175	-1.67902	0.093148	0.684245
Abcb8	228.32	0.0172684	0.222369	0.0776565	0.938101	0.999599
Abcb9	7.43534	-0.143774	0.727348	-0.197669	0.843304	0.999599
Abcc1	860.913	0.0535654	0.185281	0.289104	0.772502	0.999599
Abcc10	175.013	-0.0161221	0.249934	-0.0645052	0.948568	0.999599
Abcc12	1.4783	-1.83871	1.71142	-1.07437	0.282656	0.999599
Abcc2	19.8135	-0.845408	0.520731	-1.6235	0.104482	0.725543
Abcc3	8.38219	-1.08851	0.743288	-1.46445	0.14307	0.836046
Abcc4	1988.44	0.428461	0.178334	2.40257	0.0162801	0.229433
Abcc5	1403.57	0.0461882	0.175729	0.262837	0.792676	0.999599
Abcc6	1.19585	0.779878	1.89644	0.411234	0.680901	0.999599
Abcc8	20.0104	-1.1325	0.485056	-2.33479	0.0195546	0.265173
Abcc9	0.590911	1.26925	2.66954	0.475455	0.634462	0.999599
Abcd1	63.0009	-0.132118	0.301207	-0.438628	0.660931	0.999599
Abcd2	3.50674	1.29371	1.07263	1.20611	0.227777	0.98439
Abcd3	393.561	-0.0126296	0.197686	-0.063887	0.94906	0.999599
Abcd4	317.723	-0.0430422	0.289128	-0.148869	0.881657	0.999599
Abce1	2116.01	-0.0989822	0.19715	-0.502065	0.615622	0.999599
Abcf1	708.952	0.0291693	0.182664	0.159689	0.873126	0.999599
Abcf2	829.686	-0.0801144	0.195919	-0.408917	0.682601	0.999599
Abcf3	418.645	0.0570156	0.196747	0.289792	0.771976	0.999599
Abcg1	102.4	-0.111208	0.296586	-0.37496	0.70769	0.999599
Abcg2	970.957	0.310503	0.168117	1.84695	0.0647544	0.559278
Abcg3	6.11401	0.889407	0.847104	1.04994	0.293747	0.999599
Abcg4	1.01073	-0.651388	2.26939	-0.287033	0.774087	0.999599
Abhd1	74.4678	-0.0254626	0.306023	-0.0832047	0.933689	0.999599
Abhd10	214.323	-0.227864	0.225076	-1.01239	0.311353	0.999599
Abhd11	75.713	-0.383642	0.38067	-1.00781	0.313546	0.999599
Abhd11os	3.17335	-0.545968	1.16214	-0.469796	0.638501	0.999599
Abhd12	168.182	0.0497202	0.241875	0.205561	0.837133	0.999599
Abhd13	747.316	-0.07185	0.212727	-0.337757	0.735546	0.999599
Abhd14a	78.6271	-0.0853161	0.315903	-0.270071	0.787106	0.999599
Abhd14b	9.85632	-0.759993	0.659114	-1.15305	0.248889	0.999599
Abhd15	5.62328	-0.272712	0.823358	-0.331219	0.740479	0.999599
Abhd16a	121.733	0.180068	0.290438	0.619989	0.535265	0.999599
Abhd16b	1.48897	-0.97953	1.57985	-0.620015	0.535248	0.999599
Abhd17a	74.2756	-0.0742951	0.446975	-0.166218	0.867986	0.999599
Abhd17b	210.299	-0.010402	0.238059	-0.043695	0.965148	0.999599
Abhd17c	152.053	-0.593935	0.267196	-2.22284	0.0262263	0.320081
Abhd2	251.556	-0.253444	0.20993	-1.20728	0.227325	0.98439
Abhd3	24.8848	0.148492	0.425828	0.348713	0.727305	0.999599
Abhd4	176.976	-0.042058	0.226992	-0.185284	0.853006	0.999599
Abhd5	49.5548	-0.646157	0.355308	-1.81859	0.0689748	0.580268
Abhd6	60.6453	0.315211	0.312518	1.00862	0.313157	0.999599
Abhd8	21.2138	-0.665104	0.489204	-1.35956	0.173968	0.903367
Abi1	899.653	0.110267	0.193384	0.570196	0.568545	0.999599
Abi2	826.188	0.00612385	0.19297	0.0317347	0.974684	0.999599
Abi3	10.2002	-0.383147	0.637268	-0.601234	0.547684	0.999599
Abi3bp	10.7789	0.71738	0.623275	1.15099	0.249738	0.999599
Abl1	358.419	-0.0261892	0.196468	-0.1333	0.893956	0.999599
Abl2	1007.99	0.239134	0.174154	1.37312	0.169716	0.893974
Ablim1	117.374	-1.30443	0.259616	-5.02448	5.048e-07	3.57051e-05
Ablim2	83.7101	-0.394703	0.332051	-1.18868	0.234565	0.991033
Ablim3	13.6089	-0.611565	0.56379	-1.08474	0.278037	0.999599
Abo	25.0183	2.53748	0.538615	4.71112	2.46359e-06	0.000149846
Abr	329.462	-0.262771	0.191358	-1.37319	0.169694	0.893974
Abra	3.2782	-1.22417	1.21086	-1.01099	0.31202	0.999599
Abracl	55.922	-0.16176	0.355042	-0.455608	0.648672	0.999599
Abt1	116.085	-0.00102521	0.24512	-0.00418249	0.996663	0.999599
Abtb1	170.15	-0.15114	0.282439	-0.535125	0.592563	0.999599
Abtb2	68.5876	-0.257505	0.320217	-0.804156	0.421307	0.999599
Acaa1a	88.6734	0.0387754	0.316787	0.122402	0.902581	0.999599
Acaa1b	12.7191	0.0106776	0.641148	0.0166538	0.986713	0.999599
Acaa2	79.2274	0.0658724	0.275472	0.239125	0.811008	0.999599
Acaca	1346.02	-0.241224	0.21593	-1.11714	0.263935	0.999599
Acacb	275.872	-0.490769	0.354365	-1.38492	0.166076	0.885141
Acad10	162.383	-0.0304149	0.271671	-0.111955	0.910859	0.999599
Acad11	161.372	-0.00798431	0.284265	-0.0280876	0.977592	0.999599
Acad12	42.9998	-0.176214	0.377748	-0.466487	0.640867	0.999599
Acad8	154.076	0.148101	0.229783	0.644525	0.519235	0.999599
Acad9	401.587	0.588999	0.186724	3.15439	0.00160834	0.0392581
Acadl	111.262	-0.0356321	0.31917	-0.11164	0.911109	0.999599
Acadm	346.162	0.158149	0.206964	0.764138	0.444785	0.999599
Acads	182.886	0.0842036	0.33035	0.254892	0.798807	0.999599
Acadsb	191.348	-0.0124869	0.214895	-0.058107	0.953663	0.999599
Acadvl	116.283	0.163041	0.254661	0.640229	0.522024	0.999599
Acan	96.0714	-0.835162	0.290199	-2.87789	0.00400341	0.081168
Acap1	46.0913	-0.584717	0.331594	-1.76335	0.077841	0.625441
Acap2	726.821	-0.0691164	0.197027	-0.350796	0.725741	0.999599
Acap3	90.6342	-0.214842	0.272178	-0.789345	0.429911	0.999599
Acat1	51.8173	0.324298	0.322578	1.00533	0.314736	0.999599
Acat2	193.577	-0.192169	0.241103	-0.797038	0.425429	0.999599
Acat3	5.92806	-1.08528	0.872551	-1.2438	0.213574	0.966336
Acbd3	249.845	-0.0611046	0.248267	-0.246124	0.805586	0.999599
Acbd4	56.1228	-0.0704828	0.312539	-0.225517	0.821577	0.999599
Acbd5	447.698	0.104291	0.242236	0.430535	0.666807	0.999599
Acbd6	127.574	-0.189187	0.229192	-0.825451	0.409116	0.999599
Acbd7	2.23559	-1.18769	1.36145	-0.872375	0.383004	0.999599
Accs	50.9728	-0.36031	0.320417	-1.1245	0.260799	0.999599
Accsl	29.1493	-2.18669	0.437851	-4.99413	5.91009e-07	4.11788e-05
Acd	51.8068	-0.134102	0.332059	-0.40385	0.686323	0.999599
Ace	15.0694	-1.28623	0.576744	-2.23016	0.0257371	0.316014
Acer1	0.757371	0.221229	2.53658	0.0872152	0.9305	0.999599
Acer2	131.311	0.0527539	0.261999	0.201351	0.840424	0.999599
Acer3	300.067	0.137177	0.25085	0.546848	0.584483	0.999599
Ache	0.752766	-0.939807	2.77881	-0.338205	0.735209	0.999599
Acin1	843.097	0.249535	0.202134	1.2345	0.217015	0.972963
Ackr3	16.5739	-0.251265	0.545598	-0.460532	0.645134	0.999599
Ackr4	0.352785	1.98979	4.02759	0.494039	0.621278	0.999599
Acly	1643.46	-0.129422	0.180082	-0.718681	0.472337	0.999599
Acmsd	0.407716	0.563588	3.40058	0.165733	0.868367	0.999599
Acn9	27.151	-0.0651916	0.416577	-0.156494	0.875644	0.999599
Acnat1	3.63819	1.71765	1.19469	1.43774	0.150509	0.851998
Aco1	329.723	-0.0265154	0.228759	-0.11591	0.907724	0.999599
Aco2	1690.5	0.266821	0.264138	1.01016	0.31242	0.999599
Acot1	221.763	1.79068	0.279336	6.41048	1.45063e-10	1.7144e-08
Acot11	36.0224	-0.298959	0.387876	-0.770759	0.44085	0.999599
Acot13	37.0538	0.445812	0.365771	1.21883	0.222909	0.981615
Acot2	54.0289	1.10509	0.342151	3.22984	0.00123861	0.0318576
Acot3	10.592	1.02848	0.644013	1.59699	0.110269	0.743069
Acot4	11.6767	1.31701	0.618297	2.13006	0.0331669	0.371943
Acot6	4.03758	-0.281275	0.981943	-0.286448	0.774535	0.999599
Acot7	54.1974	-0.284302	0.358014	-0.794106	0.427134	0.999599
Acot8	76.171	-0.0679121	0.294935	-0.230261	0.817889	0.999599
Acot9	305.43	-0.592969	0.305578	-1.94049	0.0523207	0.494694
Acox1	163.353	0.0670371	0.213816	0.313527	0.753881	0.999599
Acox3	134.678	-0.126976	0.305338	-0.415854	0.677517	0.999599
Acoxl	14.2067	-1.19803	0.589558	-2.03208	0.0421461	0.430521
Acp1	209.991	-0.097488	0.206375	-0.472382	0.636654	0.999599
Acp2	303.726	0.0788859	0.194535	0.40551	0.685103	0.999599
Acp5	51.2014	0.929879	0.327979	2.83518	0.00458005	0.0905008
Acp6	939.039	0.977566	0.182913	5.34443	9.07029e-08	7.08659e-06
Acpp	19.1216	-1.7888	0.528212	-3.38651	0.000707872	0.0203213
Acpt	0.997082	2.07456	2.30867	0.898594	0.368869	0.999599
Acr	4.33092	-1.01075	1.03625	-0.975392	0.329366	0.999599
Acrbp	49.6086	-0.55139	0.409077	-1.34789	0.177695	0.907825
Acsbg1	3.83396	-0.138056	0.984864	-0.140177	0.88852	0.999599
Acsbg2	18.0675	-0.112071	0.563344	-0.198938	0.842311	0.999599
Acsf2	88.0385	-0.27832	0.4148	-0.670974	0.502237	0.999599
Acsf3	57.0589	0.0794107	0.363687	0.218349	0.827157	0.999599
Acsl1	324.458	-0.39969	0.241752	-1.6533	0.0982693	0.703239
Acsl3	660.98	-0.113169	0.250213	-0.452291	0.651059	0.999599
Acsl4	887.656	-0.0970292	0.271269	-0.357687	0.720578	0.999599
Acsl5	157.29	-0.297696	0.25736	-1.15673	0.247384	0.999599
Acsl6	29.6193	-1.56917	0.434414	-3.61216	0.000303656	0.0100713
Acss1	276.261	0.0208197	0.233931	0.0889994	0.929082	0.999599
Acss2	62.9073	-0.460191	0.33218	-1.38536	0.165941	0.884816
Acss3	36.8104	0.342367	0.382273	0.895609	0.370462	0.999599
Acta1	7.1295	0.0392023	0.805761	0.0486524	0.961196	0.999599
Acta2	3.61438	-0.0213016	1.1045	-0.0192862	0.984613	0.999599
Actb	4810.93	-0.122412	0.179536	-0.681824	0.49535	0.999599
Actg1	4184.06	0.154736	0.301984	0.512399	0.608372	0.999599
Actl10	9.06297	-0.0194332	0.683054	-0.0284505	0.977303	0.999599
Actl11	0.253361	-1.59534	4.05898	-0.393038	0.694291	0.999599
Actl6a	649.564	0.105319	0.195998	0.537348	0.591027	0.999599
Actl7b	8.06469	-0.673164	0.769403	-0.874917	0.381619	0.999599
Actn1	2435.43	-0.173882	0.245556	-0.708113	0.478875	0.999599
Actn2	54.2119	-0.226334	0.401131	-0.56424	0.572591	0.999599
Actn3	78.6947	-0.350045	0.314041	-1.11465	0.265001	0.999599
Actn4	4205.15	-0.148067	0.254409	-0.582004	0.560564	0.999599
Actr10	160.471	0.261159	0.223757	1.16716	0.243148	0.996722
Actr1a	228.278	-0.0289476	0.227108	-0.127462	0.898575	0.999599
Actr1b	219.611	-0.0607356	0.208401	-0.291436	0.770718	0.999599
Actr2	773.359	0.0194112	0.179107	0.108378	0.913696	0.999599
Actr3	838.604	-0.0257868	0.192103	-0.134234	0.893218	0.999599
Actr3b	51.1138	0.0722219	0.350364	0.206134	0.836686	0.999599
Actr5	121.621	-0.00860624	0.24192	-0.0355747	0.971621	0.999599
Actr6	151.385	0.0068077	0.275484	0.0247118	0.980285	0.999599
Actr8	250.737	-0.0753177	0.194752	-0.386736	0.698951	0.999599
Actrt3	0.793057	-0.549361	2.24966	-0.244198	0.807078	0.999599
Acvr1	83.0158	0.108727	0.273088	0.398137	0.690529	0.999599
Acvr1b	222.76	-0.0725193	0.329058	-0.220385	0.825572	0.999599
Acvr1c	1.582	1.46701	1.72287	0.851493	0.394496	0.999599
Acvr2a	556.217	-0.0661799	0.191417	-0.345736	0.729541	0.999599
Acvr2b	254.777	0.0632127	0.274929	0.229924	0.818151	0.999599
Acvrl1	16.8012	-0.185718	0.554376	-0.335004	0.737622	0.999599
Acy1	142.931	0.0396484	0.241084	0.164459	0.86937	0.999599
Acy3	8.17314	-0.377805	0.715333	-0.528152	0.597394	0.999599
Acyp1	33.4326	0.556889	0.387484	1.43719	0.150664	0.851998
Acyp2	43.4208	1.08086	0.367557	2.94067	0.00327504	0.0690792
Ada	36.5445	-0.326973	0.41478	-0.788305	0.430518	0.999599
Adad1	4.09499	0.458277	0.955006	0.479869	0.631321	0.999599
Adad2	25.4962	0.263438	0.412061	0.639316	0.522617	0.999599
Adal	261.724	0.0415472	0.197277	0.210603	0.833197	0.999599
Adam10	356.978	-0.232987	0.281621	-0.827306	0.408064	0.999599
Adam11	28.549	-0.810365	0.492658	-1.64488	0.0999938	0.708843
Adam12	0.606147	0.428965	2.94714	0.145553	0.884274	0.999599
Adam15	96.5111	-0.128679	0.30325	-0.424335	0.671321	0.999599
Adam17	491.116	0.189763	0.176375	1.07591	0.281969	0.999599
Adam18	0.380042	-2.10639	3.92602	-0.536521	0.591599	0.999599
Adam19	1115.24	0.283952	0.206078	1.37789	0.168238	0.891207
Adam1a	50.4792	0.096273	0.431708	0.223005	0.823532	0.999599
Adam1b	1.82809	-2.3058	1.78517	-1.29164	0.196481	0.94486
Adam2	2.01762	-1.99158	1.56875	-1.26953	0.204251	0.957851
Adam21	17.0554	0.134606	0.498125	0.270224	0.786988	0.999599
Adam22	475.768	-0.271565	0.20513	-1.32387	0.185547	0.923681
Adam23	2735.01	-0.519566	0.182289	-2.85024	0.00436868	0.0871542
Adam28	0.488551	-0.0665704	3.18974	-0.0208701	0.983349	0.999599
Adam3	0.651991	0.306774	2.60019	0.117981	0.906082	0.999599
Adam30	2.28617	-1.29658	1.40173	-0.924989	0.354971	0.999599
Adam32	8.29351	1.08648	0.806004	1.34798	0.177664	0.907825
Adam33	1.02058	-3.47428	2.41451	-1.43892	0.150174	0.851658
Adam4	213.694	0.656246	0.24827	2.64328	0.00821076	0.141439
Adam5	0.366391	1.97505	4.01101	0.492408	0.622431	0.999599
Adam8	26.3813	0.43782	0.454762	0.962746	0.335675	0.999599
Adam9	415.584	0.0625408	0.1831	0.341567	0.732677	0.999599
Adamts1	37.7917	0.530619	0.380601	1.39416	0.16327	0.879363
Adamts10	152.81	0.404234	0.268665	1.5046	0.132427	0.806827
Adamts12	3.11996	1.00051	1.30314	0.76777	0.442624	0.999599
Adamts14	130.905	-0.455787	0.299114	-1.52379	0.127561	0.795901
Adamts15	64.7263	0.485475	0.359199	1.35155	0.176519	0.90667
Adamts16	0.767663	-0.607122	2.26889	-0.267586	0.789018	0.999599
Adamts17	12.3085	-0.460617	0.605082	-0.761247	0.44651	0.999599
Adamts19	32.6139	-0.710692	0.38879	-1.82796	0.0675562	0.572453
Adamts2	11.5922	-0.419066	0.691702	-0.605848	0.544616	0.999599
Adamts20	14.3722	-1.1969	0.624916	-1.9153	0.0554548	0.515153
Adamts3	24.2521	-0.550805	0.452894	-1.21619	0.223913	0.983003
Adamts4	24.5294	-0.339005	0.473956	-0.715266	0.474445	0.999599
Adamts5	3.13185	-1.14783	1.16554	-0.984809	0.324718	0.999599
Adamts6	72.602	1.77723	0.403129	4.4086	1.04042e-05	0.000558271
Adamts7	121.115	-0.521814	0.23197	-2.24949	0.0244814	0.307425
Adamts8	65.3919	-0.160959	0.432049	-0.372548	0.709485	0.999599
Adamts9	473.338	-0.938632	0.24366	-3.85222	0.000117052	0.00452527
Adamtsl1	112.95	-0.243054	0.306036	-0.794201	0.427079	0.999599
Adamtsl3	5.26005	-0.0183528	0.909569	-0.0201775	0.983902	0.999599
Adamtsl4	15.5492	-0.155237	0.558914	-0.277747	0.781207	0.999599
Adamtsl5	20.3584	-0.467687	0.602054	-0.776819	0.437265	0.999599
Adap1	50.6114	-0.960174	0.362306	-2.65017	0.00804514	0.139616
Adap2	85.0168	-0.00913857	0.321924	-0.0283874	0.977353	0.999599
Adar	408.255	0.0841033	0.213549	0.393837	0.693702	0.999599
Adarb1	119.414	-0.343386	0.27537	-1.247	0.212398	0.96499
Adarb2	40.2222	-0.119248	0.355361	-0.33557	0.737195	0.999599
Adat1	118.99	-0.144954	0.244817	-0.592091	0.55379	0.999599
Adat2	131.481	-0.12137	0.25968	-0.467381	0.640227	0.999599
Adat3	58.6001	-0.115983	0.387619	-0.299219	0.764773	0.999599
Adc	43.7794	0.150938	0.383177	0.393913	0.693645	0.999599
Adck1	131.091	0.527817	0.295711	1.78491	0.0742765	0.607438
Adck2	42.7508	0.0681046	0.349122	0.195074	0.845335	0.999599
Adck3	50.982	-0.169367	0.338408	-0.500481	0.616736	0.999599
Adck4	43.3605	0.208281	0.400833	0.519619	0.603329	0.999599
Adck5	162.541	-0.00237151	0.281349	-0.00842907	0.993275	0.999599
Adcy1	271.189	0.284164	0.273821	1.03777	0.299376	0.999599
Adcy10	3.65246	-0.356356	1.13069	-0.315167	0.752635	0.999599
Adcy2	22.6239	0.0660465	0.472692	0.139724	0.888878	0.999599
Adcy3	159.008	0.15703	0.285424	0.550164	0.582207	0.999599
Adcy4	8.44579	-0.79648	0.715213	-1.11363	0.26544	0.999599
Adcy5	10.7871	0.195851	0.66226	0.295731	0.767435	0.999599
Adcy6	27.4592	0.125606	0.406354	0.309104	0.757242	0.999599
Adcy7	18.5722	-0.741332	0.531919	-1.39369	0.16341	0.879363
Adcy8	0.941773	0.883305	2.10791	0.419044	0.675184	0.999599
Adcy9	165.171	-0.0637101	0.223838	-0.284626	0.77593	0.999599
Adcyap1	1.22539	0.0239088	1.73406	0.0137877	0.988999	0.999599
Adcyap1r1	24.3962	-1.5714	0.595516	-2.63873	0.00832182	0.142956
Add1	383.291	0.0882823	0.268053	0.329347	0.741894	0.999599
Add2	2.56816	1.46209	1.30489	1.12047	0.262513	0.999599
Add3	140.809	-0.158101	0.238928	-0.661709	0.508158	0.999599
Adgb	2.6293	-0.110074	1.27008	-0.086667	0.930936	0.999599
Adh1	1.42829	-2.06061	1.8619	-1.10672	0.268413	0.999599
Adh4	0.833264	-0.407296	2.40911	-0.169065	0.865745	0.999599
Adh5	679.615	-0.105831	0.278676	-0.379763	0.704122	0.999599
Adh7	7.62108	1.37824	0.809508	1.70256	0.0886495	0.667212
Adhfe1	53.7942	-0.0323784	0.320036	-0.101171	0.919415	0.999599
Adi1	48.9387	0.0375755	0.321294	0.11695	0.906899	0.999599
Adig	1.55649	-0.0915586	1.4955	-0.0612226	0.951182	0.999599
Adipor1	289.722	0.359915	0.256999	1.40045	0.161378	0.876829
Adipor2	790.687	-0.0819657	0.18571	-0.441363	0.65895	0.999599
Adk	253.236	-0.00283549	0.219602	-0.012912	0.989698	0.999599
Adm	2.89721	1.69915	1.39175	1.22088	0.222132	0.980583
Adm2	26.5961	-0.524343	0.432509	-1.21233	0.225386	0.983003
Adnp	1085.2	0.181052	0.179578	1.00821	0.313355	0.999599
Adnp2	428.343	-0.249013	0.191575	-1.29982	0.193663	0.941467
Ado	476.655	-0.142923	0.227126	-0.629266	0.529175	0.999599
Adora1	7.1034	0.386823	0.826783	0.467864	0.639881	0.999599
Adora2a	0.858658	-0.3622	2.20549	-0.164226	0.869553	0.999599
Adora2b	15.2487	-0.857573	0.615591	-1.39309	0.163593	0.879575
Adpgk	570.99	-0.146925	0.179878	-0.816808	0.414038	0.999599
Adprh	340.888	0.106457	0.312039	0.341166	0.732979	0.999599
Adprhl1	2.54624	-1.04576	1.23709	-0.84534	0.397921	0.999599
Adprhl2	88.695	0.150091	0.28092	0.534283	0.593146	0.999599
Adprm	118.409	0.274936	0.238899	1.15085	0.249795	0.999599
Adra1a	1.01635	-2.3121	2.08759	-1.10755	0.268058	0.999599
Adra2a	10.0073	0.885259	0.716709	1.23517	0.216766	0.97269
Adra2b	5.65482	-0.201094	0.815596	-0.246561	0.805248	0.999599
Adra2c	3.34126	0.151769	1.10548	0.137288	0.890803	0.999599
Adrb1	1.85116	0.962325	1.5279	0.629834	0.528803	0.999599
Adrb2	33.1218	-0.434823	0.416716	-1.04345	0.296739	0.999599
Adrb3	206.065	1.60976	0.263172	6.11678	9.54838e-10	1.04267e-07
Adrbk1	227.455	0.0824359	0.22468	0.366903	0.713691	0.999599
Adrbk2	115.595	-0.399311	0.325385	-1.22719	0.219749	0.976664
Adrm1	366.236	-0.0963225	0.24518	-0.392865	0.694419	0.999599
Adsl	356.147	-0.12661	0.271129	-0.466972	0.64052	0.999599
Adss	810.802	0.147667	0.173896	0.84917	0.395787	0.999599
Adssl1	18.1203	-0.318155	0.480877	-0.661614	0.508219	0.999599
Adtrp	3.11959	-0.915522	1.39794	-0.65491	0.512526	0.999599
Aebp1	166.288	1.0182	0.315139	3.23095	0.00123379	0.0317774
Aebp2	1209.3	0.0056807	0.310212	0.0183123	0.98539	0.999599
Aen	365.097	-0.0249652	0.19692	-0.126778	0.899116	0.999599
Aes	129.384	0.0192131	0.242092	0.0793628	0.936744	0.999599
Afap1	160.096	-0.100202	0.330277	-0.303388	0.761594	0.999599
Afap1l1	14.3221	-0.186421	0.617178	-0.302053	0.762611	0.999599
Afap1l2	13.4822	-0.104482	0.688363	-0.151783	0.879358	0.999599
Aff1	1217.49	0.0269558	0.233028	0.115676	0.907909	0.999599
Aff2	8.64562	-0.328672	0.702147	-0.468095	0.639717	0.999599
Aff3	73.8268	0.373259	0.354664	1.05243	0.292603	0.999599
Aff4	3377.26	-0.097344	0.180409	-0.539573	0.589492	0.999599
Afg3l1	501.176	0.183757	0.309447	0.593821	0.552632	0.999599
Afg3l2	361.593	0.038064	0.192047	0.198201	0.842887	0.999599
Afmid	20.0946	0.0542746	0.483559	0.11224	0.910633	0.999599
Aftph	379.087	-0.0620878	0.191998	-0.323378	0.746409	0.999599
Aga	154.464	-0.195169	0.225508	-0.865466	0.386783	0.999599
Agap1	472.212	-0.255256	0.192099	-1.32878	0.183922	0.920815
Agap2	4.85469	0.267571	0.956638	0.279699	0.779708	0.999599
Agap3	186.639	-0.0290696	0.233616	-0.124433	0.900972	0.999599
Agbl1	1.70709	0.0183425	1.57835	0.0116213	0.990728	0.999599
Agbl2	4.94488	0.0769027	0.893316	0.0860868	0.931397	0.999599
Agbl3	17.2283	0.183192	0.496358	0.369072	0.712074	0.999599
Agbl4	2.75564	0.00167908	1.1907	0.00141016	0.998875	0.999599
Agbl5	96.6634	0.117519	0.343323	0.3423	0.732126	0.999599
Ager	7.14443	0.837298	0.756691	1.10653	0.268499	0.999599
Agfg1	1227.14	-0.0803718	0.182899	-0.439433	0.660348	0.999599
Agfg2	104.293	-0.309346	0.291701	-1.06049	0.288922	0.999599
Aggf1	468.579	0.162974	0.175754	0.92728	0.353781	0.999599
Agk	455.917	-0.0936523	0.183978	-0.50904	0.610724	0.999599
Agl	315.618	-0.066458	0.18917	-0.351315	0.725352	0.999599
Agmat	5.84579	1.55752	0.873834	1.7824	0.0746841	0.609362
Ago1	794.248	0.0699249	0.225818	0.309652	0.756826	0.999599
Ago2	1484.34	-0.21597	0.182699	-1.18211	0.237164	0.995183
Ago3	743.178	0.0429601	0.23881	0.179892	0.857237	0.999599
Ago4	25.1639	0.0655007	0.45344	0.144453	0.885143	0.999599
Agpat1	99.2948	0.109011	0.250032	0.435988	0.662845	0.999599
Agpat2	122.791	0.319561	0.243341	1.31322	0.189108	0.933194
Agpat3	119.8	-0.205097	0.235248	-0.871834	0.383299	0.999599
Agpat4	272.095	-0.168373	0.205032	-0.821204	0.41153	0.999599
Agpat5	372.149	-0.0959045	0.229085	-0.418641	0.675478	0.999599
Agpat6	293.696	0.0950663	0.202045	0.47052	0.637984	0.999599
Agpat9	55.0619	0.0450145	0.42621	0.105616	0.915887	0.999599
Agps	2232.65	-0.132731	0.159967	-0.829736	0.406688	0.999599
Agrn	4036.53	0.800996	0.233123	3.43593	0.000590526	0.017659
Agrp	1.4708	0.132948	1.56662	0.084863	0.93237	0.999599
Agtpbp1	508.951	-0.0358628	0.224788	-0.15954	0.873243	0.999599
Agtr1a	2.52208	-0.422696	1.20461	-0.350899	0.725664	0.999599
Agtr1b	0.645841	-0.15253	2.64384	-0.0576926	0.953993	0.999599
Agtrap	582.123	0.355188	0.283837	1.25138	0.210796	0.963337
Ahctf1	3433.63	-0.0879531	0.154694	-0.568562	0.569653	0.999599
Ahcy	849.749	-0.321481	0.380297	-0.845342	0.39792	0.999599
Ahcyl1	657.692	-0.303889	0.207532	-1.4643	0.143112	0.836046
Ahcyl2	184.794	0.1227	0.207158	0.592305	0.553646	0.999599
Ahdc1	606.054	0.303538	0.22859	1.32787	0.184222	0.921179
Ahi1	140.951	-0.00478101	0.31378	-0.0152368	0.987843	0.999599
Ahnak	7168.96	-0.25924	0.334236	-0.775621	0.437973	0.999599
Ahr	176.591	-0.283766	0.23829	-1.19084	0.233715	0.990254
Ahrr	4.07551	-0.612141	0.977644	-0.626139	0.531224	0.999599
Ahsa1	808.078	-0.0764072	0.245193	-0.31162	0.755329	0.999599
Ahsa2	287.471	0.76455	0.211101	3.62173	0.000292644	0.00979942
Ahsg	28.1182	0.125618	0.424364	0.296016	0.767218	0.999599
Aicda	1.94789	-1.00913	1.56337	-0.645484	0.518614	0.999599
Aida	270.055	-0.0727281	0.214952	-0.338347	0.735102	0.999599
Aif1l	28.9402	-0.56469	0.464663	-1.21527	0.224264	0.983003
Aifm1	571.361	-0.602714	0.275554	-2.18728	0.0287219	0.339231
Aifm2	45.7704	0.142739	0.336225	0.424536	0.671175	0.999599
Aifm3	31.6793	-0.171543	0.426459	-0.40225	0.6875	0.999599
Aig1	29.0823	-1.04471	0.455641	-2.29283	0.021858	0.285749
Aim1	17.9954	0.988536	0.549258	1.79977	0.0718973	0.595097
Aim1l	87.3925	-0.610959	0.346969	-1.76085	0.0782643	0.626953
Aim2	92.7695	0.285105	0.377907	0.754431	0.45059	0.999599
Aimp1	266.721	-0.0733195	0.213294	-0.343749	0.731035	0.999599
Aimp2	114.456	0.113884	0.265139	0.429525	0.667541	0.999599
Aip	48.2824	0.554335	0.341027	1.62549	0.104059	0.723683
Aipl1	1.26073	0.122688	1.90114	0.0645341	0.948545	0.999599
Aire	220.468	0.201407	0.23795	0.846424	0.397316	0.999599
Airn	24.5336	0.0254623	0.439825	0.0578919	0.953835	0.999599
Ajuba	667.236	0.0855826	0.216289	0.395687	0.692336	0.999599
Ak1	131.966	0.0429744	0.250721	0.171403	0.863907	0.999599
Ak2	412.862	-0.283895	0.246644	-1.15103	0.24972	0.999599
Ak3	45.7989	-0.606818	0.336878	-1.8013	0.0716554	0.594148
Ak4	349.448	0.109705	0.188719	0.581311	0.561031	0.999599
Ak5	3.80178	0.808978	1.01279	0.798761	0.424429	0.999599
Ak6	108.772	0.117083	0.256662	0.456174	0.648265	0.999599
Ak7	44.6439	-0.0581659	0.384496	-0.151278	0.879756	0.999599
Ak8	7.53893	0.162576	0.726839	0.223675	0.82301	0.999599
Akap1	1458.25	0.199342	0.245238	0.812851	0.416303	0.999599
Akap10	551.11	0.10977	0.211278	0.519552	0.603376	0.999599
Akap11	1494.98	-0.120379	0.223004	-0.539807	0.58933	0.999599
Akap12	4733.5	-0.161765	0.256467	-0.630744	0.528208	0.999599
Akap13	930.932	0.033711	0.212351	0.158752	0.873865	0.999599
Akap17b	217.94	-0.847939	0.206461	-4.10701	4.00811e-05	0.00179481
Akap2	591.636	-0.198064	0.203696	-0.972348	0.330877	0.999599
Akap3	1.51821	-2.98972	2.02685	-1.47505	0.140198	0.829418
Akap5	82.4115	0.232704	0.313172	0.743055	0.457448	0.999599
Akap6	3.00143	0.644046	1.30224	0.494567	0.620906	0.999599
Akap7	184.511	-0.175964	0.331616	-0.530626	0.595678	0.999599
Akap8	1074.36	0.203343	0.175823	1.15652	0.247468	0.999599
Akap8l	453.955	0.180696	0.193222	0.935173	0.349699	0.999599
Akap9	1444.42	0.169745	0.203154	0.835546	0.403411	0.999599
Akip1	26.3256	0.284946	0.435361	0.654506	0.512786	0.999599
Akirin1	299.58	-0.0627228	0.205607	-0.305062	0.760319	0.999599
Akirin2	329.501	0.142844	0.185704	0.769204	0.441772	0.999599
Akna	94.5209	-0.702399	0.325188	-2.15998	0.0307741	0.353846
Akr1a1	444.722	0.279732	0.244353	1.14479	0.252297	0.999599
Akr1b10	46.3968	-0.0744447	0.380567	-0.195615	0.844911	0.999599
Akr1b3	185.561	0.0527341	0.286066	0.184342	0.853745	0.999599
Akr1b7	1.20529	0.426825	1.71549	0.248806	0.803511	0.999599
Akr1b8	77.7664	0.0556255	0.358303	0.155247	0.876627	0.999599
Akr1c12	3.8475	2.21455	1.1559	1.91586	0.0553827	0.514764
Akr1c13	27.2293	2.3918	0.563136	4.24729	2.16367e-05	0.00103067
Akr1c14	0.534775	2.51084	3.03973	0.826009	0.408799	0.999599
Akr1c18	2.69027	1.97554	1.37286	1.439	0.150151	0.851658
Akr1c19	4.60236	2.20742	1.05588	2.0906	0.0365643	0.394206
Akr1c21	556.516	10.7464	1.05734	10.1636	2.88131e-24	1.09801e-21
Akr1c6	4.14912	4.49276	1.47522	3.04549	0.002323	0.0523882
Akr1cl	0.662662	1.63221	2.56734	0.635758	0.524934	0.999599
Akr1e1	51.5356	1.29238	0.363198	3.55833	0.000373219	0.0119744
Akr7a5	49.2459	0.0724853	0.336602	0.215344	0.829499	0.999599
Akt1	313.488	-0.157203	0.286299	-0.549085	0.582947	0.999599
Akt1s1	140.674	0.142529	0.251985	0.565623	0.57165	0.999599
Akt2	325.855	0.0562181	0.182874	0.307414	0.758528	0.999599
Akt3	542.759	-0.0765949	0.197564	-0.387697	0.698241	0.999599
Aktip	178.663	-0.034898	0.219065	-0.159304	0.873429	0.999599
Alad	143.333	-0.169803	0.31716	-0.535386	0.592383	0.999599
Alas1	132.418	-0.331322	0.256071	-1.29387	0.19571	0.94481
Alcam	17.6049	0.218992	0.512896	0.426972	0.6694	0.999599
Aldh16a1	347.692	-0.163378	0.226353	-0.721785	0.470427	0.999599
Aldh18a1	485.153	-0.313915	0.219407	-1.43075	0.152503	0.855161
Aldh1a2	4.39668	-0.40825	0.937348	-0.435537	0.663173	0.999599
Aldh1a3	6.42765	-4.34099	1.27309	-3.40981	0.000650084	0.0189672
Aldh1a7	0.625769	2.72432	3.3068	0.823855	0.410022	0.999599
Aldh1b1	29.7707	-0.450963	0.408485	-1.10399	0.269598	0.999599
Aldh1l1	81.1774	-0.64915	0.307332	-2.11221	0.0346683	0.382508
Aldh1l2	170.091	0.341176	0.240184	1.42048	0.155469	0.863118
Aldh2	532.161	-0.161352	0.214773	-0.751269	0.45249	0.999599
Aldh3a1	1.93716	-0.952401	1.50695	-0.632004	0.527384	0.999599
Aldh3a2	174.449	0.155721	0.215264	0.723396	0.469436	0.999599
Aldh3b1	9.75282	-0.868378	0.644574	-1.34721	0.177912	0.908438
Aldh4a1	288.2	0.217581	0.315606	0.689406	0.490568	0.999599
Aldh5a1	66.2268	-0.218752	0.353447	-0.618913	0.535974	0.999599
Aldh6a1	433.276	-0.157682	0.222644	-0.708224	0.478806	0.999599
Aldh7a1	358.551	0.000174326	0.227379	0.000766676	0.999388	0.99971
Aldh8a1	0.645146	0.399499	2.64618	0.150972	0.879998	0.999599
Aldh9a1	421.421	-0.0180184	0.358466	-0.0502652	0.959911	0.999599
Aldoa	2456.26	0.121125	0.239958	0.504778	0.613715	0.999599
Aldoart1	1.32079	-1.21925	2.13453	-0.571202	0.567863	0.999599
Aldoc	73.7968	-0.0013176	0.392104	-0.00336033	0.997319	0.999599
Alg1	159.388	0.0117195	0.313722	0.0373564	0.970201	0.999599
Alg10b	1152.68	0.0169582	0.167483	0.101253	0.919349	0.999599
Alg11	657.948	0.0125547	0.190254	0.0659891	0.947386	0.999599
Alg12	75.381	0.231487	0.286706	0.807402	0.419435	0.999599
Alg13	3434.26	-0.296718	0.247086	-1.20087	0.229801	0.986367
Alg14	56.6352	0.692341	0.328193	2.10956	0.0348966	0.383083
Alg2	141.193	-0.0573802	0.297658	-0.192772	0.847137	0.999599
Alg3	131.562	0.26064	0.260348	1.00112	0.316768	0.999599
Alg5	88.2778	-0.0309991	0.278155	-0.111445	0.911263	0.999599
Alg6	378.396	-0.406726	0.194993	-2.08585	0.0369926	0.397779
Alg8	230.768	0.123013	0.224293	0.54845	0.583383	0.999599
Alg9	165	0.0817494	0.262007	0.312012	0.755031	0.999599
Alk	45.0398	-0.57446	0.490173	-1.17195	0.241215	0.996067
Alkbh1	970.868	0.216115	0.177238	1.21935	0.222713	0.981615
Alkbh2	78.4809	0.277092	0.274499	1.00944	0.312762	0.999599
Alkbh3	252.732	-0.0998151	0.2435	-0.409919	0.681866	0.999599
Alkbh4	36.6106	0.0389421	0.352233	0.110558	0.911967	0.999599
Alkbh5	491.251	0.044565	0.182255	0.244521	0.806827	0.999599
Alkbh6	39.467	0.289693	0.345708	0.83797	0.402047	0.999599
Alkbh7	34.637	-0.427447	0.463667	-0.921884	0.356589	0.999599
Alkbh8	505.722	0.0184397	0.188525	0.0978106	0.922083	0.999599
Allc	1.47266	-1.67724	1.83325	-0.914898	0.360245	0.999599
Alms1	1687.79	-0.196035	0.242644	-0.807914	0.41914	0.999599
Alms1-ps2	19.6154	0.121469	0.504126	0.24095	0.809594	0.999599
Alox12	6.6814	0.727625	0.815145	0.892632	0.372054	0.999599
Alox12b	3.31861	-1.06304	1.33202	-0.798063	0.424834	0.999599
Alox12e	5.29078	2.35408	1.03847	2.26688	0.0233976	0.298839
Alox15	53.0964	4.0446	0.50451	8.01688	1.08465e-15	2.20148e-13
Alox5	15.6487	0.315207	0.525925	0.599338	0.548947	0.999599
Alox5ap	5.35593	0.462351	0.866205	0.533766	0.593504	0.999599
Alox8	1.67286	-0.757621	1.56659	-0.483613	0.628661	0.999599
Aloxe3	8.25948	-0.939724	0.76447	-1.22925	0.218979	0.975659
Alpk1	4.39398	0.952734	0.984172	0.968056	0.333016	0.999599
Alpk3	92.1756	-1.37729	0.318158	-4.32896	1.49818e-05	0.000756097
Alpl	714.519	-0.154162	0.204876	-0.752466	0.451771	0.999599
Alppl2	4.9496	-0.16656	0.985061	-0.169086	0.865729	0.999599
Als2	663.446	0.350198	0.213174	1.64278	0.100429	0.709297
Als2cl	182.585	-0.13256	0.226291	-0.585791	0.558016	0.999599
Als2cr11	5.4591	-0.677645	0.867352	-0.78128	0.434638	0.999599
Als2cr12	2.57646	1.14904	1.25421	0.916144	0.359591	0.999599
Alx1	0.598412	-2.73912	2.87187	-0.953776	0.340197	0.999599
Alyref	252.115	0.0460187	0.22158	0.207684	0.835475	0.999599
Alyref2	10.7316	0.427702	0.647391	0.660654	0.508834	0.999599
Amacr	61.3558	-0.0784982	0.325959	-0.240823	0.809693	0.999599
Ambn	0.534396	-0.202466	2.78951	-0.0725813	0.942139	0.999599
Ambra1	575.602	0.0847412	0.202517	0.418439	0.675626	0.999599
Amd1	890.85	0.333561	0.246364	1.35394	0.175757	0.906104
Amd2	889.919	0.331991	0.246201	1.34846	0.177512	0.907825
Amdhd1	1.15985	-1.03029	2.10158	-0.490245	0.623961	0.999599
Amdhd2	163.424	-0.185726	0.284365	-0.653127	0.513675	0.999599
Amer1	432.825	-0.436996	0.189025	-2.31184	0.0207866	0.27587
Amer2	1.36387	0.62428	1.71191	0.364669	0.715359	0.999599
Amfr	156.955	0.0406526	0.242069	0.167938	0.866632	0.999599
Amh	9.87602	-0.258462	0.63452	-0.407335	0.683762	0.999599
Amhr2	31.0383	-0.00959549	0.497187	-0.0192996	0.984602	0.999599
Amica1	0.543482	-1.31465	2.73673	-0.480374	0.630961	0.999599
Amigo1	42.67	0.126333	0.41421	0.304996	0.760369	0.999599
Amigo2	30.2199	-0.192372	0.394799	-0.487266	0.62607	0.999599
Amigo3	24.3008	0.033224	0.450373	0.07377	0.941193	0.999599
Ammecr1	577.946	-0.500959	0.30495	-1.64276	0.100433	0.709297
Ammecr1l	211.699	-0.0477983	0.212225	-0.225225	0.821805	0.999599
Amn	37.2473	0.200428	1.18701	0.168852	0.865913	0.999599
Amn1	148.506	0.669895	0.243928	2.74629	0.00602742	0.111196
Amot	107.97	-0.453569	0.250948	-1.80743	0.0706959	0.589332
Amotl1	230.542	-0.364487	0.226398	-1.60994	0.107411	0.736449
Amotl2	358.942	-0.116536	0.2759	-0.422386	0.672744	0.999599
Ampd1	6.61181	0.35538	0.83777	0.424197	0.671422	0.999599
Ampd2	303.177	-0.394632	0.2193	-1.79951	0.0719386	0.595175
Ampd3	44.8953	-0.835657	0.346482	-2.41184	0.0158723	0.226733
Amph	320.543	0.34802	0.213006	1.63385	0.10229	0.716455
Amt	186.288	-0.0819623	0.302809	-0.270674	0.786642	0.999599
Amy1	1.14654	0.224211	2.16324	0.103646	0.91745	0.999599
Amz1	9.5772	0.0242993	0.703427	0.0345442	0.972443	0.999599
Amz2	93.9411	-0.0978898	0.256739	-0.381281	0.702995	0.999599
Anapc1	1910.1	0.00184692	0.156451	0.0118051	0.990581	0.999599
Anapc10	150.357	-0.0839653	0.243218	-0.345226	0.729925	0.999599
Anapc11	96.8056	0.248099	0.251494	0.986504	0.323886	0.999599
Anapc13	31.0962	0.116754	0.400527	0.291501	0.770668	0.999599
Anapc15	201.62	0.140284	0.227167	0.617537	0.536881	0.999599
Anapc16	69.2613	0.0316982	0.284653	0.111358	0.911333	0.999599
Anapc2	361.324	-0.0168239	0.250634	-0.0671254	0.946482	0.999599
Anapc4	693.374	-0.0436432	0.189768	-0.229982	0.818106	0.999599
Anapc5	1552.26	-0.0895183	0.199471	-0.448779	0.653591	0.999599
Anapc7	341.24	0.259991	0.209238	1.24256	0.214029	0.967605
Ang	10.1179	0.05348	0.650399	0.0822264	0.934467	0.999599
Ang2	1.35099	-1.14696	1.87098	-0.613027	0.539859	0.999599
Angel1	164.542	-0.127211	0.222745	-0.571108	0.567926	0.999599
Angel2	291.888	0.0316002	0.219344	0.144067	0.885448	0.999599
Angpt2	2.99877	-0.448527	1.17435	-0.381936	0.702509	0.999599
Angptl2	17.9578	0.412532	0.484423	0.851594	0.394439	0.999599
Angptl4	121.368	-0.0216674	0.287578	-0.0753443	0.939941	0.999599
Angptl6	16.7461	0.173239	0.511755	0.338519	0.734972	0.999599
Ank	111.553	-0.472874	0.262908	-1.79863	0.0720768	0.595702
Ank1	3.2864	0.404605	1.05881	0.382131	0.702364	0.999599
Ank2	128.334	-0.566518	0.266127	-2.12875	0.0332749	0.372507
Ank3	330.721	-0.106421	0.202835	-0.524665	0.599816	0.999599
Ankar	1.31273	0.282866	1.81917	0.155492	0.876434	0.999599
Ankdd1b	16.2915	-0.612974	0.520723	-1.17716	0.239132	0.995615
Ankef1	2.44509	-1.31803	1.32668	-0.993478	0.320477	0.999599
Ankfy1	1130.52	0.0770422	0.186572	0.412936	0.679654	0.999599
Ankhd1	1293.53	-0.0138026	0.18615	-0.0741479	0.940893	0.999599
Ankib1	999.071	-0.00396902	0.236708	-0.0167676	0.986622	0.999599
Ankk1	0.436557	-0.647827	3.32058	-0.195095	0.845319	0.999599
Ankle1	244.474	0.130954	0.237708	0.550906	0.581698	0.999599
Ankle2	905.075	0.0962735	0.237207	0.405864	0.684843	0.999599
Ankmy1	9.43682	-0.462938	0.688166	-0.672713	0.50113	0.999599
Ankmy2	225.745	-0.115038	0.20697	-0.555817	0.578336	0.999599
Ankra2	126.393	-0.0509294	0.231819	-0.219694	0.826109	0.999599
Ankrd1	28.7483	0.511466	0.426935	1.198	0.230918	0.986939
Ankrd10	2464.55	-0.497853	0.218243	-2.28119	0.0225371	0.291235
Ankrd11	2425.42	0.181085	0.162613	1.1136	0.265451	0.999599
Ankrd12	503.084	-0.257734	0.243111	-1.06015	0.289077	0.999599
Ankrd13a	422.307	-0.255302	0.206333	-1.23733	0.215965	0.97269
Ankrd13b	38.6279	-0.240007	0.426701	-0.562472	0.573795	0.999599
Ankrd13c	540.826	0.0197171	0.179138	0.110066	0.912357	0.999599
Ankrd13d	41.038	-0.0228014	0.388747	-0.0586536	0.953228	0.999599
Ankrd16	138.266	-0.0568174	0.244523	-0.23236	0.816258	0.999599
Ankrd17	2884.69	0.111978	0.264081	0.424027	0.671546	0.999599
Ankrd2	0.756993	-1.85782	2.26578	-0.819944	0.412248	0.999599
Ankrd22	3.49907	3.35938	1.45575	2.30766	0.0210178	0.27795
Ankrd23	24.649	-0.275799	0.421991	-0.653568	0.51339	0.999599
Ankrd24	96.1605	0.516816	0.262086	1.97193	0.0486174	0.474311
Ankrd26	405.77	-0.449727	0.25794	-1.74353	0.0812405	0.638827
Ankrd27	306.451	-0.149645	0.199007	-0.75196	0.452075	0.999599
Ankrd28	1039.01	-0.119204	0.191075	-0.623859	0.53272	0.999599
Ankrd29	3.72562	-2.21165	1.21464	-1.82083	0.0686326	0.578964
Ankrd32	391.115	-0.0259054	0.257054	-0.100778	0.919727	0.999599
Ankrd33b	115.652	-0.407908	0.332689	-1.2261	0.220162	0.977203
Ankrd34a	2.66659	0.843594	1.31901	0.639567	0.522454	0.999599
Ankrd34b	21.4349	-0.0166052	0.484111	-0.0343004	0.972638	0.999599
Ankrd35	47.4611	-1.0436	0.3397	-3.07213	0.00212534	0.0489352
Ankrd36	3.00741	-0.90458	1.16723	-0.774977	0.438353	0.999599
Ankrd37	22.9658	-0.339411	0.522071	-0.650126	0.515611	0.999599
Ankrd39	40.4604	-0.101273	0.358929	-0.282154	0.777826	0.999599
Ankrd40	157.804	0.127734	0.285269	0.447767	0.654321	0.999599
Ankrd42	64.0926	0.244411	0.307943	0.793688	0.427377	0.999599
Ankrd44	29.1718	-0.664946	0.43671	-1.52262	0.127853	0.796516
Ankrd45	192.806	1.24761	0.328831	3.79408	0.00014819	0.00543645
Ankrd46	145.404	-0.228074	0.222413	-1.02545	0.305151	0.999599
Ankrd49	660.017	-0.129921	0.192771	-0.673967	0.500332	0.999599
Ankrd50	118.318	-0.106343	0.254028	-0.418627	0.675489	0.999599
Ankrd52	296.739	-0.143469	0.246764	-0.5814	0.560971	0.999599
Ankrd53	2.94796	-0.805685	1.13987	-0.706819	0.479679	0.999599
Ankrd54	51.1074	-0.283806	0.339535	-0.835867	0.403229	0.999599
Ankrd55	4.51652	1.05298	1.08402	0.971369	0.331365	0.999599
Ankrd6	159.076	-0.0963513	0.217854	-0.442275	0.65829	0.999599
Ankrd61	1.19478	-0.219279	2.10685	-0.104079	0.917107	0.999599
Ankrd66	0.772522	-0.631432	2.26631	-0.278617	0.780539	0.999599
Ankrd7	0.418386	2.21377	3.28642	0.673611	0.500559	0.999599
Ankrd9	116.642	-0.358878	0.262665	-1.3663	0.171846	0.89759
Anks1	264.689	-0.147218	0.208656	-0.705553	0.480466	0.999599
Anks1b	33.3268	0.171995	0.456225	0.376995	0.706177	0.999599
Anks3	207.074	-0.147501	0.243882	-0.604803	0.54531	0.999599
Anks6	15.3846	-0.21539	0.537388	-0.40081	0.68856	0.999599
Ankzf1	245.019	0.0485587	0.201854	0.240563	0.809894	0.999599
Anln	1990.21	0.107399	0.158615	0.677109	0.498337	0.999599
Ano1	11.4185	-1.65821	0.714497	-2.32081	0.020297	0.272036
Ano10	53.6757	0.0690938	0.35168	0.196468	0.844244	0.999599
Ano2	1.36538	-1.47175	1.9475	-0.75571	0.449823	0.999599
Ano3	170.839	-0.0652153	0.371144	-0.175714	0.860518	0.999599
Ano4	3.11925	0.73103	1.15017	0.635582	0.525049	0.999599
Ano5	1.61149	-1.39202	1.61703	-0.860853	0.389319	0.999599
Ano6	429.562	-0.0749998	0.195927	-0.382795	0.701872	0.999599
Ano7	6.36858	-0.459408	0.827544	-0.555146	0.578795	0.999599
Ano8	55.29	0.332563	0.427444	0.778028	0.436552	0.999599
Ano9	439.598	-0.827216	0.238265	-3.47182	0.000516933	0.0158902
Anp32a	332.924	0.145625	0.29402	0.49529	0.620395	0.999599
Anp32b	621.302	0.0541009	0.207904	0.260221	0.794693	0.999599
Anp32e	282.536	0.172086	0.192502	0.893941	0.371354	0.999599
Anpep	106.079	-0.336431	0.308396	-1.09091	0.275314	0.999599
Antxr1	35.5375	0.17574	0.39461	0.445352	0.656066	0.999599
Antxr2	28.7513	0.146542	0.436849	0.335453	0.737283	0.999599
Anxa1	37.6738	-0.0584797	0.35349	-0.165435	0.868602	0.999599
Anxa10	5.38039	2.3779	1.01719	2.33772	0.0194018	0.264017
Anxa11	226.415	0.291265	0.228242	1.27612	0.201913	0.9545
Anxa2	145.907	0.0106241	0.28326	0.0375067	0.970081	0.999599
Anxa3	41.9966	0.209523	0.34354	0.609894	0.541932	0.999599
Anxa4	56.4041	-0.0577583	0.327764	-0.176219	0.860122	0.999599
Anxa5	83.1873	0.333582	0.30791	1.08338	0.278642	0.999599
Anxa6	547.026	-0.0645299	0.274962	-0.234687	0.814452	0.999599
Anxa7	317.852	-0.0834569	0.203619	-0.409868	0.681903	0.999599
Anxa8	9.56546	-0.47018	0.697175	-0.674407	0.500052	0.999599
Anxa9	6.64978	0.560659	0.899055	0.623609	0.532884	0.999599
Aoah	210.659	-0.410918	0.30607	-1.34256	0.179413	0.911565
Aoc1	2.94567	3.16848	1.5146	2.09196	0.0364422	0.393565
Aoc2	75.4931	0.077786	0.339253	0.229286	0.818647	0.999599
Aoc3	7.83946	0.647136	0.820055	0.789137	0.430032	0.999599
Aox1	41.991	0.0218011	0.385691	0.0565248	0.954924	0.999599
Aox2	2.17683	-1.25464	1.60829	-0.780111	0.435326	0.999599
Aox3	37.3903	0.573083	0.472267	1.21347	0.22495	0.983003
Aox4	2.18879	-0.575453	1.53174	-0.375686	0.70715	0.999599
Ap1ar	199.191	0.101674	0.241007	0.42187	0.67312	0.999599
Ap1b1	341.607	-0.0362006	0.18726	-0.193317	0.84671	0.999599
Ap1g1	1002.13	-0.0145657	0.174041	-0.0836914	0.933302	0.999599
Ap1g2	70.4239	-0.584894	0.35291	-1.65735	0.0974492	0.700951
Ap1m1	111.219	-0.123853	0.270539	-0.457802	0.647095	0.999599
Ap1m2	16.47	-0.948532	0.579267	-1.63747	0.101532	0.713018
Ap1s1	69.2119	-0.118308	0.348591	-0.33939	0.734316	0.999599
Ap1s2	549.314	-1.38984	0.691129	-2.01097	0.0443281	0.44574
Ap1s3	78.8846	-0.229423	0.268441	-0.85465	0.392745	0.999599
Ap2a1	431.079	-0.0673084	0.207918	-0.323726	0.746146	0.999599
Ap2a2	741.21	-0.110803	0.176266	-0.628614	0.529602	0.999599
Ap2b1	975.647	-0.0257117	0.184643	-0.139251	0.889252	0.999599
Ap2m1	450.648	-0.124451	0.235773	-0.527841	0.597609	0.999599
Ap2s1	57.2857	0.145554	0.384439	0.378615	0.704974	0.999599
Ap3b1	1077.72	-0.187819	0.19573	-0.959581	0.337266	0.999599
Ap3b2	84.9489	0.177343	0.434226	0.408412	0.682971	0.999599
Ap3d1	726.499	0.0396103	0.226629	0.17478	0.861252	0.999599
Ap3m1	671.379	0.0103022	0.198467	0.0519086	0.958602	0.999599
Ap3m2	25.5538	0.117792	0.415881	0.283234	0.776998	0.999599
Ap3s1	129.724	-0.150299	0.246662	-0.609332	0.542304	0.999599
Ap3s2	225.708	0.242203	0.205526	1.17846	0.238614	0.995615
Ap4b1	109.365	0.0981722	0.26388	0.372034	0.709867	0.999599
Ap4e1	318.767	-0.0493486	0.194142	-0.254188	0.79935	0.999599
Ap4m1	169.437	0.0335521	0.255382	0.13138	0.895475	0.999599
Ap4s1	13.1017	-0.1894	0.561902	-0.337069	0.736065	0.999599
Ap5b1	81.0002	0.333141	0.285146	1.16832	0.242679	0.996722
Ap5m1	405.167	0.175212	0.212165	0.825827	0.408902	0.999599
Ap5s1	16.5667	-0.290575	0.506519	-0.57367	0.566191	0.999599
Ap5z1	150.033	0.0870352	0.280774	0.309983	0.756574	0.999599
Apaf1	474.21	0.215559	0.24279	0.887839	0.374627	0.999599
Apba1	2.69072	-2.93336	1.46564	-2.00142	0.0453477	0.453793
Apba2	9.19604	-1.26146	0.875579	-1.44071	0.149666	0.851022
Apba3	126.818	-0.293227	0.248491	-1.18003	0.237988	0.995615
Apbb1	54.7048	-0.011317	0.327	-0.0346085	0.972392	0.999599
Apbb1ip	12.9422	2.46752	0.675992	3.65022	0.000262017	0.00894451
Apbb2	400.828	0.0541807	0.26066	0.20786	0.835338	0.999599
Apbb3	123.228	0.0872873	0.246455	0.354171	0.723211	0.999599
Apc	2390.82	0.068043	0.199217	0.341552	0.732688	0.999599
Apc2	34.7038	0.285186	0.436891	0.652764	0.513908	0.999599
Apcdd1	49.9972	0.765158	0.365702	2.0923	0.0364117	0.393565
Apeh	262.259	-0.0290578	0.237746	-0.122222	0.902723	0.999599
Apela	182.931	-0.249133	0.313993	-0.793436	0.427524	0.999599
Apex1	521.191	0.0444474	0.276114	0.160975	0.872113	0.999599
Apex2	272.717	-0.418324	0.224754	-1.86125	0.062709	0.549491
Aph1a	136.688	0.0813194	0.249436	0.326013	0.744415	0.999599
Aph1b	19.3778	-0.24712	0.488222	-0.506162	0.612743	0.999599
Aph1c	19.1241	-1.10277	0.481015	-2.29258	0.0218719	0.285749
Api5	945.49	-0.0281622	0.1838	-0.153221	0.878224	0.999599
Apip	45.2131	-0.153431	0.328791	-0.466651	0.64075	0.999599
Apitd1	38.0954	-0.0214614	0.37703	-0.0569222	0.954607	0.999599
Aplf	70.0967	-0.552204	0.335668	-1.64509	0.0999516	0.708843
Apln	12.6124	-0.517104	0.600626	-0.860941	0.389271	0.999599
Aplnr	0.470381	2.40238	3.61914	0.663798	0.506819	0.999599
Aplp1	100.828	-0.249716	0.322621	-0.774024	0.438917	0.999599
Aplp2	1653.53	0.0161214	0.209418	0.0769821	0.938638	0.999599
Apmap	171.871	0.00932641	0.212432	0.043903	0.964982	0.999599
Apoa1	1.94643	-0.0763094	1.58801	-0.0480536	0.961674	0.999599
Apoa1bp	124.004	0.269718	0.341371	0.790101	0.429469	0.999599
Apoa2	13.18	0.0428453	0.630429	0.0679622	0.945816	0.999599
Apoa5	0.418386	2.21377	3.28642	0.673611	0.500559	0.999599
Apob	34.4896	-1.08264	0.392732	-2.7567	0.0058388	0.108702
Apobec1	62.3488	0.093408	0.413131	0.226098	0.821125	0.999599
Apobec2	10.8596	-1.16327	0.685661	-1.69656	0.0897794	0.671444
Apobec3	358.632	0.0473997	0.217012	0.218419	0.827102	0.999599
Apobr	7.99302	-0.171822	0.710921	-0.24169	0.809021	0.999599
Apoc1	56.8817	-0.0459961	0.357497	-0.128661	0.897626	0.999599
Apoc2	0.857768	-3.22679	2.33157	-1.38396	0.166372	0.885593
Apoc4	1.24971	-0.898045	1.90571	-0.471239	0.63747	0.999599
Apod	23.4497	-1.4696	0.587829	-2.50005	0.0124177	0.19053
Apoe	2753.71	-0.162712	0.347727	-0.467931	0.639834	0.999599
Apof	12.833	1.45242	0.664561	2.18554	0.0288495	0.340489
Apol6	1.39798	-1.12899	1.68008	-0.671988	0.501592	0.999599
Apol7a	1.95064	1.43273	1.53169	0.935393	0.349586	0.999599
Apol7b	12.9121	1.37661	0.601815	2.28743	0.0221707	0.288296
Apol7d	13.2386	-0.412769	0.579925	-0.711763	0.476612	0.999599
Apol7e	1.05901	0.762116	2.18518	0.348765	0.727266	0.999599
Apol8	5.0708	0.278691	0.901414	0.309171	0.757191	0.999599
Apol9a	1.76139	1.79286	1.94463	0.921954	0.356552	0.999599
Apold1	4.41152	-0.0876895	0.973219	-0.0901025	0.928206	0.999599
Apom	6.01348	-2.49126	0.970494	-2.567	0.0102583	0.166279
Apon	4.34766	0.337372	1.01102	0.333693	0.738611	0.999599
Apoo	53.1496	-0.200057	0.336892	-0.59383	0.552626	0.999599
Apoo-ps	17.123	0.202155	0.511637	0.395113	0.692759	0.999599
Apool	152.196	-0.074788	0.22672	-0.329869	0.741499	0.999599
Apopt1	113.864	0.178387	0.267778	0.666177	0.505298	0.999599
App	257.285	-0.357938	0.216696	-1.6518	0.0985762	0.703905
Appbp2	541.369	0.160015	0.174906	0.914862	0.360264	0.999599
Appl1	1423.29	-0.147457	0.196099	-0.751952	0.45208	0.999599
Appl2	166.332	-0.0991765	0.226996	-0.436908	0.662178	0.999599
Aprt	249.331	0.106309	0.398122	0.267027	0.789449	0.999599
Aptx	112.593	0.0578679	0.265614	0.217865	0.827534	0.999599
Aqp1	0.992183	-0.691387	2.03818	-0.339219	0.734445	0.999599
Aqp11	13.1137	-0.151493	0.559076	-0.270971	0.786414	0.999599
Aqp3	92.4496	-1.34012	0.385496	-3.47636	0.000508277	0.0156618
Aqp5	1.97137	-0.940178	1.38637	-0.67816	0.49767	0.999599
Aqp6	1.74176	-0.952552	1.90739	-0.4994	0.617498	0.999599
Aqp8	5.66397	1.16619	0.954266	1.22208	0.221677	0.979501
Aqp9	2.46856	-1.98856	1.35719	-1.4652	0.142867	0.836024
Aqr	1276.33	0.215622	0.165692	1.30134	0.193142	0.940604
Ar	6.13187	-1.11706	0.885533	-1.26146	0.207144	0.961317
Araf	490.721	-0.356037	0.188194	-1.89186	0.05851	0.528828
Arap1	193.002	-0.247766	0.295709	-0.837869	0.402104	0.999599
Arap2	508.282	0.146555	0.36194	0.404916	0.685539	0.999599
Arap3	18.2568	0.253711	0.517146	0.490599	0.62371	0.999599
Arc	59.3369	-0.395587	0.359799	-1.09947	0.271564	0.999599
Arcn1	490.175	0.0621951	0.190098	0.327174	0.743537	0.999599
Areg	2.27138	-0.305033	1.44018	-0.211803	0.832261	0.999599
Arel1	633.475	0.112963	0.203055	0.556314	0.577996	0.999599
Arf1	540.945	0.0644625	0.179889	0.358345	0.720085	0.999599
Arf2	57.5009	0.0079929	0.352742	0.0226593	0.981922	0.999599
Arf3	240.885	-0.171187	0.197564	-0.866487	0.386223	0.999599
Arf4	270.048	-0.111234	0.206235	-0.539354	0.589642	0.999599
Arf5	73.8913	-0.0591277	0.387367	-0.15264	0.878682	0.999599
Arf6	944.163	0.129649	0.231113	0.560979	0.574812	0.999599
Arfgap1	274.714	0.0202821	0.202875	0.0999736	0.920365	0.999599
Arfgap2	290.952	0.0411676	0.204764	0.201049	0.84066	0.999599
Arfgap3	69.177	0.0984117	0.298806	0.32935	0.741891	0.999599
Arfgef1	844.81	0.0302847	0.236011	0.128319	0.897896	0.999599
Arfgef2	546.441	0.174826	0.184063	0.949815	0.342206	0.999599
Arfip1	304.057	-0.0944207	0.209354	-0.45101	0.651983	0.999599
Arfip2	215.321	-0.0464851	0.201241	-0.230992	0.817321	0.999599
Arfrp1	132.293	-0.0287996	0.260163	-0.110698	0.911855	0.999599
Arg2	9.82384	0.762001	0.65585	1.16185	0.245295	0.996722
Arglu1	594.097	-0.197287	0.216711	-0.910367	0.362629	0.999599
Arhgap1	168.703	-0.0175023	0.223987	-0.0781395	0.937717	0.999599
Arhgap10	170.811	0.433335	0.226313	1.91475	0.0555238	0.515162
Arhgap11a	823.051	0.0211414	0.168883	0.125184	0.900378	0.999599
Arhgap12	1335.92	-0.160828	0.183283	-0.877481	0.380225	0.999599
Arhgap17	228.77	-0.265245	0.199623	-1.32873	0.183936	0.920815
Arhgap18	63.1257	-0.0220511	0.344389	-0.0640297	0.948947	0.999599
Arhgap19	474.226	0.00148552	0.187762	0.00791174	0.993687	0.999599
Arhgap20	22.7365	-0.687357	0.499482	-1.37614	0.168779	0.891796
Arhgap21	1381.13	0.320931	0.18828	1.70455	0.0882791	0.667101
Arhgap22	56.1014	-0.226261	0.329122	-0.687468	0.491788	0.999599
Arhgap23	278.507	-0.0650652	0.331825	-0.196083	0.844545	0.999599
Arhgap24	7.67556	0.115674	0.725562	0.159427	0.873333	0.999599
Arhgap25	2.08316	-1.21161	1.3883	-0.872726	0.382813	0.999599
Arhgap26	119.941	-0.325986	0.241093	-1.35212	0.176338	0.90667
Arhgap27	66.5226	0.291911	0.302671	0.964448	0.334821	0.999599
Arhgap28	142.191	-0.186561	0.255104	-0.731311	0.464589	0.999599
Arhgap29	259.454	-0.0628183	0.208541	-0.301228	0.763241	0.999599
Arhgap30	32.6046	-0.921235	0.42186	-2.18374	0.0289811	0.340999
Arhgap31	20.5611	0.391159	0.476867	0.820269	0.412063	0.999599
Arhgap32	1527.21	-0.0756479	0.160553	-0.471172	0.637518	0.999599
Arhgap33	12.1325	-0.00763222	0.602775	-0.0126618	0.989898	0.999599
Arhgap33os	12.2995	0.505748	0.631062	0.801424	0.422886	0.999599
Arhgap35	859.644	0.15102	0.199114	0.758463	0.448174	0.999599
Arhgap36	0.621227	-0.454911	2.67799	-0.16987	0.865112	0.999599
Arhgap39	243.679	-0.251113	0.220261	-1.14007	0.254256	0.999599
Arhgap4	81.5344	-0.351604	0.269732	-1.30353	0.192394	0.939992
Arhgap40	0.361871	0.559789	3.54433	0.157939	0.874505	0.999599
Arhgap42	405.743	0.53733	0.179373	2.99561	0.00273901	0.0598822
Arhgap44	208.024	0.0578121	0.241728	0.239161	0.810981	0.999599
Arhgap5	2373.37	-0.241219	0.236259	-1.02099	0.307259	0.999599
Arhgap6	18.3989	0.248376	0.562556	0.441514	0.658841	0.999599
Arhgap8	79.5264	-0.642658	0.276633	-2.32314	0.0201715	0.271175
Arhgap9	50.7256	-0.0780039	0.39306	-0.198453	0.842691	0.999599
Arhgdia	443.299	0.0664359	0.191097	0.347656	0.728098	0.999599
Arhgdib	18.3561	0.329442	0.614588	0.536037	0.591933	0.999599
Arhgdig	22.0469	-0.543883	0.539182	-1.00872	0.31311	0.999599
Arhgef1	305.627	0.046637	0.25073	0.186005	0.852441	0.999599
Arhgef10	122.743	-0.368736	0.258893	-1.42428	0.154365	0.859537
Arhgef10l	108.343	-0.490847	0.31263	-1.57006	0.116401	0.7648
Arhgef11	231.275	0.146677	0.231439	0.63376	0.526238	0.999599
Arhgef12	1276.48	-0.0250608	0.21285	-0.117739	0.906274	0.999599
Arhgef15	36.513	0.0682802	0.353212	0.193312	0.846715	0.999599
Arhgef16	28.9842	-0.387542	0.441141	-0.878499	0.379673	0.999599
Arhgef17	418.574	0.0792573	0.225888	0.35087	0.725686	0.999599
Arhgef18	608.304	0.113531	0.183224	0.619627	0.535504	0.999599
Arhgef19	13.4674	0.538468	0.575745	0.935254	0.349657	0.999599
Arhgef2	422.681	0.152147	0.199336	0.763272	0.445301	0.999599
Arhgef25	142.446	0.63055	0.241099	2.61532	0.00891439	0.151709
Arhgef26	91.2307	1.27313	0.294548	4.32233	1.54391e-05	0.000777075
Arhgef28	260.89	0.451299	0.314126	1.43668	0.150808	0.851998
Arhgef3	124.268	-0.00451492	0.247242	-0.0182612	0.98543	0.999599
Arhgef33	5.07139	0.150424	1.01699	0.14791	0.882414	0.999599
Arhgef37	1.53832	0.930414	1.66902	0.557461	0.577213	0.999599
Arhgef38	23.1659	1.61585	0.476432	3.39157	0.00069493	0.0200253
Arhgef39	64.0727	-0.289016	0.308218	-0.937699	0.348399	0.999599
Arhgef4	59.2243	0.288989	0.348371	0.829545	0.406796	0.999599
Arhgef40	77.8175	0.286442	0.268756	1.06581	0.286511	0.999599
Arhgef5	53.0586	0.0273174	0.380806	0.0717357	0.942812	0.999599
Arhgef6	39.4502	-0.409132	0.437472	-0.93522	0.349675	0.999599
Arhgef7	501.145	0.136549	0.206065	0.662651	0.507554	0.999599
Arhgef9	36.5092	-0.407326	0.392905	-1.0367	0.299873	0.999599
Arid1a	1335.09	0.128662	0.169942	0.757091	0.448995	0.999599
Arid1b	390.237	-0.180165	0.219851	-0.819486	0.412509	0.999599
Arid2	1844.39	0.106817	0.165149	0.646792	0.517766	0.999599
Arid3a	38.8575	0.291571	0.357309	0.816018	0.41449	0.999599
Arid3b	208.625	0.421487	0.211858	1.98948	0.0466481	0.462346
Arid3c	2.04014	1.01491	1.4942	0.679235	0.496989	0.999599
Arid4a	570.471	0.179104	0.186531	0.960183	0.336963	0.999599
Arid4b	804.401	0.19912	0.207306	0.960514	0.336796	0.999599
Arid5a	40.1821	-0.090442	0.375467	-0.240879	0.809649	0.999599
Arid5b	842.297	0.0367159	0.18889	0.194378	0.84588	0.999599
Arih1	1787.9	0.0170415	0.175567	0.0970659	0.922674	0.999599
Arih2	458.6	-0.249527	0.194706	-1.28156	0.199997	0.950332
Arl1	155.873	0.19556	0.256599	0.762123	0.445986	0.999599
Arl10	39.7327	0.262606	0.385232	0.681682	0.49544	0.999599
Arl11	1.06636	-2.26033	2.09183	-1.08055	0.279896	0.999599
Arl13b	164.418	-0.176671	0.23298	-0.758311	0.448265	0.999599
Arl14ep	342.343	-0.391038	0.205103	-1.90654	0.0565795	0.521045
Arl14epl	121.71	-0.0930263	0.37119	-0.250617	0.802111	0.999599
Arl15	435.302	-0.0889475	0.174479	-0.509791	0.610198	0.999599
Arl16	21.2738	0.235071	0.493137	0.476685	0.633587	0.999599
Arl2	59.1163	-0.0581488	0.305854	-0.19012	0.849215	0.999599
Arl2bp	140.32	-0.489889	0.23607	-2.07519	0.0379693	0.404074
Arl3	19.9775	0.0175352	0.476491	0.0368006	0.970644	0.999599
Arl4a	133.227	-0.254253	0.24629	-1.03233	0.301918	0.999599
Arl4c	83.5448	0.668333	0.264228	2.52938	0.0114263	0.181432
Arl4d	18.2902	0.0306315	0.486447	0.0629698	0.949791	0.999599
Arl5a	1385.01	-0.195768	0.191316	-1.02327	0.306178	0.999599
Arl5b	605.305	0.0348671	0.198817	0.175373	0.860787	0.999599
Arl5c	13.7633	-0.353966	0.581554	-0.608655	0.542753	0.999599
Arl6	46.8481	-0.383785	0.362786	-1.05788	0.290108	0.999599
Arl6ip1	869.507	0.277922	0.257288	1.0802	0.280053	0.999599
Arl6ip4	112.935	0.159647	0.255507	0.624825	0.532086	0.999599
Arl6ip5	123.151	0.177298	0.346625	0.511497	0.609003	0.999599
Arl6ip6	427.536	0.150567	0.254515	0.591583	0.55413	0.999599
Arl8a	56.3444	-0.122369	0.316498	-0.386635	0.699026	0.999599
Arl8b	447.243	-0.0357752	0.205384	-0.174187	0.861718	0.999599
Arl9	2.07389	-0.346312	1.36254	-0.254165	0.799368	0.999599
Armc1	432.025	-0.191838	0.209233	-0.916865	0.359213	0.999599
Armc10	198.798	0.12277	0.279805	0.43877	0.660828	0.999599
Armc2	7.89459	-1.01532	0.729718	-1.39138	0.16411	0.879925
Armc3	0.601581	2.72152	2.86906	0.948576	0.342836	0.999599
Armc4	1.44427	-0.0197153	1.72156	-0.011452	0.990863	0.999599
Armc5	63.2733	0.00773324	0.363095	0.0212981	0.983008	0.999599
Armc6	76.9551	-0.409075	0.342963	-1.19277	0.23296	0.989388
Armc7	14.0423	-0.0371492	0.5429	-0.0684272	0.945446	0.999599
Armc8	854.286	0.00302755	0.169416	0.0178705	0.985742	0.999599
Armc9	132.886	-0.0839978	0.263949	-0.318235	0.750306	0.999599
Armcx1	111.118	0.137726	0.332116	0.414694	0.678366	0.999599
Armcx2	175.226	-0.266516	0.310834	-0.857423	0.391211	0.999599
Armcx3	37.5929	-0.348025	0.471904	-0.737491	0.460824	0.999599
Armcx4	634.777	-0.016526	0.244836	-0.0674981	0.946185	0.999599
Armcx5	181.303	-0.314905	0.209123	-1.50584	0.132108	0.806492
Armcx6	14.8612	-0.0956031	0.544768	-0.175493	0.860692	0.999599
Arnt	411.801	0.217862	0.181276	1.20182	0.229432	0.986056
Arnt2	123.901	-0.498622	0.248595	-2.00576	0.0448817	0.450337
Arntl	96.1486	-0.222727	0.257978	-0.86336	0.38794	0.999599
Arntl2	18.9695	-0.556426	0.678974	-0.819509	0.412496	0.999599
Arpc1a	197.354	-0.0277245	0.247181	-0.112162	0.910695	0.999599
Arpc1b	301.17	0.0529983	0.28965	0.182973	0.854819	0.999599
Arpc2	337.314	0.201966	0.214236	0.942725	0.345822	0.999599
Arpc3	115.38	0.0155106	0.29153	0.0532039	0.957569	0.999599
Arpc4	290.111	-0.105856	0.265542	-0.398642	0.690157	0.999599
Arpc5	300.466	-0.333894	0.240117	-1.39054	0.164364	0.880477
Arpc5l	112.031	0.157065	0.306317	0.512753	0.608124	0.999599
Arpp19	716.075	-0.129706	0.187125	-0.693151	0.488215	0.999599
Arrb1	110.602	-0.37401	0.264766	-1.4126	0.157772	0.86777
Arrb2	110.204	-0.0633995	0.255858	-0.247792	0.804295	0.999599
Arrdc1	40.9914	-0.130715	0.339132	-0.385439	0.699912	0.999599
Arrdc2	68.0156	-0.435757	0.397834	-1.09532	0.273375	0.999599
Arrdc3	1247.54	0.0716708	0.221526	0.323532	0.746293	0.999599
Arrdc4	123.341	-0.101994	0.265566	-0.384064	0.700931	0.999599
Arrdc5	1.66758	-0.251413	1.6468	-0.152668	0.87866	0.999599
Arsa	101.861	-0.0819422	0.303003	-0.270434	0.786826	0.999599
Arsb	8.83579	-1.34702	0.705205	-1.91011	0.0561187	0.518251
Arsg	16.955	-0.0603991	0.651874	-0.0926545	0.926178	0.999599
Arsi	2.08597	0.381512	1.40553	0.271436	0.786056	0.999599
Arsj	7.34943	1.45795	0.788037	1.85011	0.0642981	0.556734
Arsk	166.746	0.461883	0.246065	1.87708	0.0605074	0.537416
Art1	3.78993	-1.39787	1.09912	-1.27181	0.203442	0.957091
Art3	1.73101	-0.383252	1.66298	-0.23046	0.817734	0.999599
Art4	1.67912	0.841616	1.69207	0.497389	0.618914	0.999599
Art5	14.3891	0.176227	0.542279	0.324976	0.7452	0.999599
Artn	4.86536	0.473273	0.927995	0.509995	0.610055	0.999599
Arv1	84.8008	0.119298	0.286781	0.415992	0.677416	0.999599
Arvcf	356.908	-0.564615	0.22778	-2.47878	0.0131833	0.198206
Arxes1	26.9628	-1.1863	0.457464	-2.59322	0.00950819	0.158128
Arxes2	110.011	-0.452049	0.410464	-1.10131	0.270761	0.999599
As3mt	81.1809	0.285477	0.269272	1.06018	0.289063	0.999599
Asah1	1022.7	-0.128719	0.233409	-0.551476	0.581308	0.999599
Asah2	12.7084	-0.409795	0.596936	-0.686497	0.4924	0.999599
Asap1	408.392	-0.212812	0.233148	-0.912776	0.36136	0.999599
Asap2	257.082	-0.0859886	0.193436	-0.444531	0.656658	0.999599
Asap3	124.639	0.0683912	0.253829	0.269438	0.787593	0.999599
Asb1	147.745	0.0301481	0.259307	0.116264	0.907443	0.999599
Asb10	0.793414	-0.169172	2.75928	-0.0613102	0.951112	0.999599
Asb11	1.43941	-0.00427593	1.76596	-0.00242131	0.998068	0.999599
Asb12	4.34772	4.5889	1.53979	2.9802	0.00288059	0.0621841
Asb13	276.61	4.11309	0.285433	14.41	4.47691e-47	6.96644e-44
Asb14	1.04378	1.27014	1.91823	0.66214	0.507882	0.999599
Asb15	1.34987	2.6565	1.89887	1.39899	0.161817	0.876879
Asb16	3.20859	0.23777	1.13626	0.209256	0.834248	0.999599
Asb17os	1.3407	-0.721828	1.8798	-0.383992	0.700984	0.999599
Asb2	16.2017	-1.25947	0.561436	-2.2433	0.0248774	0.310112
Asb3	221.552	0.282637	0.249934	1.13085	0.258119	0.999599
Asb4	3.15047	-1.10051	1.11514	-0.986879	0.323702	0.999599
Asb6	109.41	-0.0788916	0.303153	-0.260237	0.794681	0.999599
Asb7	172.002	-0.140272	0.217357	-0.645354	0.518698	0.999599
Asb8	39.9588	-0.0242813	0.366529	-0.0662466	0.947181	0.999599
Ascc1	117.788	0.0255464	0.241572	0.105751	0.91578	0.999599
Ascc2	248.319	-0.0229598	0.210196	-0.109231	0.91302	0.999599
Ascc3	1218.05	0.080517	0.221714	0.363158	0.716487	0.999599
Ascl2	8.47272	-0.546308	0.833986	-0.655056	0.512432	0.999599
Ascl4	2.63124	-0.990721	1.25543	-0.789148	0.430026	0.999599
Asf1a	308.574	-0.198411	0.239587	-0.828137	0.407593	0.999599
Asf1b	61.518	-0.0709205	0.303654	-0.233557	0.815329	0.999599
Asgr2	0.915574	-1.29457	2.3146	-0.559308	0.575952	0.999599
Ash1l	900.226	0.133518	0.223753	0.596719	0.550695	0.999599
Ash2l	1362.51	0.291139	0.165131	1.76308	0.0778869	0.625541
Asic1	31.0312	-0.031276	0.421907	-0.0741301	0.940907	0.999599
Asic2	6.70558	-1.38116	0.859483	-1.60696	0.108062	0.737588
[truncated: 16,674 more rows]

## Sheet: Dox_vs_dTAGDox_4sU20min
	baseMean	log2FoldChange	lfcSE	stat	pvalue	padj
0610005C13Rik	10.903	-0.419367	0.633917	-0.661549	0.508261	0.873661
0610007P14Rik	905.901	-0.214713	0.164057	-1.30877	0.190612	0.627746
0610009B22Rik	437.869	0.00270061	0.204618	0.0131983	0.98947	0.997999
0610009L18Rik	108.138	-0.249946	0.28629	-0.87305	0.382636	0.812681
0610009O20Rik	644.214	0.00645544	0.21893	0.0294863	0.976477	0.996429
0610010F05Rik	520.101	-0.122452	0.275853	-0.443902	0.657113	0.91745
0610010K14Rik	326.636	0.201254	0.228441	0.880985	0.378326	0.810606
0610011F06Rik	224.132	0.123201	0.262407	0.469505	0.638709	0.913318
0610012G03Rik	367.319	-0.46454	0.232795	-1.99549	0.0459894	0.305539
0610030E20Rik	247.122	0.215116	0.246096	0.874113	0.382057	0.812578
0610031J06Rik	499.117	0.242928	0.176351	1.37752	0.168351	0.592538
0610037L13Rik	333.845	0.165511	0.217167	0.762137	0.445978	0.846426
0610038B21Rik	16.6399	0.378403	0.536376	0.705481	0.480511	0.862784
0610039K10Rik	20.2824	-0.262487	0.526267	-0.498772	0.61794	0.907571
0610040B10Rik	18.3316	0.652358	0.584124	1.11681	0.264074	0.71478
0610040F04Rik	107.779	1.47968	0.321182	4.60698	4.08566e-06	0.000181967
0610040J01Rik	13.7622	-0.32232	0.582902	-0.552958	0.580292	0.896719
0610043K17Rik	5.46146	0.713667	0.873818	0.816724	0.414086	0.831562
1110001J03Rik	137.847	-0.142578	0.350373	-0.406932	0.684058	0.926722
1110002L01Rik	198.924	0.176292	0.194561	0.906103	0.364882	0.799329
1110004E09Rik	226.47	-0.0710401	0.206339	-0.344287	0.73063	0.942764
1110004F10Rik	1080.96	0.113919	0.153676	0.741294	0.458515	0.85045
1110006O24Rik	29.119	0.319377	0.396717	0.805051	0.42079	0.833124
1110007C09Rik	98.524	-0.477776	0.34144	-1.3993	0.161724	0.57853
1110008F13Rik	737.001	-0.180525	0.179361	-1.00649	0.314178	0.759678
1110008L16Rik	480.148	-0.0894291	0.183713	-0.486786	0.62641	0.910355
1110008P14Rik	93.3186	-0.0657538	0.287002	-0.229106	0.818787	0.966364
1110012L19Rik	281.932	-0.522399	0.207263	-2.52047	0.0117198	0.127252
1110017D15Rik	0.931755	-1.06438	2.22895	-0.477526	0.632988	0.911657
1110019D14Rik	48.3322	0.2416	0.355745	0.679139	0.49705	0.870729
1110020A21Rik	9.26174	0.24769	0.698134	0.354789	0.722748	0.940619
1110028F11Rik	0.897435	-2.07334	2.50556	-0.827499	0.407955	0.82779
1110028F18Rik	1.89336	-1.52892	1.50735	-1.01431	0.310437	0.756471
1110032A03Rik	47.3476	-0.240473	0.325126	-0.73963	0.459525	0.851332
1110032F04Rik	53.1916	-0.961002	0.350388	-2.74268	0.00609405	0.0804338
1110034G24Rik	92.694	-0.124888	0.270329	-0.461983	0.644094	0.915288
1110036E04Rik	2.78836	0.465922	1.20729	0.385924	0.699553	0.931225
1110037F02Rik	1896.15	0.645665	0.18341	3.52033	0.000431007	0.0103723
1110038B12Rik	1025.4	0.102878	0.191491	0.537245	0.591098	0.899091
1110038F14Rik	213.744	0.0874152	0.212241	0.411868	0.680436	0.925503
1110046J04Rik	8.68504	1.10553	0.716085	1.54386	0.122623	0.51199
1110051M20Rik	136.787	-0.202459	0.227872	-0.888477	0.374284	0.807808
1110054M08Rik	21.9592	0.300723	0.468901	0.641335	0.521305	0.876618
1110057K04Rik	343.031	0.459218	0.217893	2.10754	0.0350711	0.260323
1110058L19Rik	234.43	-0.0979902	0.247817	-0.395413	0.692538	0.928994
1110059E24Rik	848.596	0.248153	0.199225	1.24559	0.212914	0.658071
1110059G10Rik	153.969	-0.038436	0.229737	-0.167304	0.867131	0.975628
1110065P20Rik	125.221	-0.0811513	0.285943	-0.283803	0.776561	0.956685
1190002F15Rik	33.8649	-0.282818	0.464306	-0.60912	0.542445	0.886884
1190002N15Rik	796.712	-0.116707	0.211138	-0.552752	0.580433	0.896719
1190005I06Rik	37.8045	-1.10139	0.474374	-2.32177	0.0202453	0.184267
1190007I07Rik	126.935	0.294112	0.263872	1.1146	0.26502	0.714826
1200014J11Rik	1307.49	-0.0901958	0.20981	-0.429893	0.667274	0.919531
1300002E11Rik	100.21	0.550336	0.357994	1.53728	0.124226	0.514229
1300002K09Rik	3.26736	-0.892293	1.17432	-0.759837	0.447352	0.846714
1300017J02Rik	5.49478	-1.50368	0.956746	-1.57166	0.11603	0.497485
1500004A13Rik	18.9631	-0.273864	0.607869	-0.450531	0.652327	0.916986
1500009C09Rik	3.82456	-0.53868	1.09339	-0.49267	0.622246	0.908866
1500009L16Rik	234.961	-0.359001	0.195299	-1.83821	0.0660315	0.37483
1500011B03Rik	278.59	0.586411	0.210201	2.78977	0.00527463	0.0719947
1500011K16Rik	199.266	0.0568294	0.198986	0.285595	0.775188	0.956184
1500012F01Rik	2146.01	-0.0609135	0.193586	-0.314658	0.753021	0.950479
1500015A07Rik	181.41	0.151668	0.213417	0.710667	0.477291	0.861571
1500015O10Rik	2.87028	0.0361437	1.2294	0.0293994	0.976546	0.996429
1600002D24Rik	2.54951	-1.17087	1.3476	-0.868859	0.384924	0.814181
1600002H07Rik	364.63	0.0128178	0.176987	0.0724222	0.942266	0.990818
1600002K03Rik	31.5411	-0.536705	0.443625	-1.20982	0.226349	0.673671
1600010M07Rik	1.74009	0.461454	1.64319	0.280827	0.778843	0.957029
1600012H06Rik	453.193	0.036741	0.207541	0.17703	0.859485	0.973219
1600014C10Rik	83.3179	-0.383681	0.26042	-1.47332	0.140665	0.543318
1600014C23Rik	10.8284	-0.498488	0.694945	-0.717306	0.473186	0.858598
1600014K23Rik	4.39672	-3.08215	1.37866	-2.23561	0.025377	0.213215
1600016N20Rik	32.5189	-0.072097	0.443046	-0.16273	0.870731	0.976425
1600020E01Rik	213.787	-0.293399	0.244951	-1.19779	0.231001	0.680084
1600023N17Rik	132.239	-0.0448261	0.268375	-0.167028	0.867348	0.975628
1600029O15Rik	4.90802	0.68963	0.980929	0.703037	0.482032	0.863048
1700001C02Rik	0.451633	0.661054	3.50104	0.188817	0.850237	0.972332
1700001C19Rik	4.02083	0.0212538	1.01413	0.0209577	0.983279	0.997038
1700001F09Rik	2.74903	1.53244	1.37368	1.11557	0.264606	0.714826
1700001G11Rik	28.9871	0.0286143	0.486795	0.0587809	0.953127	0.992278
1700001G17Rik	29.395	-0.210735	0.423315	-0.49782	0.618611	0.907708
1700001J03Rik	3.82378	0.35512	1.06489	0.333479	0.738773	0.944969
1700001J11Rik	1.81483	-0.454173	1.60767	-0.282505	0.777556	0.956858
1700001K19Rik	9.28313	0.33779	0.693401	0.48715	0.626152	0.910206
1700001L05Rik	1416.74	0.664559	0.287675	2.3101	0.0208824	0.188423
1700001L19Rik	3.18671	-0.201175	1.1547	-0.174223	0.86169	0.973219
1700001O22Rik	18.7459	-0.229253	0.560182	-0.409248	0.682358	0.925822
1700001P01Rik	9.96879	-0.137019	0.67346	-0.203456	0.838779	0.970806
1700003D09Rik	4.61879	-0.197934	1.07307	-0.184455	0.853657	0.972396
1700003E16Rik	6.14258	-1.0445	0.868575	-1.20254	0.229154	0.677892
1700003F12Rik	7.74493	0.420199	0.769667	0.545949	0.585101	0.897352
1700003G18Rik	23.6215	-0.191142	0.469895	-0.406775	0.684173	0.926722
1700003L19Rik	12.2892	7.02955	1.30637	5.38097	7.40841e-08	4.81803e-06
1700003M02Rik	4.4391	-0.668766	0.970829	-0.688861	0.490911	0.868229
1700003M07Rik	12.981	0.218538	0.616585	0.354433	0.723014	0.940619
1700006H21Rik	0.380322	-2.0786	4.02631	-0.516254	0.605677	0.902758
1700007J10Rik	2.97157	-1.07147	1.41032	-0.759734	0.447413	0.846714
1700007K13Rik	121.385	-0.512125	0.240702	-2.12763	0.0333676	0.252986
1700007L15Rik	221.107	0.159889	0.200234	0.79851	0.424575	0.834585
1700008I05Rik	9.74339	-1.35122	0.953999	-1.41638	0.156665	0.570148
1700008J07Rik	162.807	0.246838	0.214804	1.14913	0.250501	0.700823
1700008O03Rik	17.237	-0.221853	0.572741	-0.387353	0.698495	0.931151
1700009P17Rik	1.13399	2.3705	2.08499	1.13694	0.255565	0.705418
1700010B08Rik	1.23732	2.55747	2.03723	1.25537	0.209346	0.653705
1700010I14Rik	14.9474	-0.010057	0.568757	-0.0176824	0.985892	0.997627
1700011E24Rik	1.82694	-0.385963	1.45462	-0.265336	0.79075	0.959859
1700012B07Rik	0.479046	-0.96765	3.43648	-0.281581	0.778265	0.956858
1700012D01Rik	24.9184	-0.457955	0.460198	-0.995127	0.319674	0.763087
1700012D14Rik	63.4445	-0.00313141	0.31418	-0.00996694	0.992048	0.998513
1700012L04Rik	0.499091	-2.49369	3.3073	-0.753995	0.450852	0.847716
1700013F07Rik	1.22545	-0.576748	1.89151	-0.304913	0.760432	0.951991
1700013G24Rik	1.31101	2.63302	2.00916	1.31051	0.190025	0.626472
1700013H16Rik	33.725	0.495408	0.68862	0.719422	0.471881	0.857969
1700016D06Rik	6.59074	-0.269238	0.803142	-0.335231	0.737451	0.944969
1700016G22Rik	3.03582	-0.442162	1.35883	-0.325399	0.744879	0.947464
1700016H13Rik	2.40196	-0.331784	1.31391	-0.252517	0.800642	0.963842
1700016K19Rik	8.24905	-0.859052	0.75834	-1.13281	0.257296	0.707619
1700016L04Rik	1.96503	-0.56716	1.73661	-0.326589	0.743978	0.946914
1700017B05Rik	1003.05	0.492029	0.179487	2.7413	0.00611969	0.0806024
1700017J07Rik	47.1899	-0.0846014	0.380485	-0.222351	0.82404	0.96738
1700018B08Rik	4.73276	0.233162	0.983352	0.237109	0.812572	0.966364
1700018B24Rik	11.1987	1.14931	0.790715	1.4535	0.146084	0.553223
1700018L02Rik	1.53687	0.285984	1.82866	0.15639	0.875725	0.977352
1700019A02Rik	35.9569	0.132428	0.491819	0.269261	0.787729	0.959372
1700019B21Rik	9.57228	-0.0591688	0.791196	-0.0747839	0.940387	0.990558
1700019D03Rik	332.167	0.67234	0.262075	2.56545	0.0103043	0.116025
1700019E08Rik	70.0697	0.838327	1.22289	0.68553	0.49301	0.868689
1700019G17Rik	91.128	0.28325	0.299919	0.944422	0.344954	0.78644
1700019G24Rik	0.521729	-1.10766	3.34688	-0.330952	0.740681	0.944969
1700019L03Rik	2.78848	1.23774	1.30749	0.946657	0.343814	0.784892
1700019M22Rik	9.74074	1.9023	0.891449	2.13394	0.032848	0.250153
1700019N19Rik	3.10707	-1.14063	1.25886	-0.906081	0.364893	0.799329
1700019O17Rik	1.54874	-1.1191	1.61622	-0.692421	0.488673	0.86704
1700020D05Rik	13.1661	0.239145	0.581623	0.411168	0.680949	0.925596
1700020I14Rik	562.896	0.246277	0.176592	1.39461	0.163134	0.582023
1700020L24Rik	1.80201	1.33087	1.51714	0.877221	0.380367	0.811647
1700020M21Rik	7.20506	0.857002	0.835288	1.026	0.304893	0.752299
1700020N01Rik	4.52002	-2.34246	1.25267	-1.86998	0.0614869	0.360688
1700020N15Rik	7.27038	-0.0657773	0.875274	-0.0751505	0.940095	0.99042
1700021F05Rik	269.005	0.146289	0.205519	0.711802	0.476588	0.861377
1700021F07Rik	1.01266	-1.00821	2.00772	-0.502169	0.615549	0.907094
1700021K19Rik	542.916	-0.396253	0.191573	-2.06842	0.0386008	0.275745
1700021N21Rik	5.4427	-2.00339	1.01369	-1.97632	0.0481184	0.313136
1700022A21Rik	3.49318	-1.73828	1.15269	-1.50802	0.131548	0.530455
1700023E05Rik	6.30314	-1.01323	0.894611	-1.13259	0.257387	0.707665
1700023F06Rik	10.4386	0.0676344	0.735528	0.0919536	0.926735	0.987694
1700023L04Rik	2.552	0.209537	1.3568	0.154435	0.877267	0.977486
1700024B18Rik	7.57129	1.57303	0.811146	1.93927	0.0524687	0.328633
1700024F13Rik	5.04659	3.83709	1.34988	2.84253	0.00447567	0.0645588
1700024G13Rik	1.17208	0.302914	1.87599	0.161468	0.871725	0.976585
1700024P16Rik	8.37011	-1.73182	0.784601	-2.20726	0.0272961	0.222766
1700025F24Rik	0.424221	2.1911	4.00582	0.54698	0.584392	0.896894
1700025G04Rik	316.212	0.0964553	0.186682	0.516684	0.605377	0.902758
1700025M24Rik	1.425	3.92211	2.0706	1.89419	0.0581993	0.350055
1700026D08Rik	3.93635	-1.55569	1.10892	-1.40289	0.160651	0.57739
1700026F02Rik	2.52223	2.72328	1.52141	1.78997	0.0734589	0.397426
1700026L06Rik	6.30407	-0.482659	0.841068	-0.573865	0.566059	0.892562
1700027J07Rik	1.01395	-0.109014	1.98786	-0.05484	0.956266	0.992507
1700028B04Rik	14.7383	-0.57134	0.570154	-1.00208	0.316304	0.759825
1700028E10Rik	28.1372	0.93665	0.454299	2.06175	0.0392317	0.27762
1700028I16Rik	33.7959	0.289913	0.463991	0.624824	0.532087	0.882113
1700028J19Rik	22.4068	3.05809	0.593228	5.15501	2.53624e-07	1.45331e-05
1700028K03Rik	8.69853	0.495512	0.793903	0.624147	0.532531	0.882146
1700029H14Rik	7.52146	-0.150749	0.841394	-0.179165	0.857808	0.972795
1700029I15Rik	22.7536	0.187758	0.4926	0.381158	0.703086	0.932635
1700029J07Rik	31.1896	-0.0965638	0.414392	-0.233025	0.815742	0.966364
1700029M20Rik	5.39564	-1.18611	1.042	-1.1383	0.254995	0.705418
1700029P11Rik	425.269	1.64675	0.324334	5.07732	3.82791e-07	2.12857e-05
1700030C10Rik	191.302	1.90293	0.26717	7.12255	1.05947e-12	1.48603e-10
1700030F18Rik	0.282814	1.61394	4.05357	0.398152	0.690518	0.928015
1700030J22Rik	59.3255	0.512648	0.315004	1.62743	0.103645	0.472668
1700030K09Rik	253.872	-0.255971	0.208645	-1.22682	0.219889	0.664866
1700030M09Rik	5.20155	1.49883	1.00812	1.48676	0.137078	0.538991
1700031A10Rik	2.19302	0.107084	1.34166	0.0798151	0.936384	0.989449
1700031P21Rik	0.930647	2.03601	2.41894	0.841695	0.399959	0.823896
1700034F02Rik	8.16504	-0.0570603	0.801575	-0.0711853	0.94325	0.990965
1700034H15Rik	15.8322	-0.530908	0.551712	-0.962292	0.335903	0.779175
1700034P13Rik	1.79957	-2.22555	1.79844	-1.23749	0.215904	0.660879
1700037C18Rik	17.0753	-0.123883	0.591242	-0.20953	0.834035	0.96883
1700037H04Rik	466.719	-0.166563	0.213244	-0.781088	0.434751	0.841467
1700039E22Rik	2.80043	1.23496	1.2736	0.969655	0.332219	0.775362
1700042G07Rik	0.837916	0.613804	2.31265	0.265412	0.790692	0.959859
1700042G15Rik	11.1147	-1.85352	0.695068	-2.66668	0.00766056	0.0943514
1700042O10Rik	19.3687	-1.27431	0.606964	-2.09949	0.0357738	0.26318
1700044C05Rik	3.14236	-2.01992	1.28977	-1.56611	0.117323	0.499581
1700044K03Rik	2.07647	0.579104	1.74428	0.332002	0.739888	0.944969
1700047E10Rik	8.51973	6.50341	1.36322	4.77061	1.83665e-06	8.73919e-05
1700048O20Rik	2.12857	-0.0546418	1.7082	-0.0319881	0.974482	0.996417
1700049E22Rik	4.58066	0.756745	1.09506	0.691056	0.48953	0.867338
1700049G17Rik	268.217	-0.0895959	0.229385	-0.390592	0.696099	0.930393
1700051A21Rik	2.87509	-0.74598	1.23518	-0.603946	0.545879	0.887678
1700052I22Rik	1.70332	-0.076327	1.50093	-0.0508532	0.959442	0.992908
1700052K11Rik	226.23	0.276191	0.341285	0.809267	0.418361	0.832907
1700052N19Rik	742.027	-0.0574395	0.172438	-0.333102	0.739057	0.944969
1700054M17Rik	9.51068	-1.70231	1.19739	-1.42169	0.155117	0.566871
1700055N04Rik	0.717961	-3.0045	2.89993	-1.03606	0.300175	0.747665
1700056E22Rik	10.7729	-0.605422	0.661807	-0.914802	0.360295	0.797991
1700057G04Rik	0.789272	-0.796591	2.90848	-0.273886	0.784172	0.958291
1700057H15Rik	0.883081	-2.04928	2.51407	-0.815125	0.415001	0.831562
1700060C16Rik	0.703606	-2.97665	2.59866	-1.14546	0.25202	0.702537
1700060C20Rik	1.08622	-1.3767	2.14571	-0.641608	0.521128	0.876552
1700061G19Rik	249.976	-0.0803813	0.226159	-0.35542	0.722275	0.940619
1700063D05Rik	9.53288	1.78514	1.0515	1.69772	0.089561	0.438131
1700064M15Rik	3.22571	-1.29867	1.22899	-1.0567	0.290649	0.740089
1700065D16Rik	12.5919	0.0584115	0.576663	0.101292	0.919318	0.987317
1700066B17Rik	0.982871	-0.116176	1.9991	-0.0581144	0.953657	0.992278
1700066B19Rik	9.65218	-1.08449	0.686136	-1.58057	0.113976	0.494791
1700066M21Rik	306.931	-0.140477	0.196868	-0.713562	0.475498	0.860274
1700067K01Rik	24.7403	0.223735	0.498308	0.448989	0.653439	0.916986
1700069L16Rik	1.95269	3.28803	1.83706	1.78983	0.0734805	0.397429
1700080O16Rik	14.144	-0.872349	0.910428	-0.958174	0.337975	0.77982
1700081H04Rik	0.708341	-0.182637	2.70625	-0.0674871	0.946194	0.991082
1700084C01Rik	32.4005	-0.80501	0.425869	-1.89028	0.0587211	0.351373
1700084E18Rik	74.3132	0.12463	0.346401	0.359785	0.719008	0.938977
1700084J12Rik	5.91651	0.724356	0.89969	0.805118	0.420752	0.833124
1700086O06Rik	108.284	-0.130523	0.281715	-0.463316	0.643138	0.914839
1700088E04Rik	4.36661	0.914206	1.00922	0.905852	0.365014	0.799329
1700092C10Rik	0.282814	1.61394	4.05357	0.398152	0.690518	0.928015
1700092M07Rik	16.0892	0.0907541	0.537972	0.168697	0.866035	0.975247
1700093K21Rik	3.20397	2.37319	1.45563	1.63036	0.103026	0.471139
1700094D03Rik	93.3674	0.315839	0.268057	1.17825	0.238696	0.688571
1700094J05Rik	0.735753	-1.64403	2.6494	-0.620527	0.534911	0.882821
1700095A21Rik	1.21587	3.67765	2.46751	1.49043	0.136112	0.536878
1700096J18Rik	0.963783	-2.25888	2.20798	-1.02305	0.306283	0.753823
1700096K18Rik	169.457	-0.130678	0.242861	-0.538077	0.590524	0.899091
1700097N02Rik	25.0851	0.551907	0.516797	1.06794	0.285549	0.735566
1700101E01Rik	17.4366	0.265249	0.504479	0.525789	0.599035	0.901053
1700101I11Rik	7.51337	-0.0309292	0.816564	-0.0378773	0.969786	0.995419
1700102H20Rik	14.7561	-0.190403	0.535353	-0.355659	0.722096	0.940619
1700102P08Rik	63.3088	-0.478765	0.415203	-1.15309	0.248875	0.698879
1700105P06Rik	50.3344	0.380613	0.358219	1.06251	0.288003	0.737719
1700106J16Rik	5.19015	-1.0043	0.975452	-1.02957	0.303211	0.750144
1700108F19Rik	38.4196	1.01862	0.374083	2.72298	0.00646963	0.0841712
1700109H08Rik	32.8108	0.782204	0.443777	1.7626	0.0779671	0.410129
1700110C19Rik	8.07166	0.931068	0.915737	1.01674	0.309276	0.755519
1700110K17Rik	10.1682	-1.99875	0.887082	-2.25317	0.0242483	0.20763
1700112E06Rik	0.660892	-0.109052	2.75563	-0.0395743	0.968433	0.995019
1700112H15Rik	1.11004	2.3829	2.09772	1.13595	0.255979	0.705546
1700113A16Rik	40.7354	-0.751689	0.429867	-1.74865	0.0803507	0.415443
1700120C14Rik	2.27135	-0.0963379	1.34822	-0.0714559	0.943035	0.990911
1700120K04Rik	1.12333	1.21845	2.05935	0.591669	0.554072	0.889523
1700121N20Rik	5.24972	1.26876	0.959459	1.32237	0.186045	0.620867
1700122O11Rik	1.03281	2.18652	2.36929	0.922858	0.356081	0.794651
1700123I01Rik	22.2042	0.114757	0.467441	0.245501	0.806068	0.964422
1700123L14Rik	0.549141	-2.61348	3.21083	-0.813956	0.41567	0.831562
1700123M08Rik	8.23899	0.53828	0.772285	0.696997	0.485805	0.865127
1700123O20Rik	342.995	-0.141072	0.180943	-0.779648	0.435598	0.84169
1700124L16Rik	2.53272	-1.24298	1.39827	-0.888938	0.374036	0.807769
1700125G22Rik	14.9905	0.118905	0.613295	0.193879	0.846271	0.971488
1700125H03Rik	5.87519	-0.815146	0.848976	-0.960152	0.336979	0.77951
1700125H20Rik	3.54809	-1.01747	1.20029	-0.847685	0.396614	0.822441
1700128F08Rik	0.514631	2.43716	3.28565	0.741758	0.458234	0.850366
1810009A15Rik	390.181	0.0519857	0.177558	0.292782	0.769689	0.955361
1810010D01Rik	8.97983	-0.959106	0.703028	-1.36425	0.172489	0.598607
1810010H24Rik	18.424	0.0383415	0.590095	0.064975	0.948194	0.991264
1810011O10Rik	32.8994	-1.93774	0.511532	-3.78812	0.000151793	0.00433578
1810012K16Rik	58.9039	0.0177863	0.324132	0.0548735	0.956239	0.992507
1810013A23Rik	2.54088	0.640357	1.42574	0.449139	0.653331	0.916986
1810013L24Rik	1376.64	0.231077	0.216831	1.0657	0.286559	0.736697
1810014B01Rik	56.5608	0.642468	0.329412	1.95035	0.0511342	0.323265
1810019D21Rik	74.1969	-0.246436	0.304413	-0.809547	0.418201	0.832907
1810021B22Rik	11.1379	-1.02659	0.680499	-1.50858	0.131407	0.530225
1810022K09Rik	797.035	0.0350958	0.211754	0.165739	0.868363	0.975714
1810024B03Rik	22.5556	0.187304	0.442545	0.423241	0.672119	0.921452
1810026B05Rik	327.491	0.340735	0.215632	1.58017	0.114068	0.494791
1810026J23Rik	443.538	0.166617	0.170753	0.975775	0.329176	0.773068
1810030O07Rik	749.789	-0.280351	0.195686	-1.43266	0.151956	0.561352
1810032O08Rik	1084.52	0.309663	0.246186	1.25784	0.208449	0.652533
1810034E14Rik	34.8638	-0.821018	0.506061	-1.62237	0.104725	0.474764
1810037I17Rik	737.02	-0.121324	0.185268	-0.654853	0.512563	0.874733
1810041L15Rik	17.4901	-0.631397	0.54494	-1.15866	0.246597	0.697678
1810043G02Rik	90.9641	-0.132815	0.2615	-0.507898	0.611525	0.905622
1810043H04Rik	117.945	0.266769	0.26187	1.01871	0.308343	0.754498
1810044D09Rik	30.8013	-0.512355	0.478394	-1.07099	0.284174	0.735256
1810055G02Rik	220.872	0.432412	0.210859	2.05071	0.0402949	0.28217
1810058I24Rik	281.867	0.107962	0.187491	0.575823	0.564735	0.892134
1810062G17Rik	4.03413	0.451224	1.04038	0.433712	0.664498	0.918799
1810062O18Rik	0.79875	1.81206	2.32654	0.778866	0.436058	0.84169
2010001E11Rik	2.91659	0.218868	1.20069	0.182285	0.855359	0.972546
2010005H15Rik	204.734	8.64703	0.876558	9.86476	5.91743e-23	1.95119e-20
2010010A06Rik	24.663	-1.46719	0.533919	-2.74796	0.0059968	0.0794616
2010012O05Rik	42.5586	-0.0619057	0.354723	-0.174519	0.861458	0.973219
2010015L04Rik	37.0347	-0.799286	0.3778	-2.11563	0.0343759	0.257684
2010107E04Rik	1421.63	-0.136943	0.177405	-0.771919	0.440162	0.843217
2010107G12Rik	16.2575	-0.591286	0.542322	-1.09029	0.275587	0.726872
2010107G23Rik	224.205	-0.263022	0.221855	-1.18556	0.235795	0.685822
2010109A12Rik	24.0254	-0.738043	0.508513	-1.45138	0.146675	0.553693
2010111I01Rik	658.267	-0.053505	0.231896	-0.230728	0.817526	0.966364
2010204K13Rik	78.2918	-0.772771	0.292251	-2.6442	0.00818844	0.0982142
2010300C02Rik	49.1186	-1.72652	0.384975	-4.48474	7.30026e-06	0.000308334
2010308F09Rik	0.732205	0.0195249	2.68374	0.00727525	0.994195	0.998819
2010310C07Rik	0.620453	-0.217245	3.14779	-0.0690149	0.944978	0.991082
2010315B03Rik	49.8802	-0.284108	0.32499	-0.874204	0.382007	0.812565
2010320M18Rik	253.052	-0.461638	0.294048	-1.56994	0.116429	0.49754
2200002D01Rik	47.1397	-0.000316395	0.33408	-0.000947064	0.999244	0.999589
2200002J24Rik	0.69662	-2.96713	2.95849	-1.00292	0.315899	0.759825
2210011C24Rik	67.844	-0.486798	0.421714	-1.15433	0.248364	0.698698
2210013O21Rik	142.916	-0.204934	0.290852	-0.7046	0.481059	0.862784
2210015D19Rik	105.529	0.236245	0.278728	0.847584	0.396669	0.822441
2210016F16Rik	301.747	0.107726	0.195675	0.550535	0.581953	0.896894
2210016L21Rik	376.399	0.240271	0.219866	1.09281	0.274479	0.725881
2210018M11Rik	608.7	0.125276	0.215752	0.580647	0.561478	0.89038
2210039B01Rik	7.75282	1.88601	0.858394	2.19714	0.0280104	0.226433
2210404O09Rik	103.5	0.0606374	0.332122	0.182576	0.855131	0.972546
2210408I21Rik	118.133	0.00919975	0.261862	0.035132	0.971974	0.995856
2210409E12Rik	677.181	-0.971273	0.278064	-3.49299	0.000477644	0.0112639
2210416O15Rik	5.08835	0.136459	0.914822	0.149165	0.881423	0.978103
2210417A02Rik	23.3775	1.63666	0.557536	2.93553	0.00332976	0.0517399
2210420H20Rik	12.9579	0.127736	0.698031	0.182995	0.854802	0.972546
2300002M23Rik	21.196	-1.39936	0.624723	-2.23997	0.0250928	0.211773
2300009A05Rik	33.6294	-0.460867	0.411322	-1.12045	0.26252	0.712706
2310001H17Rik	17.3676	1.64969	0.546431	3.01903	0.00253586	0.0424952
2310001K24Rik	9.52023	-0.083002	0.697018	-0.119082	0.905211	0.983178
2310002F09Rik	5.63589	-0.315934	0.912458	-0.346245	0.729158	0.942302
2310002J15Rik	2.81683	-0.98859	1.30431	-0.757938	0.448488	0.84733
2310003H01Rik	578.271	-0.0319663	0.218306	-0.146429	0.883583	0.978487
2310005A03Rik	1.03163	-1.10489	2.0051	-0.551043	0.581604	0.896894
2310005E17Rik	0.506427	0.793074	3.3736	0.235083	0.814144	0.966364
2310005G13Rik	1.06247	2.30158	2.38821	0.963726	0.335183	0.778376
2310007B03Rik	1.83541	-2.16882	1.88124	-1.15287	0.248965	0.698925
2310009A05Rik	81.8233	0.0607353	0.258852	0.234633	0.814493	0.966364
2310009B15Rik	24.2899	0.196568	0.441598	0.445128	0.656228	0.917405
2310010J17Rik	38.2441	-0.172632	0.371199	-0.465065	0.641885	0.914233
2310011J03Rik	294.751	-0.0459169	0.217629	-0.210987	0.832897	0.968359
2310014L17Rik	50.1152	-0.470357	0.364712	-1.28967	0.197166	0.637712
2310015A10Rik	259.407	0.206726	0.304185	0.679606	0.496754	0.870729
2310020H05Rik	0.499091	-2.49369	3.3073	-0.753995	0.450852	0.847716
2310022A10Rik	332.197	0.0465532	0.192023	0.242436	0.808443	0.965711
2310022B05Rik	725.685	0.0653156	0.236921	0.275685	0.78279	0.957608
2310030A07Rik	1.14945	-0.403138	2.02498	-0.199083	0.842198	0.970806
2310030G06Rik	43.5841	-1.07423	0.34387	-3.12394	0.00178449	0.0325311
2310033P09Rik	221.177	0.206953	0.250381	0.826554	0.40849	0.82779
2310034G01Rik	48.2428	-0.207861	0.36156	-0.574899	0.56536	0.892476
2310035C23Rik	910.652	0.061881	0.15135	0.40886	0.682642	0.925838
2310036O22Rik	542.549	0.174625	0.227259	0.768398	0.442251	0.844469
2310039H08Rik	294.368	-0.383328	0.24892	-1.53997	0.123569	0.512826
2310039L15Rik	39.1368	0.138304	0.409251	0.337944	0.735405	0.944969
2310040G24Rik	20.9559	-1.01387	0.523902	-1.93523	0.0529622	0.330486
2310042E22Rik	5.66617	-0.0486926	0.88133	-0.055249	0.95594	0.992507
2310045N01Rik	119.028	-0.191832	0.321794	-0.596133	0.551087	0.888485
2310047M10Rik	164.341	-0.179885	0.241668	-0.744349	0.456665	0.849861
2310057M21Rik	145.129	0.204821	0.230173	0.889855	0.373544	0.807354
2310061I04Rik	90.4504	0.296173	0.255037	1.16129	0.245523	0.696725
2310061J03Rik	52.6588	-0.120703	0.417499	-0.289109	0.772498	0.955644
2310067B10Rik	642.907	0.0367588	0.216894	0.169478	0.865421	0.974979
2310068J16Rik	33.5794	0.0165771	0.445688	0.0371944	0.97033	0.995561
2310069B03Rik	18.9955	-0.981929	0.549951	-1.78549	0.0741826	0.399632
2310069G16Rik	0.721399	-1.61256	2.66167	-0.605847	0.544616	0.887271
2410002F23Rik	2188.74	1.09483	0.221418	4.94463	7.62904e-07	3.99409e-05
2410003L11Rik	139.809	-0.0304466	0.258117	-0.117957	0.906102	0.983178
2410004B18Rik	212.828	-0.110035	0.220234	-0.499628	0.617337	0.907324
2410004I01Rik	1.42038	0.100771	1.92525	0.0523419	0.958256	0.99276
2410004N09Rik	684.453	-0.266056	0.241382	-1.10222	0.270365	0.721395
2410004P03Rik	12.6889	0.101521	0.600665	0.169014	0.865785	0.975138
2410006H16Rik	2880.13	-0.151344	0.226102	-0.669363	0.503264	0.87242
2410007B07Rik	955.955	0.281286	0.148281	1.89698	0.0578312	0.349025
2410012E07Rik	0.578686	1.23996	3.21623	0.385534	0.699842	0.931225
2410012M07Rik	30.4706	0.031255	0.41993	0.074429	0.940669	0.990558
2410015M20Rik	393.908	-0.14043	0.215546	-0.651507	0.514719	0.874733
2410016O06Rik	1790.07	-0.110272	0.233587	-0.472078	0.636871	0.913123
2410017I17Rik	0.765298	1.74812	2.60382	0.671367	0.501987	0.872021
2410018L13Rik	66.391	1.22011	0.373228	3.26908	0.00107898	0.0218294
2410021H03Rik	221.804	1.02115	0.327101	3.1218	0.00179747	0.0327041
2410076I21Rik	92.8739	-0.047203	0.288805	-0.163442	0.87017	0.976425
2410088K16Rik	165.423	0.703459	0.343865	2.04574	0.0407819	0.28452
2410089E03Rik	1113.8	1.08715	0.20623	5.27151	1.35306e-07	8.12485e-06
2410114N07Rik	33.3608	-0.379628	0.554116	-0.685105	0.493278	0.868826
2410124H12Rik	9.20942	0.477951	0.710279	0.672906	0.501007	0.872021
2410127L17Rik	1675.54	0.0165038	0.190739	0.0865259	0.931048	0.988366
2410131K14Rik	253.181	0.032084	0.198959	0.161259	0.871889	0.976585
2410137M14Rik	63.7419	-0.278595	0.344214	-0.809367	0.418304	0.832907
2410141K09Rik	606.861	0.172528	0.212579	0.811596	0.417024	0.832122
2500004C02Rik	60.1553	0.778536	0.314169	2.47808	0.0132092	0.138079
2510002D24Rik	90.368	0.218417	0.304296	0.717778	0.472894	0.8585
2510003E04Rik	450.961	0.00389231	0.188326	0.020668	0.983511	0.997038
2510009E07Rik	24.166	-0.379923	0.430693	-0.88212	0.377712	0.810606
2510039O18Rik	748.608	-0.134802	0.224071	-0.601604	0.547438	0.887829
2610001J05Rik	279.342	0.622063	0.201358	3.08933	0.00200607	0.0355028
2610002J02Rik	138.749	0.0366395	0.248546	0.147415	0.882804	0.978411
2610002M06Rik	221.863	-0.372306	0.242949	-1.53245	0.125412	0.516002
2610005L07Rik	1567.12	0.517982	0.182657	2.83582	0.00457083	0.0653299
2610008E11Rik	357.713	0.466262	0.265724	1.75468	0.0793133	0.413494
2610015P09Rik	189.851	-0.0464392	0.315195	-0.147335	0.882868	0.978411
2610018G03Rik	282.821	-0.994351	0.245294	-4.05371	5.04115e-05	0.0017227
2610020C07Rik	59.002	0.251328	0.32517	0.772912	0.439575	0.842805
2610020H08Rik	110.885	-0.0386487	0.266735	-0.144895	0.884793	0.978768
2610027K06Rik	0.479046	-0.96765	3.43648	-0.281581	0.778265	0.956858
2610028E06Rik	13.3724	-0.87055	0.58251	-1.49448	0.13505	0.53615
2610028H24Rik	2.10475	0.977107	1.55879	0.626836	0.530767	0.882012
2610034B18Rik	76.3501	-0.585507	0.359382	-1.62921	0.103269	0.471675
2610034M16Rik	2.39139	0.326602	1.337	0.244279	0.807015	0.96472
2610035D17Rik	48.7171	-0.581011	0.328263	-1.76996	0.0767342	0.406322
2610035F20Rik	29.8195	0.401268	0.538748	0.744817	0.456382	0.849642
2610037D02Rik	77.5892	1.4077	0.555116	2.53587	0.0112167	0.123502
2610044O15Rik8	252.684	-0.0135016	0.214058	-0.0630742	0.949707	0.991296
2610100L16Rik	1.08144	0.25191	2.08095	0.121055	0.903647	0.983099
2610203C20Rik	6.29686	-1.49713	0.924354	-1.61965	0.105307	0.476143
2610301B20Rik	250.944	-0.00406609	0.203585	-0.0199724	0.984065	0.997323
2610305D13Rik	3662.21	0.318619	0.238824	1.33411	0.182166	0.615573
2610306M01Rik	59.5372	-0.754915	0.316693	-2.38374	0.0171375	0.16586
2610307P16Rik	13.4126	0.272407	0.585394	0.46534	0.641688	0.914161
2610316D01Rik	0.785692	3.06631	2.46803	1.24241	0.214085	0.659196
2610318N02Rik	324.987	0.161478	0.216573	0.745605	0.455906	0.849569
2610507B11Rik	8110.6	0.0283489	0.170664	0.166109	0.868071	0.975628
2610507I01Rik	11.9338	-0.111012	0.679304	-0.163421	0.870187	0.976425
2610524H06Rik	430.293	1.65037	0.280117	5.8917	3.82235e-09	3.2655e-07
2610528A11Rik	1.62101	-2.09577	1.7657	-1.18693	0.235254	0.685625
2610528J11Rik	23.6435	0.0775512	0.46533	0.166659	0.867639	0.975628
2700029M09Rik	622.032	0.109583	0.17143	0.639229	0.522674	0.877426
2700038G22Rik	339.819	0.954696	0.262692	3.63427	0.000278764	0.00728704
2700046A07Rik	6.89234	0.981889	0.908892	1.08031	0.280002	0.73116
2700046G09Rik	150.25	0.128472	0.232313	0.553013	0.580255	0.896719
2700049A03Rik	1131.27	0.0461654	0.160192	0.288187	0.773203	0.955825
2700054A10Rik	33.0874	2.00446	0.443191	4.5228	6.10278e-06	0.000263078
2700060E02Rik	1749.84	-0.185144	0.15612	-1.18591	0.235657	0.685822
2700062C07Rik	191.649	0.0753299	0.214908	0.350522	0.725947	0.940619
2700070H01Rik	2.61239	1.43543	1.43348	1.00136	0.316653	0.760282
2700081O15Rik	334.844	0.166454	0.203475	0.818059	0.413324	0.831562
2700089E24Rik	235.822	0.62557	0.341882	1.82978	0.0672827	0.37805
2700094K13Rik	554.777	0.10072	0.238927	0.421554	0.673351	0.922018
2700097O09Rik	227.775	0.112133	0.193832	0.578503	0.562924	0.891411
2700099C18Rik	155.606	0.11611	0.25545	0.45453	0.649447	0.916772
2810001G20Rik	46.1982	-0.105176	0.358414	-0.293448	0.76918	0.955249
2810002D19Rik	65.3652	0.738142	0.334799	2.20473	0.0274732	0.223629
2810004N23Rik	1056.29	0.152924	0.190679	0.802001	0.422553	0.833124
2810006K23Rik	153.618	-0.312642	0.244117	-1.2807	0.200298	0.640784
2810008D09Rik	314.055	-0.319605	0.195151	-1.63774	0.101476	0.467276
2810013P06Rik	555.648	0.628917	0.166071	3.78703	0.000152459	0.0043482
2810021J22Rik	312.348	0.145685	0.211993	0.687216	0.491947	0.868339
2810025M15Rik	721.914	-0.25216	0.197612	-1.27604	0.201943	0.642763
2810029C07Rik	43.8427	0.17445	0.368747	0.473088	0.63615	0.91302
2810032G03Rik	7.39043	-0.37222	0.777001	-0.479047	0.631905	0.911657
2810047C21Rik1	115.162	1.14058	0.323721	3.52335	0.000426126	0.0102944
2810403A07Rik	1384.72	-0.0934223	0.162974	-0.573234	0.566486	0.892562
2810403D21Rik	12.9783	-0.418812	0.627836	-0.667072	0.504726	0.872561
2810408A11Rik	136.154	-0.295712	0.242138	-1.22125	0.22199	0.668102
2810408I11Rik	104.237	-0.117399	0.248474	-0.472481	0.636583	0.913118
2810408M09Rik	263.943	0.167847	0.19808	0.847373	0.396787	0.822441
2810410L24Rik	36.126	0.143068	0.493601	0.289846	0.771934	0.955593
2810417H13Rik	546.909	-0.418739	0.199068	-2.1035	0.0354218	0.261625
2810428I15Rik	250.609	-0.248375	0.31211	-0.795792	0.426153	0.835616
2810429I04Rik	178.357	3.39844	0.271628	12.5114	6.47038e-36	4.34324e-33
2810442I21Rik	55.6538	0.164007	0.311778	0.526036	0.598863	0.901053
2810454H06Rik	437.49	-0.248308	0.296701	-0.836894	0.402652	0.825095
2810459M11Rik	5.71342	0.0827405	0.901035	0.0918283	0.926834	0.987709
2810468N07Rik	17.3895	-0.582989	0.519658	-1.12187	0.261917	0.712236
2810474O19Rik	8371.1	0.782029	0.241885	3.23306	0.00122473	0.0243176
2900005J15Rik	6.80689	-0.912768	0.790589	-1.15454	0.248279	0.698667
2900008C10Rik	3.0664	-0.629304	1.23808	-0.508289	0.61125	0.905622
2900009J06Rik	4.47397	-0.0107978	0.954335	-0.0113145	0.990973	0.998487
2900011O08Rik	100.195	1.02866	0.28385	3.62394	0.000290145	0.00754256
2900026A02Rik	479.655	-0.319762	0.229124	-1.39559	0.162839	0.581303
2900041M22Rik	75.6273	0.391982	0.279905	1.40041	0.16139	0.578322
2900052N01Rik	0.380322	-2.0786	4.02631	-0.516254	0.605677	0.902758
2900055J20Rik	2.98928	-2.39507	1.46723	-1.63238	0.1026	0.470332
2900056M20Rik	50.7796	0.0333801	0.412488	0.0809239	0.935503	0.989291
2900060B14Rik	318.351	-0.702033	0.333077	-2.10772	0.0350553	0.260323
2900076A07Rik	58.6122	-0.177065	0.306554	-0.577598	0.563536	0.891735
2900092C05Rik	1.19201	-2.57475	2.26422	-1.13715	0.255476	0.705418
2900092D14Rik	0.665658	-0.0580561	2.75044	-0.0211079	0.98316	0.997038
2900097C17Rik	4717.44	-0.0409541	0.202471	-0.202271	0.839705	0.970806
3000002C10Rik	35.7335	0.600717	0.375917	1.598	0.110042	0.486536
3010026O09Rik	247.873	0.111583	0.208129	0.536123	0.591873	0.899091
3110001I22Rik	204.922	0.0920802	0.223632	0.411749	0.680523	0.925503
3110002H16Rik	491.621	0.681741	0.16834	4.04979	5.12629e-05	0.00174545
3110007F17Rik	21.671	3.10487	0.61618	5.0389	4.68227e-07	2.58833e-05
3110009E18Rik	32.9918	-0.0961799	0.39949	-0.240757	0.809744	0.965873
3110021A11Rik	49.5449	-0.116011	0.375117	-0.309267	0.757119	0.951491
3110021N24Rik	10.6307	-0.189182	0.655777	-0.288485	0.772975	0.955794
3110040N11Rik	238.984	0.0210069	0.202592	0.103691	0.917415	0.986687
3110043O21Rik	557.711	-0.0206578	0.172175	-0.119982	0.904498	0.983099
3110045C21Rik	17.3894	-0.129559	0.521932	-0.248229	0.803957	0.964325
3110052M02Rik	54.7811	0.216723	0.358646	0.604281	0.545657	0.887678
3110056K07Rik	102.612	0.372848	0.289426	1.28823	0.197665	0.638301
3110057O12Rik	92.8244	-0.0557121	0.278888	-0.199765	0.841664	0.970806
3110062M04Rik	101.553	-0.256575	0.25543	-1.00448	0.315147	0.759825
3110070M22Rik	40.164	-0.545545	0.401665	-1.35821	0.174398	0.602095
3110079O15Rik	1.26939	-1.66592	2.01226	-0.827884	0.407736	0.82779
3110082I17Rik	151.292	0.185346	0.281102	0.659357	0.509667	0.873934
3110082J24Rik	1.68648	-1.35277	1.62744	-0.831227	0.405846	0.826473
3300002I08Rik	53.9127	0.0252921	0.33334	0.0758748	0.939519	0.990384
3425401B19Rik	2.26995	-2.62415	1.70196	-1.54184	0.123114	0.512269
3632451O06Rik	337.983	0.473686	0.227213	2.08477	0.0370905	0.269261
3632454L22Rik	2.27278	-0.222899	1.49377	-0.149219	0.881381	0.978103
3830403N18Rik	2.61003	0.113492	1.42983	0.0793744	0.936735	0.989486
3830406C13Rik	122.042	0.577463	0.251858	2.29281	0.0218588	0.194525
3830408C21Rik	36.9275	0.415193	0.433066	0.958729	0.337695	0.77982
3830417A13Rik	12.3678	-0.493658	1.04968	-0.470293	0.638146	0.913318
3930402G23Rik	14.9669	-1.40388	0.643163	-2.18278	0.0290521	0.232158
4430402I18Rik	3.53949	-0.280674	1.10635	-0.253695	0.799731	0.96364
4631405J19Rik	3.97251	-1.54692	1.40049	-1.10456	0.26935	0.720029
4632415L05Rik	237.686	0.379582	0.188541	2.01326	0.0440876	0.297639
4632427E13Rik	265.805	0.632335	0.28542	2.21546	0.0267288	0.219951
4632428C04Rik	7.62955	-0.906504	0.808309	-1.12148	0.262083	0.712236
4632428N05Rik	62.3886	-0.0701159	0.320548	-0.218737	0.826855	0.967741
4632434I11Rik	1794.44	-0.127455	0.200277	-0.636395	0.524519	0.878483
4732416N19Rik	148.873	-0.18897	0.297531	-0.635129	0.525345	0.878691
4732456N10Rik	0.992492	-2.29833	2.19724	-1.04601	0.295557	0.744238
4732471J01Rik	366.59	2.58104	0.233905	11.0346	2.60295e-28	1.13773e-25
4732491K20Rik	18.0448	0.358426	0.493727	0.725961	0.467863	0.855883
4831440E17Rik	80.144	0.813014	0.344825	2.35776	0.0183856	0.172606
4833403I15Rik	14.8103	-0.586041	0.550242	-1.06506	0.286849	0.736897
4833411C07Rik	1.82695	2.15963	1.67324	1.29068	0.196813	0.637712
4833412C05Rik	1.18976	-0.523632	1.76263	-0.297073	0.766411	0.953969
4833417C18Rik	218.479	0.580079	0.361619	1.60412	0.108688	0.483284
4833418N02Rik	23.295	-0.443393	0.45733	-0.969526	0.332283	0.775362
4833419F23Rik	14.7652	0.3586	0.581066	0.617142	0.537141	0.883461
4833420G17Rik	562.535	0.105776	0.165822	0.637889	0.523546	0.877582
4833428L15Rik	7.3807	-1.43689	0.862592	-1.66578	0.0957574	0.453912
4833439L19Rik	1314.45	0.100761	0.163207	0.617382	0.536983	0.883461
4921504A21Rik	7.64499	0.120629	0.804285	0.149982	0.880778	0.978103
4921504E06Rik	1.50106	-1.01691	1.87942	-0.541077	0.588454	0.899091
4921506M07Rik	1.19437	-0.594388	2.04416	-0.290774	0.771224	0.955538
4921507P07Rik	9.03432	-0.104547	0.693534	-0.150745	0.880177	0.978103
4921509C19Rik	1.79345	0.611722	1.61182	0.379522	0.7043	0.933048
4921511C20Rik	2.25325	0.110759	1.74401	0.063508	0.949362	0.991267
4921513I03Rik	0.549141	-2.61348	3.21083	-0.813956	0.41567	0.831562
4921524J17Rik	231.201	0.222403	0.197776	1.12452	0.260792	0.711139
4921525O09Rik	12.2614	-1.88714	0.805059	-2.3441	0.0190731	0.17702
4921529L05Rik	0.499091	-2.49369	3.3073	-0.753995	0.450852	0.847716
4921531C22Rik	31.0889	0.726702	0.448831	1.6191	0.105426	0.476143
4921533I20Rik	2.70875	0.299613	1.40016	0.213985	0.830559	0.968313
4921536K21Rik	5.77262	0.00403017	0.896431	0.0044958	0.996413	0.998887
4930402H24Rik	470.507	-0.187888	0.188009	-0.999356	0.317622	0.760863
4930402K13Rik	1.08523	3.53544	2.22321	1.59024	0.11178	0.488922
4930404A10Rik	1.08511	-0.136734	2.34869	-0.0582171	0.953576	0.992278
4930404I05Rik	1.06022	0.963845	2.17514	0.443119	0.65768	0.91745
4930404N11Rik	29.2721	-0.298181	0.498783	-0.597817	0.549962	0.888485
4930405A21Rik	7.2155	0.688435	0.844431	0.815265	0.414921	0.831562
4930407I10Rik	2.46428	-1.02268	1.63316	-0.626196	0.531187	0.882113
4930412C18Rik	4.87705	1.9446	1.04808	1.85539	0.0635405	0.367686
4930413F20Rik	0.968517	-0.0887037	2.16288	-0.0410119	0.967286	0.994966
4930413G21Rik	43.4995	-0.52807	0.366845	-1.43949	0.150011	0.558337
4930414L22Rik	77.6028	0.0906826	0.313135	0.289596	0.772125	0.955593
4930415O20Rik	2.58762	-0.254357	1.30899	-0.194315	0.84593	0.971488
4930417O13Rik	0.95806	0.794896	2.18258	0.3642	0.715709	0.937992
4930425K10Rik	0.316266	1.75313	4.04031	0.43391	0.664354	0.918799
4930426D05Rik	0.855708	1.9118	2.54016	0.75263	0.451673	0.84839
4930426L09Rik	22.5154	-0.0939523	0.530814	-0.176997	0.859511	0.973219
4930427A07Rik	976.895	-0.00866313	0.177246	-0.0488762	0.961018	0.993348
4930429B21Rik	164.284	-0.298762	0.243891	-1.22498	0.220582	0.665998
4930429F24Rik	47.812	0.164148	0.362043	0.453393	0.650266	0.91681
4930430F08Rik	295.017	0.684576	0.209231	3.27186	0.00106842	0.0216622
4930431P03Rik	0.380322	-2.0786	4.02631	-0.516254	0.605677	0.902758
4930432K21Rik	138.403	-0.110792	0.357776	-0.309667	0.756814	0.951449
4930433I11Rik	0.282814	1.61394	4.05357	0.398152	0.690518	0.928015
4930433N12Rik	47.1102	0.476927	0.359996	1.32481	0.185234	0.619623
4930435E12Rik	0.627559	2.74198	2.68319	1.02191	0.306824	0.753823
4930440C22Rik	0.887855	3.22006	2.75682	1.16804	0.242792	0.694729
4930444F02Rik	0.5278	-2.56439	3.25247	-0.788444	0.430437	0.83775
4930444G20Rik	0.796378	1.782	2.32506	0.766431	0.44342	0.845094
4930444M15Rik	74.8026	-0.491322	0.275435	-1.7838	0.0744561	0.400197
4930444P10Rik	1.68305	0.534445	1.53216	0.348817	0.727227	0.941079
4930447C04Rik	152.773	0.447948	0.287968	1.55555	0.119815	0.504941
4930447K03Rik	13.0811	-0.788285	0.619454	-1.27255	0.203178	0.645661
4930449E01Rik	0.925914	-2.07289	2.48378	-0.834569	0.40396	0.826073
4930451C15Rik	8.33797	-0.158445	0.706313	-0.224327	0.822503	0.967055
4930451G09Rik	31.63	0.0834919	0.405362	0.205969	0.836815	0.970082
4930452B06Rik	528.641	0.458279	0.199123	2.30149	0.0213641	0.191482
4930453H23Rik	0.373224	1.96209	4.02259	0.487769	0.625713	0.909957
4930453N24Rik	858.01	0.0280115	0.186522	0.150178	0.880624	0.978103
4930455B14Rik	5.41617	-0.0208619	0.882676	-0.0236349	0.981144	0.997038
4930455C13Rik	2.06337	-0.087855	1.40675	-0.0624526	0.950202	0.991496
4930455D15Rik	18.1394	-0.482622	0.602144	-0.801506	0.422839	0.833124
4930461G14Rik	440.496	-0.043086	0.197874	-0.217744	0.827628	0.967741
4930463O16Rik	1.55588	-1.0528	1.70497	-0.61749	0.536912	0.883461
4930465K10Rik	19.4072	0.295603	0.492894	0.599729	0.548687	0.888245
4930467D21Rik	15.0063	-0.081526	0.548062	-0.148753	0.881748	0.978103
4930467E23Rik	1.85909	3.19007	1.82461	1.74836	0.0804021	0.415496
4930467K11Rik	0.538455	-1.10704	3.3136	-0.334091	0.738311	0.944969
4930468A15Rik	0.424221	2.1911	4.00582	0.54698	0.584392	0.896894
4930469G21Rik	0.71189	-1.69689	3.02935	-0.560152	0.575376	0.895511
4930470H14Rik	1.03766	-0.0856688	2.13405	-0.0401437	0.967979	0.994966
4930471C04Rik	0.664362	-1.48634	2.71553	-0.547346	0.584141	0.896894
4930471M09Rik	60.442	-0.807321	0.382737	-2.10934	0.0349157	0.259855
4930474N09Rik	5.71819	-0.458709	0.878108	-0.522383	0.601403	0.902122
4930478L05Rik	5.50425	0.300814	0.905806	0.332095	0.739818	0.944969
4930481A15Rik	15.8724	0.587996	0.664211	0.885256	0.376019	0.809129
4930483J18Rik	0.95806	0.794896	2.18258	0.3642	0.715709	0.937992
4930483O08Rik	0.502878	2.40996	3.3072	0.728702	0.466184	0.855362
4930486L24Rik	22.6945	1.03437	0.495631	2.08697	0.0368908	0.268537
4930487H11Rik	0.479046	-0.96765	3.43648	-0.281581	0.778265	0.956858
4930500J02Rik	513.075	-0.206226	0.35362	-0.583185	0.559769	0.890065
4930502E09Rik	47.3464	-0.355785	0.355886	-0.999719	0.317447	0.760772
4930502E18Rik	9.58009	-0.978662	0.697682	-1.40273	0.160696	0.57739
4930503E14Rik	30.6392	4.8475	0.703213	6.89336	5.44897e-12	7.01462e-10
4930503L19Rik	474.603	-0.0758042	0.216451	-0.350214	0.726178	0.940619
4930505A04Rik	1.96582	-0.23528	1.57212	-0.149658	0.881034	0.978103
4930506C21Rik	4.10521	1.16608	1.21633	0.958683	0.337719	0.77982
4930506M07Rik	62.4034	-1.1963	0.34331	-3.48461	0.00049285	0.0115719
4930507D05Rik	213.404	-0.59936	0.351317	-1.70604	0.0880008	0.435168
4930509E16Rik	17.9188	0.0728286	0.51009	0.142776	0.886467	0.979146
4930509K18Rik	0.87716	-0.73013	2.28701	-0.31925	0.749537	0.948848
4930511E03Rik	0.633511	-1.5195	2.75731	-0.551082	0.581578	0.896894
4930512B01Rik	0.749997	1.57772	2.98347	0.52882	0.59693	0.900137
4930513N10Rik	40.4778	-0.334038	0.379978	-0.8791	0.379347	0.811466
4930515B02Rik	0.619157	-1.4854	2.77339	-0.535591	0.592241	0.899091
4930515G01Rik	66.1024	-0.400099	0.315286	-1.26901	0.204439	0.646916
4930518P08Rik	12.2611	3.16423	1.01145	3.12842	0.0017575	0.0321013
4930519F09Rik	3.41971	4.13313	1.61722	2.5557	0.0105975	0.118489
4930519F16Rik	121.655	0.616255	0.305605	2.01651	0.0437466	0.295975
4930519G04Rik	2.1632	-1.11709	1.67399	-0.667324	0.504565	0.872509
4930520O04Rik	8.4277	-1.35931	0.743545	-1.82815	0.0675274	0.378859
4930523C07Rik	12.2837	-0.809306	0.689758	-1.17332	0.240668	0.691788
4930524B15Rik	88.912	1.43165	0.37519	3.81579	0.000135747	0.00397326
4930525D18Rik	0.669207	-1.59953	2.71966	-0.588136	0.556441	0.889753
4930525G20Rik	32.8382	0.307893	0.458557	0.671439	0.501941	0.872021
4930526I15Rik	135.29	-0.888095	0.368151	-2.41231	0.0158517	0.156313
4930526L06Rik	39.3998	0.434731	0.384023	1.13205	0.257615	0.70798
4930527F14Rik	8.80252	0.6284	0.862396	0.728667	0.466205	0.855362
4930528A17Rik	79.9206	-0.809099	0.313823	-2.5782	0.00993158	0.112993
4930528D03Rik	8.57214	0.490044	0.738671	0.663413	0.507066	0.873343
4930529C04Rik	1.56668	-0.334887	1.89866	-0.176381	0.859995	0.973219
4930529M08Rik	5.07866	0.209206	0.8946	0.233854	0.815098	0.966364
4930538K18Rik	22.4503	-0.784717	0.48468	-1.61904	0.105438	0.476143
4930539E08Rik	114.587	0.221759	0.320569	0.691767	0.489084	0.867066
4930539J05Rik	14.6895	0.00970534	0.570912	0.0169997	0.986437	0.997627
4930539M17Rik	0.870022	-0.863053	2.54472	-0.339154	0.734494	0.944758
4930543E12Rik	1.0519	-2.35287	2.17378	-1.08238	0.279082	0.730294
4930544D05Rik	5.16565	-1.50542	1.00685	-1.49518	0.134868	0.535795
4930546K05Rik	1.57012	0.339917	1.74052	0.195297	0.845161	0.971488
4930547E08Rik	13.2648	-0.171299	0.639678	-0.26779	0.788861	0.959372
4930548H24Rik	8.57937	0.752029	0.708795	1.061	0.288691	0.738325
4930549G23Rik	11.5191	0.106513	0.631454	0.168679	0.866049	0.975247
4930550C14Rik	6.61635	0.0444147	0.836954	0.0530671	0.957678	0.992664
4930550L24Rik	6.81403	-0.220156	0.927638	-0.23733	0.812401	0.966364
4930552P12Rik	8.32747	-0.662989	0.772483	-0.858258	0.39075	0.818762
4930555B11Rik	0.710863	0.0954361	3.02648	0.0315337	0.974844	0.996417
4930555G01Rik	0.875864	-1.98916	2.47999	-0.802083	0.422505	0.833124
4930556C24Rik	0.612138	1.33629	2.78475	0.479859	0.631327	0.911657
4930556M19Rik	54.7434	-0.0185707	0.371365	-0.0500065	0.960117	0.993197
4930558J18Rik	83.7751	-0.338595	0.267371	-1.26639	0.205375	0.648743
4930558K02Rik	2.6232	1.07689	1.24705	0.863546	0.387837	0.816191
4930562C15Rik	6.15441	-0.75937	0.895403	-0.848076	0.396395	0.822324
4930563D23Rik	0.855819	-0.688754	2.29824	-0.299687	0.764416	0.953643
4930563E18Rik	14.6521	0.0442644	0.575645	0.0768953	0.938707	0.990312
4930563E22Rik	87.191	-0.206157	0.314541	-0.655422	0.512196	0.874733
4930563M20Rik	0.910373	3.28592	2.39625	1.37127	0.17029	0.596249
4930570G19Rik	1.49371	-0.139036	2.11349	-0.065785	0.947549	0.991264
4930577N17Rik	31.7192	-0.567463	0.453763	-1.25057	0.211091	0.65637
4930578M01Rik	22.8128	-0.217763	0.599629	-0.363163	0.716483	0.938234
4930579G18Rik	4.9191	-1.73679	1.01178	-1.71657	0.0860581	0.429947
4930579G24Rik	130.984	0.0198143	0.246434	0.0804041	0.935916	0.989291
4930579K19Rik	53.8158	-0.174861	0.346092	-0.505244	0.613387	0.906592
4930581F22Rik	51.3081	0.335035	0.330299	1.01434	0.310422	0.756471
4930583K01Rik	5.63176	-0.609644	0.90656	-0.672481	0.501278	0.872021
4930590J08Rik	10.779	0.225794	0.639004	0.353354	0.723823	0.940619
4930590L20Rik	19.6339	2.17218	0.533649	4.07043	4.69271e-05	0.0016273
4930591A17Rik	12.5337	-0.1178	1.10642	-0.10647	0.91521	0.985829
4930592I03Rik	0.570483	-2.66707	3.68392	-0.723976	0.469081	0.856761
4930593A02Rik	1.52385	-0.36736	1.60552	-0.22881	0.819017	0.966409
4930593C16Rik	0.606098	-0.16171	2.82101	-0.0573235	0.954288	0.992278
4930594C11Rik	17.472	0.839516	0.622652	1.34829	0.177565	0.607893
4930596I21Rik	7.01753	0.977404	0.812275	1.20329	0.228864	0.677892
4930599N23Rik	2.10261	0.0199845	1.48376	0.0134688	0.989254	0.997999
4931402G19Rik	0.749877	0.499622	2.60339	0.191912	0.847811	0.97158
4931406C07Rik	171.918	0.413475	0.243307	1.6994	0.0892439	0.437491
4931406H21Rik	6.93894	-0.835457	0.819053	-1.02003	0.307715	0.754042
4931406P16Rik	1371.69	0.134355	0.145971	0.92042	0.357353	0.795578
4931408C20Rik	3.25995	-1.05497	1.50082	-0.702933	0.482098	0.863048
4931408D14Rik	1.91817	-1.14522	1.53239	-0.747341	0.454858	0.849484
4931409K22Rik	5.1595	-2.46408	1.02083	-2.41379	0.0157875	0.156007
4931412M21	0.527689	0.987957	3.3401	0.295787	0.767393	0.954064
4931414P19Rik	97.5173	0.385707	0.296256	1.30194	0.192938	0.631769
4931419H13Rik	2.61506	-0.803963	1.45375	-0.553026	0.580245	0.896719
4931423N10Rik	1.72229	-0.13747	1.61386	-0.0851807	0.932118	0.988721
4931428F04Rik	81.3296	0.031878	0.26325	0.121094	0.903617	0.983099
4931428L18Rik	2.68036	2.00623	1.4008	1.4322	0.152085	0.561488
4931429I11Rik	1.47731	1.60699	1.90992	0.841391	0.400129	0.823934
4931429L15Rik	1.31827	-0.733855	1.94151	-0.377981	0.705444	0.933852
4931429P17Rik	0.943707	-0.635879	2.77291	-0.229318	0.818622	0.966364
4931431C16Rik	23.076	-0.764953	0.510943	-1.49714	0.134357	0.535018
4931440F15Rik	29.13	-0.282312	0.408321	-0.691397	0.489316	0.867171
4931440J10Rik	8.05481	-0.729675	0.764332	-0.954656	0.339751	0.78083
4931440L10Rik	29.373	-0.534357	0.556067	-0.960959	0.336573	0.779359
4931440P22Rik	37.944	-0.383629	0.384565	-0.997564	0.318491	0.761803
4932411E22Rik	0.499091	-2.49369	3.3073	-0.753995	0.450852	0.847716
4932411N23Rik	1.22085	3.68369	2.44389	1.50731	0.131732	0.530966
4932412D23Rik	11.4755	0.593104	0.724377	0.818778	0.412913	0.831355
4932416H05Rik	191.213	-0.0519788	0.206	-0.252325	0.80079	0.963842
4932418E24Rik	2.38784	-1.9366	1.44961	-1.33595	0.181566	0.614318
4932435O22Rik	0.380322	-2.0786	4.02631	-0.516254	0.605677	0.902758
4932438A13Rik	1950.69	0.288444	0.200064	1.44176	0.14937	0.557809
4932702P03Rik	0.703606	-2.97665	2.59866	-1.14546	0.25202	0.702537
4933400A11Rik	0.563385	0.986141	3.26816	0.301742	0.762849	0.953117
4933401D09Rik	17.4464	3.93895	0.985066	3.99866	6.37013e-05	0.00211158
4933402E13Rik	47.0524	-0.820224	0.442282	-1.85453	0.0636637	0.368059
4933402P03Rik	1.35514	-1.76201	2.00728	-0.87781	0.380047	0.811466
4933403O08Rik	0.469426	2.3219	3.38201	0.686546	0.492369	0.868339
4933404K08Rik	13.4347	5.2682	1.27394	4.13534	3.54423e-05	0.00127858
4933404O12Rik	261.424	-0.0980043	0.278989	-0.351284	0.725375	0.940619
4933405D12Rik	6.10195	-0.20743	0.831353	-0.249509	0.802967	0.964325
4933405L10Rik	15.5112	-0.905445	0.728653	-1.24263	0.214005	0.659196
4933406C10Rik	7.82683	-1.50116	0.792338	-1.89459	0.0581462	0.349992
4933406G16Rik	2.53268	3.69148	1.7537	2.10497	0.0352937	0.261235
4933406I18Rik	7.24312	0.200758	0.750949	0.26734	0.789208	0.959372
4933406J08Rik	93.7067	0.909753	0.379575	2.39677	0.0165404	0.16116
4933406M09Rik	2.68702	1.59238	1.48061	1.07548	0.282159	0.733701
4933407E24Rik	4.3548	-2.55407	1.11606	-2.28847	0.0221104	0.195652
4933407K13Rik	139.968	-0.181204	0.274652	-0.65976	0.509408	0.873809
4933408B17Rik	1.83404	0.702338	1.4606	0.480855	0.63062	0.911657
4933408N05Rik	0.707035	2.92564	3.40566	0.859053	0.390311	0.818423
4933411E08Rik	1.08405	-1.11278	2.16285	-0.514494	0.606907	0.903581
4933411G11Rik	53.7728	-1.25218	0.448074	-2.79459	0.00519659	0.0712638
4933411K16Rik	2.96436	1.37621	1.28139	1.074	0.282824	0.734149
4933411K20Rik	443.202	0.0220006	0.201456	0.109208	0.913038	0.984823
4933412E12Rik	8.25699	0.660692	0.785651	0.840949	0.400377	0.823981
4933413G19Rik	23.2883	0.0495666	0.463846	0.10686	0.9149	0.9857
4933413J09Rik	2.17724	1.06836	1.74306	0.612922	0.539928	0.885417
4933416C03Rik	12.3163	-0.350266	0.603537	-0.580356	0.561675	0.890483
4933416M07Rik	2.76225	0.470885	1.20672	0.390219	0.696375	0.930629
4933417D19Rik	7.60251	-0.414997	0.880905	-0.471103	0.637567	0.913164
4933421O10Rik	32.0801	0.374513	0.448441	0.835143	0.403637	0.825901
4933422H20Rik	2.83127	0.396361	1.19608	0.331385	0.740354	0.944969
4933425B07Rik	0.47775	-2.44048	3.356	-0.727198	0.467105	0.855532
4933425L06Rik	0.969813	0.811377	2.20884	0.367332	0.713371	0.937806
4933426M11Rik	1200.5	0.132781	0.160006	0.829846	0.406626	0.826947
4933427D06Rik	48.3723	-0.0981429	1.0523	-0.0932651	0.925693	0.987644
4933427D14Rik	172.689	0.00239285	0.384476	0.00622367	0.995034	0.998887
4933427E11Rik	31.6735	-0.638679	0.431326	-1.48073	0.138677	0.541464
4933427G17Rik	24.7824	-0.495912	0.454291	-1.09162	0.275001	0.726649
4933428C19Rik	2.46715	2.55359	1.73871	1.46867	0.141922	0.545147
4933428G20Rik	2.10265	-0.873976	1.54349	-0.566236	0.571234	0.894248
4933430I17Rik	7.27543	0.090356	0.814838	0.110888	0.911705	0.98412
4933431E20Rik	17.6227	-0.971384	0.526548	-1.84481	0.0650645	0.371586
4933432K03Rik	1.10894	-2.43821	2.67397	-0.911831	0.361858	0.798456
4933433C11Rik	19.6826	-0.522186	0.485831	-1.07483	0.28245	0.733701
4933433G15Rik	96.5457	0.749726	0.354858	2.11275	0.0346224	0.258328
4933433G19Rik	6.40399	0.918782	0.833044	1.10292	0.270061	0.720892
4933433H22Rik	0.646569	-2.87386	2.98944	-0.961335	0.336384	0.779284
4933434E20Rik	561.407	0.234478	0.182603	1.28409	0.199111	0.640474
4933434I20Rik	0.282814	1.61394	4.05357	0.398152	0.690518	0.928015
4933438K21Rik	3.26733	2.32653	1.41662	1.64231	0.100526	0.465136
4933439C10Rik	93.2249	0.04562	0.306224	0.148976	0.881573	0.978103
4933439K11Rik	3.65397	0.178449	1.17565	0.151787	0.879355	0.978103
4933440J02Rik	2.98233	-0.770109	1.29063	-0.596692	0.550713	0.888485
4933440M02Rik	8.30015	-0.270375	0.786885	-0.343602	0.731146	0.942985
5031410I06Rik	0.380322	-2.0786	4.02631	-0.516254	0.605677	0.902758
5031414D18Rik	4.5512	-1.64257	1.1515	-1.42646	0.153735	0.564347
5031425E22Rik	598.618	0.0410385	0.181847	0.225676	0.821454	0.966946
5031434C07Rik	13.7682	-0.292443	0.617477	-0.47361	0.635778	0.912868
5031434O11Rik	2.21069	1.10858	1.51461	0.731921	0.464217	0.85388
5031439G07Rik	1206.64	-0.274562	0.253687	-1.08229	0.279125	0.730294
5033404E19Rik	4.60054	-0.363664	1.04532	-0.347896	0.727918	0.941325
5033406O09Rik	30.3843	-0.447314	0.390786	-1.14465	0.252354	0.702977
5133400J02Rik	160.922	0.527936	0.427741	1.23424	0.217112	0.661873
5330411J11Rik	79.0301	0.917909	0.322447	2.8467	0.0044175	0.0639653
5330413P13Rik	8.67195	-1.09235	0.981762	-1.11264	0.265863	0.716172
5330417C22Rik	4.94085	-1.84515	1.03507	-1.78263	0.0746458	0.4006
5330426P16Rik	34.6272	0.0600329	0.368653	0.162844	0.870641	0.976425
5430402O13Rik	25.718	0.050832	0.422026	0.120447	0.904129	0.983099
5430405H02Rik	67.0567	0.420264	0.350903	1.19766	0.231048	0.680117
5430416N02Rik	610.616	0.199687	0.2134	0.935741	0.349407	0.789218
5430416O09Rik	3.44566	-0.373765	1.12545	-0.332104	0.739811	0.944969
5430417L22Rik	144.856	-0.14675	0.237882	-0.616904	0.537298	0.883461
5430421F17Rik	1.3359	1.40047	1.96191	0.713833	0.475331	0.860274
5430435G22Rik	1.82659	-1.51881	1.6161	-0.939799	0.347321	0.78803
5430440P10Rik	1.04705	1.16569	2.16211	0.539144	0.589788	0.899091
5530400C23Rik	0.282814	1.61394	4.05357	0.398152	0.690518	0.928015
5530601H04Rik	119.794	0.00610132	0.249978	0.0244075	0.980528	0.997038
5730403I07Rik	0.678716	-1.52002	2.70131	-0.562697	0.573641	0.895238
5730405O15Rik	118.445	-0.348538	0.258104	-1.35038	0.176894	0.607146
5730408K05Rik	1316.35	-0.207448	0.188442	-1.10086	0.270958	0.721906
5730409E04Rik	25.1242	-0.700177	0.43094	-1.62477	0.104212	0.473793
5730416F02Rik	3.48498	-0.602974	1.28476	-0.469327	0.638836	0.913318
5730420D15Rik	38.6994	-0.205428	0.360797	-0.569373	0.569103	0.893198
5730422E09Rik	2.06929	0.0854608	1.48473	0.0575598	0.954099	0.992278
5730455P16Rik	456.964	0.19181	0.28328	0.677105	0.498339	0.87163
5730457N03Rik	0.60847	-0.0554475	2.81793	-0.0196767	0.984301	0.997323
5730480H06Rik	28.3628	0.910441	0.478623	1.90221	0.0571439	0.346105
5730507C01Rik	25.7838	1.23759	0.446785	2.77	0.00560566	0.0754176
5730508B09Rik	59.3789	0.0643825	0.298349	0.215796	0.829147	0.967819
5730522E02Rik	2.40315	0.146907	1.31556	0.111669	0.911086	0.983871
5730559C18Rik	122.89	0.140673	0.246401	0.570912	0.568059	0.892773
5830415F09Rik	274.178	-0.035895	0.231266	-0.155211	0.876655	0.977356
5830416I19Rik	22.8973	-0.563821	0.589982	-0.955657	0.339245	0.780309
5830416P10Rik	27.3215	-0.47667	0.470936	-1.01217	0.311455	0.757466
5830417I10Rik	863.311	-0.0123055	0.158077	-0.0778452	0.937951	0.990225
5830418K08Rik	1718.93	0.183858	0.210598	0.873029	0.382648	0.812681
5830418P13Rik	12.1237	0.223607	0.724056	0.308825	0.757455	0.951565
5830428M24Rik	2.23207	-1.27142	1.44851	-0.877738	0.380086	0.811466
5830444B04Rik	3.68785	-1.135	1.176	-0.96514	0.334475	0.777545
5830454E08Rik	50.1259	-0.62355	0.32939	-1.89304	0.0583519	0.350279
5930403L14Rik	22.027	-0.814652	0.542373	-1.50202	0.133093	0.533919
5930412G12Rik	38.287	0.287103	0.487624	0.588779	0.556009	0.889753
5930430L01Rik	27.8191	0.205124	0.442622	0.46343	0.643056	0.914792
6030407O03Rik	23.9869	1.35896	0.555552	2.44613	0.0144397	0.146858
6030408B16Rik	1.62245	-1.29676	1.84246	-0.703822	0.481543	0.862784
6030419C18Rik	58.0952	-0.516926	0.457462	-1.12998	0.258483	0.708811
6030440G07Rik	0.337639	-1.92858	4.03918	-0.477469	0.633028	0.911657
6030443J06Rik	39.4196	0.223949	0.523377	0.427893	0.668729	0.92025
6030458C11Rik	917.706	0.0671371	0.170674	0.393364	0.694051	0.929318
6030466F02Rik	0.984208	-3.47678	2.60136	-1.33652	0.181378	0.613954
6230400D17Rik	69.0581	0.865156	0.380447	2.27405	0.0229628	0.201
6330403A02Rik	4.23154	-0.600603	1.05032	-0.57183	0.567437	0.892624
6330403K07Rik	40.5323	0.201584	0.353939	0.569545	0.568986	0.893198
6330408A02Rik	55.7369	0.4456	0.344774	1.29244	0.196204	0.637312
6330410L21Rik	180.739	2.72136	0.337014	8.0749	6.75313e-16	1.25668e-13
6330416G13Rik	262.03	-0.359111	0.250131	-1.43569	0.15109	0.560135
6330418K02Rik	27.6618	0.671197	0.469685	1.42904	0.152993	0.563158
6330419J24Rik	234.642	-0.292183	0.206047	-1.41804	0.15618	0.569437
6330549D23Rik	53.7351	0.0460206	0.358843	0.128247	0.897953	0.981815
6430411K18Rik	306.211	-0.0368207	0.246193	-0.14956	0.881112	0.978103
6430531B16Rik	25.3537	-0.109567	0.45543	-0.24058	0.809881	0.965873
6430548M08Rik	21.0271	-0.850653	0.568688	-1.49582	0.134701	0.535471
6430550D23Rik	13.0849	0.0120548	0.569044	0.0211843	0.983099	0.997038
6430562O15Rik	0.940158	0.559397	2.77831	0.201344	0.84043	0.970806
6430571L13Rik	16.7745	-0.312467	0.514716	-0.607067	0.543807	0.887271
6430573F11Rik	8.8859	-0.142369	0.701693	-0.202894	0.839218	0.970806
6430706D22Rik	1596.58	0.610308	0.16347	3.73344	0.00018888	0.00522829
6430710C18Rik	2.67763	-0.533849	1.37713	-0.387654	0.698272	0.931151
6530402F18Rik	28.0092	-0.443747	0.4861	-0.912873	0.361309	0.798261
6530411M01Rik	7.39972	-0.388059	0.765685	-0.506812	0.612287	0.905851
6720416L17Rik	1.71745	-0.0287094	1.52481	-0.0188281	0.984978	0.99748
6720468P15Rik	1.13497	-2.50974	2.12371	-1.18177	0.237298	0.686683
6720483E21Rik	4.95382	0.203727	1.01431	0.200852	0.840814	0.970806
6720489N17Rik	204.971	-0.276355	0.237716	-1.16254	0.245014	0.696725
6820408C15Rik	10.0095	1.29872	0.690624	1.8805	0.0600405	0.356094
6820431F20Rik	2693.54	0.562891	0.156041	3.60732	0.000309375	0.00794864
7420426K07Rik	1.05667	2.25148	2.40881	0.934683	0.349952	0.789218
8030423F21Rik	0.30893	-1.81772	4.04956	-0.448867	0.653528	0.916986
8030442B05Rik	2.4993	4.74637	1.8568	2.55621	0.010582	0.118386
8030462N17Rik	1400.96	0.0339294	0.155307	0.218467	0.827065	0.967741
8430408G22Rik	2.85513	-1.65467	1.58597	-1.04332	0.2968	0.745571
8430419L09Rik	336.786	-0.0843041	0.340465	-0.247615	0.804432	0.964325
8430423G03Rik	0.282814	1.61394	4.05357	0.398152	0.690518	0.928015
8430426J06Rik	2.67787	0.997051	1.35248	0.737201	0.461	0.851946
8430427H17Rik	325.285	-0.119376	0.20262	-0.589159	0.555755	0.889753
8430429K09Rik	36.7045	0.813708	0.403923	2.01451	0.0439556	0.297028
8430437L04Rik	1.97533	-0.14428	1.40889	-0.102407	0.918434	0.987075
9030025P20Rik	725.529	0.915189	0.171828	5.3262	1.00286e-07	6.26233e-06
9030404E10Rik	6.07813	-0.840816	0.847128	-0.992549	0.32093	0.764246
9030612E09Rik	7.40211	-1.18531	0.833117	-1.42274	0.154811	0.566524
9030617O03Rik	148.483	-0.863643	0.334084	-2.58511	0.0097348	0.111564
9030624G23Rik	92.4338	0.954957	0.301144	3.17109	0.00151867	0.028572
9030624J02Rik	1120.21	-0.074155	0.170888	-0.433939	0.664333	0.918799
9030625G05Rik	1.97876	1.3578	1.92558	0.705139	0.480724	0.862784
9130008F23Rik	16.6854	0.20293	0.514304	0.394572	0.693159	0.929238
9130011E15Rik	342.742	0.625878	0.244057	2.56447	0.0103334	0.116158
9130019O22Rik	363.61	-0.0725884	0.229734	-0.315967	0.752028	0.950068
9130019P16Rik	0.971118	-0.134999	2.00372	-0.0673742	0.946284	0.991082
9130023H24Rik	256.246	-0.211433	0.210345	-1.00517	0.314814	0.759825
9130024F11Rik	23.0854	-1.15585	0.520979	-2.21862	0.0265129	0.219082
9130221H12Rik	122.216	0.0137079	0.257443	0.0532463	0.957536	0.992664
9130227L01Rik	1.15525	2.43583	2.08581	1.16781	0.242884	0.694729
9130230L23Rik	2.58959	-0.595281	1.45648	-0.408712	0.682751	0.925857
9130401M01Rik	479.795	-0.262777	0.231157	-1.13679	0.255627	0.705418
9130409I23Rik	0.679862	-0.272809	2.73577	-0.0997191	0.920567	0.987317
9230009I02Rik	0.472975	0.66223	3.44353	0.192311	0.847498	0.97156
9230102O04Rik	0.833379	0.431475	2.5674	0.168059	0.866537	0.975477
9230105E05Rik	13.8336	0.387701	0.683726	0.567042	0.570686	0.893699
9230110C19Rik	44.5437	-0.064409	0.386905	-0.166472	0.867785	0.975628
9230112D13Rik	0.599079	2.68394	3.06663	0.875207	0.381461	0.812231
9230112J17Rik	0.717961	-3.0045	2.89993	-1.03606	0.300175	0.747665
9230114K14Rik	117.335	0.0216973	0.311682	0.0696136	0.944501	0.991082
9230116L04Rik	49.9464	0.35843	0.329756	1.08696	0.277056	0.72839
9230116N13Rik	76.6195	-0.441224	0.414181	-1.06529	0.286743	0.736897
9330020H09Rik	253.668	0.133222	0.235503	0.565692	0.571603	0.894677
9330102E08Rik	59.508	0.0660413	0.465867	0.14176	0.88727	0.979644
9330111N05Rik	2.85935	3.87992	1.73592	2.23507	0.0254126	0.213418
9330133O14Rik	88.468	0.218149	0.273566	0.797427	0.425203	0.835601
9330151L19Rik	166.095	0.396936	0.313765	1.26508	0.205844	0.649135
9330159F19Rik	148.436	1.67509	0.307229	5.45226	4.97327e-08	3.35027e-06
9330159M07Rik	143.575	-0.16685	0.222748	-0.749053	0.453825	0.849484
9330162012Rik	3.43177	-0.437937	1.28123	-0.341811	0.732493	0.943549
9330175E14Rik	1.74012	0.142321	1.6565	0.0859169	0.931532	0.988366
9330182L06Rik	102.132	0.338016	0.353016	0.957509	0.33831	0.77982
9330182O14Rik	3.15787	0.174003	1.16634	0.149187	0.881406	0.978103
9430008C03Rik	935.42	0.338113	0.174746	1.93488	0.0530049	0.330643
9430015G10Rik	691.029	0.369399	0.216432	1.70677	0.087865	0.434699
9430016H08Rik	193.075	0.238694	0.202555	1.17842	0.238631	0.688571
9430018G01Rik	2.2833	0.68785	1.43005	0.480999	0.630517	0.911657
9430020K01Rik	881.921	1.64514	0.230143	7.14835	8.78282e-13	1.25055e-10
9430037G07Rik	210.037	-0.0542064	0.207886	-0.26075	0.794285	0.961522
9430038I01Rik	86.19	-0.457048	0.256554	-1.78149	0.0748327	0.401007
9430041J12Rik	5.82706	2.90009	1.13767	2.54914	0.010799	0.120312
9430060I03Rik	63.0441	-0.304814	0.332987	-0.915392	0.359986	0.797681
9430069I07Rik	2.36511	-0.732918	1.73407	-0.422657	0.672545	0.921616
9430083A17Rik	392.915	0.955457	0.262728	3.63668	0.00027618	0.00723961
9430091E24Rik	33.6154	0.636231	0.399071	1.59428	0.110873	0.487676
9530026P05Rik	7.31455	-0.152966	0.841184	-0.181846	0.855704	0.972683
9530027J09Rik	3.74528	-0.543662	1.29231	-0.420691	0.673981	0.922277
9530051G07Rik	12.5269	-0.598579	0.659995	-0.906944	0.364436	0.799329
9530052E02Rik	0.664362	-1.48634	2.71553	-0.547346	0.584141	0.896894
9530053A07Rik	25.2421	-1.29489	0.525117	-2.46592	0.0136664	0.141252
9530059O14Rik	23.6616	-0.444818	0.541266	-0.821811	0.411184	0.82992
9530068E07Rik	390.314	-0.233715	0.201872	-1.15774	0.24697	0.697833
9530077C05Rik	44.9441	-0.433368	0.434656	-0.997036	0.318747	0.762195
9530080O11Rik	34.1236	-0.451712	0.384623	-1.17443	0.240223	0.690999
9530082P21Rik	13.6121	-0.854814	0.60811	-1.40569	0.159816	0.575655
9530091C08Rik	12.1935	0.576041	0.687753	0.83757	0.402272	0.825095
9630001P10Rik	1.16956	0.133789	2.24436	0.0596113	0.952465	0.992052
9630033F20Rik	1079.23	-0.272515	0.206404	-1.3203	0.186736	0.621151
9830107B12Rik	1.31562	2.61599	2.20493	1.18643	0.235453	0.685822
9830147E19Rik	953.887	0.229304	0.208493	1.09982	0.271412	0.722362
9930012K11Rik	67.2547	0.0974644	0.306673	0.317812	0.750627	0.949717
9930014A18Rik	28.6556	-0.560694	0.421925	-1.32889	0.183883	0.61802
9930021J03Rik	835.041	-0.0118703	0.19599	-0.0605657	0.951705	0.991826
9930104L06Rik	266.827	0.535478	0.25416	2.10685	0.0351304	0.260374
9930111H07Rik	1.95624	2.23487	1.67737	1.33237	0.182739	0.616246
9930111J21Rik1	5.53739	-0.365388	0.871513	-0.419257	0.675028	0.92289
A130010J15Rik	241.9	-0.171108	0.208931	-0.818971	0.412803	0.831355
A230009B12Rik	6.35312	-0.562041	1.29919	-0.432608	0.665299	0.918948
A230020J21Rik	36.729	-0.740466	0.418826	-1.76796	0.0770677	0.407379
A230028O05Rik	4.88245	-1.02206	0.967802	-1.05606	0.290942	0.740149
A230046K03Rik	2911.41	0.205138	0.195788	1.04775	0.294752	0.743651
A230050P20Rik	96.4808	0.190745	0.27813	0.685813	0.492831	0.868519
A230056J06Rik	3.31753	0.51938	1.31163	0.395981	0.692119	0.928672
A230056P14Rik	7.11846	0.304835	0.853357	0.357218	0.720928	0.940219
A230057D06Rik	0.659587	1.36222	2.72547	0.499812	0.617207	0.907308
A230065H16Rik	7.16219	-0.506393	0.948718	-0.533766	0.593504	0.899091
A230070E04Rik	11.548	-0.213333	0.627518	-0.339964	0.733884	0.944683
A230072C01Rik	47.0086	-0.385926	0.341731	-1.12933	0.25876	0.709226
A230072E10Rik	2.31415	1.35222	1.4533	0.930448	0.352139	0.790998
A230073K19Rik	0.760644	-3.08304	3.33531	-0.924363	0.355297	0.794057
A230103J11Rik	1.3882	-0.229727	1.96958	-0.116637	0.907147	0.983178
A2m	990.333	-0.338197	0.279093	-1.21177	0.225599	0.672504
A330009N23Rik	13.8976	-0.260283	0.596025	-0.436698	0.662331	0.918799
A330021E22Rik	64.2123	0.0912817	0.322139	0.283361	0.7769	0.956751
A330023F24Rik	31.5911	0.161272	0.442236	0.364673	0.715355	0.937992
A330032B11Rik	3.94123	-0.94029	1.08207	-0.868973	0.384862	0.814181
A330033J07Rik	4.23009	-0.496278	1.06215	-0.467238	0.640329	0.91368
A330035P11Rik	141.737	0.0829187	0.253505	0.327089	0.7436	0.946753
A330040F15Rik	0.657224	-1.53387	2.72852	-0.562163	0.574005	0.895289
A330041J22Rik	1.12776	-2.46293	2.34907	-1.04847	0.294422	0.743572
A330048O09Rik	4.19203	-0.849056	1.04522	-0.812319	0.416608	0.832021
A330049N07Rik	46.7627	2.67865	0.471246	5.6842	1.31425e-08	9.96024e-07
A330050F15Rik	3.62615	-1.8458	1.13008	-1.63334	0.102398	0.469953
A330069E16Rik	74.4995	0.0796922	0.341764	0.233179	0.815622	0.966364
A330074K22Rik	2.85644	0.115384	1.22988	0.0938178	0.925254	0.987644
A330076H08Rik	1.15059	0.243023	2.05761	0.118109	0.905981	0.983178
A330102I10Rik	3.7866	0.805206	1.17944	0.682701	0.494796	0.870102
A430005L14Rik	468.836	-0.389515	0.248394	-1.56814	0.11685	0.498454
A430033K04Rik	189.935	-0.359532	0.212824	-1.68934	0.0911548	0.442031
A430035B10Rik	23.3524	-0.418177	0.496127	-0.842883	0.399294	0.823609
A430078G23Rik	8.0311	-0.190713	0.817041	-0.233419	0.815436	0.966364
A430105I19Rik	22.2003	-0.663308	0.491811	-1.34871	0.177431	0.607893
A4galt	940.351	-0.119638	0.203821	-0.586974	0.557221	0.889753
A530013C23Rik	2.85036	1.6556	1.36199	1.21557	0.224148	0.671242
A530016L24Rik	4.1932	-0.680241	1.02897	-0.661086	0.508557	0.873661
A530032D15Rik	4.53921	2.0747	1.12459	1.84485	0.0650589	0.371586
A530054K11Rik	1646.46	-0.13769	0.203575	-0.67636	0.498812	0.871863
A530064D06Rik	7.15333	6.25609	1.47528	4.24062	2.22907e-05	0.000848086
A530072M11Rik	8.22826	-0.575729	0.760859	-0.756683	0.44924	0.847449
A530088E08Rik	0.790348	-1.88989	2.57651	-0.733507	0.463249	0.853051
A630001G21Rik	5.34557	-0.201508	0.97671	-0.206313	0.836546	0.97001
A630007B06Rik	487.839	0.235522	0.267654	0.879949	0.378887	0.811211
A630019I02Rik	1.60199	1.75544	2.08033	0.843827	0.398766	0.823153
A630020A06	10.6747	0.0357056	0.701897	0.0508702	0.959429	0.992908
A630066F11Rik	105.175	0.0596863	0.290283	0.205614	0.837092	0.970104
A630072M18Rik	151.118	0.944683	0.390193	2.42107	0.015475	0.153679
A630077J23Rik	8.46698	2.56898	0.987446	2.60164	0.00927791	0.107838
A630089N07Rik	265.363	0.704611	0.336546	2.09366	0.0362906	0.265642
A630095N17Rik	3.25552	0.156505	1.23422	0.126805	0.899095	0.981836
A730008H23Rik	999.179	0.646525	0.178976	3.61236	0.000303418	0.0078227
A730017C20Rik	0.337639	-1.92858	4.03918	-0.477469	0.633028	0.911657
A730017L22Rik	14.9318	0.220218	0.553956	0.397537	0.690971	0.928292
A730020E08Rik	1.42986	1.67882	1.79384	0.935877	0.349337	0.789218
A730020M07Rik	1.2944	-0.845959	1.78471	-0.474002	0.635498	0.912606
A730036I17Rik	35.4729	-1.04917	0.489157	-2.14484	0.0319654	0.246024
A730082K24Rik	11.4691	-0.158372	0.690755	-0.229274	0.818656	0.966364
A730090H04Rik	0.795082	0.596341	2.33953	0.254898	0.798802	0.963271
A730090N16Rik	2.80615	0.841833	1.22674	0.686237	0.492564	0.868339
A730098P11Rik	406.481	0.308417	0.28805	1.07071	0.284301	0.735256
A830009L08Rik	6.8316	-0.946526	0.886364	-1.06787	0.285577	0.735566
A830010M20Rik	152.675	0.115807	0.375926	0.308058	0.758039	0.951664
A830018L16Rik	111.02	0.947194	0.287623	3.29318	0.000990603	0.0203985
A830052D11Rik	2.31037	-0.533825	1.40621	-0.379619	0.704228	0.933048
A830080D01Rik	1133.03	-0.160438	0.240271	-0.66774	0.5043	0.87242
A830082N09Rik	34.247	0.773955	0.382533	2.02324	0.0430486	0.293258
A930001A20Rik	2.44716	2.6327	1.85727	1.41751	0.156334	0.569437
A930001C03Rik	81.3824	0.401158	0.413366	0.970467	0.331814	0.774947
A930003A15Rik	0.469426	2.3219	3.38201	0.686546	0.492369	0.868339
A930003O13Rik	0.470731	0.792812	3.45682	0.229347	0.818599	0.966364
A930004D18Rik	295.658	0.747618	0.697816	1.07137	0.284004	0.735256
A930005H10Rik	73.4206	-0.434416	0.27831	-1.5609	0.118546	0.501817
A930006K02Rik	23.7817	0.487076	0.483298	1.00782	0.313543	0.758946
A930007I19Rik	24.0816	0.844066	0.487198	1.73249	0.0831861	0.422623
A930011G23Rik	0.996159	-1.1696	2.20207	-0.531136	0.595324	0.899555
A930011O12Rik	68.4594	-0.16545	0.408359	-0.405158	0.685361	0.927318
A930013F10Rik	75.5694	0.641068	0.407594	1.57281	0.115763	0.496938
A930015D03Rik	83.6761	-0.173007	0.411136	-0.420803	0.673899	0.922277
A930016O22Rik	17.1947	-0.164699	0.514946	-0.319837	0.749092	0.948848
A930017M01Rik	1.96599	1.02107	1.56409	0.65282	0.513872	0.874733
A930018P22Rik	22.8334	0.704747	0.45272	1.5567	0.119543	0.504334
A930024E05Rik	46.6369	0.49658	0.425736	1.1664	0.243452	0.695277
AA388235	34.1271	-0.200929	0.43914	-0.457552	0.647275	0.91601
AA413626	11.4062	0.669461	0.81858	0.817832	0.413453	0.831562
AA414768	23.2922	-1.44607	0.454835	-3.17932	0.0014762	0.0280254
AA415398	20.9593	-0.182017	0.477186	-0.381437	0.702879	0.932495
AA465934	86.4979	0.176951	0.27552	0.642244	0.520715	0.876172
AA467197	39.3671	0.101079	0.398796	0.253461	0.799912	0.96364
AA474331	40.1235	-0.0262369	0.370322	-0.0708489	0.943518	0.991026
AA543186	78.6247	0.167524	0.275028	0.609118	0.542446	0.886884
AA543401	9.17813	0.190266	0.687119	0.276904	0.781854	0.957523
AA619741	2.45107	1.93028	1.53686	1.25599	0.209118	0.653537
AA792892	0.779652	1.74827	2.58978	0.675064	0.499635	0.871863
AA986860	12.4191	-0.0179928	0.653021	-0.0275532	0.978018	0.996793
AA987161	3034.39	-0.259277	0.217216	-1.19364	0.232621	0.682078
AB041803	36.2354	-0.136515	0.387004	-0.352747	0.724278	0.940619
AB124611	13.7803	-0.369483	0.813089	-0.45442	0.649527	0.916772
AF067061	53.6085	1.21894	0.5542	2.19946	0.0278452	0.225874
AF067063	6.62648	1.73051	0.994621	1.73987	0.0818813	0.419221
AF529169	18.5536	-1.81382	0.575733	-3.15046	0.00163015	0.0301561
AI115009	0.30893	-1.81772	4.04956	-0.448867	0.653528	0.916986
AI118078	5.44718	-1.4761	0.931816	-1.58411	0.113168	0.493043
AI182371	2.11911	0.091386	1.46951	0.062188	0.950413	0.991512
AI197445	6.54808	0.922831	0.870016	1.06071	0.288824	0.738456
AI314180	1011.94	-0.181373	0.210132	-0.863141	0.38806	0.816233
AI317395	27.5215	0.73766	0.476517	1.54802	0.121617	0.509126
AI413582	172.188	-0.187378	0.266778	-0.702374	0.482446	0.863112
AI414108	1477.04	-0.0901599	0.215632	-0.418119	0.67586	0.922935
AI427809	11.8461	0.304561	0.61617	0.494281	0.621108	0.908698
AI429214	42.8386	-0.419714	0.367914	-1.1408	0.253955	0.705043
AI450353	136.976	0.323615	0.34441	0.93962	0.347413	0.78803
AI462493	197.747	0.169802	0.219102	0.77499	0.438346	0.842519
AI463170	37.8343	-0.829923	0.577328	-1.43752	0.150569	0.559312
AI464131	307.551	-0.303707	0.202683	-1.49843	0.134022	0.534433
AI467606	104.224	-0.362284	0.265488	-1.3646	0.172379	0.598535
AI504432	10.7509	0.143465	0.698282	0.205455	0.837217	0.970104
AI506816	275.164	0.803286	0.205135	3.9159	9.00689e-05	0.00282612
AI593442	5.57468	-1.30778	0.924194	-1.41505	0.157055	0.570729
AI597479	793.819	0.0982636	0.177563	0.553402	0.579988	0.896719
AI661453	91.6811	-0.0387677	0.265705	-0.145905	0.883996	0.978487
AI662270	43.084	3.31043	0.565993	5.8489	4.94847e-09	4.07923e-07
AI747448	23.8969	0.753585	0.545376	1.38177	0.167042	0.59017
AI837181	375.606	0.176866	0.222699	0.794195	0.427082	0.836336
AI846148	576.901	0.125759	0.176328	0.713209	0.475716	0.860457
AI847159	21.3673	-1.25416	0.533258	-2.35187	0.0186792	0.174404
AI848285	48.0548	-0.545571	0.354721	-1.53803	0.124041	0.514229
AI854517	4.88517	-0.596273	0.918313	-0.649313	0.516136	0.875522
AI854703	11.0607	-0.379656	0.610841	-0.621531	0.534251	0.882821
AI987944	452.754	-0.347191	0.183074	-1.89645	0.0579007	0.349025
AK010878	510.398	0.129511	0.167644	0.772535	0.439798	0.842953
AK129341	116.065	0.110659	0.323437	0.342134	0.73225	0.943549
AU015228	12.6967	1.5213	0.758844	2.00476	0.044989	0.301143
AU015836	637.571	-1.47874	0.201222	-7.34881	1.99978e-13	3.00688e-11
AU018091	1861.01	0.186136	0.20729	0.89795	0.369212	0.804142
AU019823	527.025	0.246159	0.224096	1.09846	0.272005	0.723187
AU019990	10.3601	0.673592	0.84019	0.801714	0.422718	0.833124
AU021063	1.61031	-0.158292	1.66578	-0.095026	0.924294	0.987644
AU021092	0.714301	1.57886	3.03062	0.52097	0.602387	0.902645
AU022252	512.097	0.10043	0.210063	0.478092	0.632584	0.911657
AU022751	220.68	0.720947	0.273339	2.63756	0.00835049	0.0992083
AU022754	2.23906	-0.579115	1.4486	-0.399775	0.689323	0.928015
AU040320	103.853	0.239839	0.242657	0.988387	0.322963	0.766364
AU040972	3.0391	-1.60166	1.35118	-1.18538	0.235869	0.685822
AU041133	238.226	0.261079	0.322556	0.809408	0.41828	0.832907
AV039307	13.2884	0.185252	0.579909	0.31945	0.749385	0.948848
AV051173	56.9196	-0.219934	0.361324	-0.608691	0.54273	0.886884
AW011738	19.7833	1.65554	0.500436	3.30819	0.000939004	0.0196095
AW046200	1.54744	-1.85346	1.76963	-1.04737	0.294928	0.743651
AW146154	306.4	-0.173628	0.195705	-0.887194	0.374974	0.807938
AW209491	332.983	0.246039	0.193437	1.27194	0.203395	0.646074
AW549542	5.792	-1.15282	0.872558	-1.3212	0.186436	0.621151
AW549877	1358.43	0.259918	0.22617	1.14921	0.250468	0.700823
AW551984	184.882	0.910297	0.226932	4.01132	6.03813e-05	0.00200507
AW554918	186.384	0.104843	0.223257	0.469605	0.638637	0.913318
AW822252	11.7566	-1.28635	0.702537	-1.83101	0.0670989	0.377469
AY074887	16.7909	0.557799	0.525002	1.06247	0.288022	0.737719
AY358078	5.44619	-0.797013	0.901981	-0.883625	0.376899	0.810041
AY512931	25.8344	0.883793	0.463998	1.90473	0.0568148	0.344796
AY761184	1.76277	1.25324	1.71425	0.731072	0.464735	0.854064
Aaas	814.734	-0.0349612	0.241542	-0.144742	0.884915	0.978768
Aacs	673.745	-0.58382	0.18753	-3.1132	0.00185071	0.0333821
Aadacl3	2.22628	-0.673199	1.43639	-0.468676	0.639301	0.913392
Aadat	2.25712	0.796364	1.40933	0.565066	0.572029	0.89497
Aaed1	212.153	-0.135162	0.22451	-0.602029	0.547155	0.88768
Aagab	854.467	-0.238515	0.151452	-1.57486	0.11529	0.496351
Aak1	725.977	0.0700698	0.290427	0.241265	0.80935	0.965763
Aamdc	33.9441	-0.16622	0.374686	-0.443624	0.657315	0.91745
Aamp	1327.59	-0.141269	0.212498	-0.664802	0.506177	0.873288
Aar2	719.8	0.105836	0.156692	0.675439	0.499397	0.871863
Aard	373.657	-0.42341	0.23121	-1.83128	0.0670589	0.377469
Aars	6855.53	-0.149342	0.186324	-0.801516	0.422833	0.833124
Aars2	753.547	-0.0926233	0.252255	-0.367181	0.713484	0.937823
Aarsd1	707.462	-0.257926	0.195073	-1.3222	0.186101	0.620942
Aasdh	597.481	-0.0321055	0.163743	-0.196073	0.844553	0.971384
Aasdhppt	1349.79	0.022006	0.14576	0.150975	0.879995	0.978103
Aass	345.897	0.102017	0.216085	0.472116	0.636844	0.913123
Aatf	602.65	-0.228167	0.214715	-1.06265	0.28794	0.737709
Aatk	87.6564	-0.776151	0.316977	-2.4486	0.0143412	0.146172
Abat	120.892	0.901743	0.333322	2.70532	0.00682381	0.0873911
Abca1	944.289	-0.320966	0.347946	-0.92246	0.356289	0.794694
Abca12	1.59023	1.76109	1.87337	0.940065	0.347184	0.787988
Abca13	121.402	1.48781	0.342536	4.34349	1.40234e-05	0.000557229
Abca14	1.16128	-0.575621	1.87928	-0.306299	0.759377	0.951868
Abca15	1.00674	0.0164959	2.14699	0.00768323	0.99387	0.998708
Abca16	8.71811	0.462523	0.846269	0.546544	0.584692	0.897012
Abca17	2.05031	0.353483	1.51465	0.233376	0.815469	0.966364
Abca2	523.726	-0.341342	0.22514	-1.51613	0.129487	0.525751
Abca3	201.869	-0.118373	0.211939	-0.558522	0.576488	0.895797
Abca4	22.9499	-0.950014	0.659058	-1.44147	0.149451	0.557859
Abca5	395.029	-0.00879291	0.288413	-0.0304872	0.975679	0.996429
Abca6	1.45939	-0.588811	1.9174	-0.307088	0.758776	0.951868
Abca7	392.609	-0.298474	0.212934	-1.40172	0.160998	0.577804
Abca8b	89.5295	2.40585	0.32164	7.47993	7.43611e-14	1.18442e-11
Abcb10	1065.55	-0.314032	0.221191	-1.41973	0.155685	0.568395
Abcb1a	277.816	0.0899056	0.392009	0.229346	0.8186	0.966364
Abcb1b	412.304	-0.87246	0.327376	-2.66501	0.00769864	0.0946963
Abcb4	12.4773	-1.52275	0.617089	-2.46764	0.0136009	0.140997
Abcb5	32.1693	2.10804	0.611979	3.44463	0.000571848	0.013012
Abcb6	330.759	-0.244643	0.206741	-1.18333	0.236677	0.686504
Abcb7	2887.49	-0.0841196	0.163158	-0.515573	0.606153	0.903031
Abcb8	551.689	-0.164049	0.238375	-0.688197	0.491329	0.868339
Abcb9	34.0061	-0.149316	0.433683	-0.344298	0.730622	0.942764
Abcc1	1672.44	-0.198442	0.147653	-1.34397	0.178958	0.610524
Abcc10	227.198	-0.178095	0.243519	-0.731338	0.464573	0.854064
Abcc2	29.484	-0.495646	0.617859	-0.8022	0.422437	0.833124
Abcc3	19.0692	-1.98915	0.52476	-3.79059	0.000150287	0.0043248
Abcc4	1671.43	0.228912	0.178226	1.28439	0.199004	0.640438
Abcc5	2326.43	-0.0933342	0.136831	-0.682113	0.495167	0.870198
Abcc6	3.49326	0.0410812	1.09255	0.0376012	0.970006	0.995536
Abcc8	44.9205	-0.862076	0.406573	-2.12034	0.033977	0.256256
Abcc9	1.13044	3.58456	2.17155	1.65069	0.0988018	0.461132
Abcd1	218.563	-0.164735	0.232686	-0.70797	0.478964	0.862763
Abcd2	5.42229	1.27589	0.954355	1.33692	0.181249	0.613688
Abcd3	819.027	0.0812258	0.162692	0.49926	0.617596	0.90742
Abcd4	549.565	-0.127291	0.213809	-0.59535	0.551609	0.888485
Abce1	8330.27	-0.0399918	0.181998	-0.219738	0.826075	0.967741
Abcf1	2290.2	0.128097	0.161791	0.791745	0.42851	0.837284
Abcf2	2622.25	-0.298519	0.152866	-1.95281	0.050842	0.322302
Abcf3	768.554	0.0588135	0.17017	0.345617	0.729631	0.942567
Abcg1	651.174	-0.458655	0.216509	-2.11841	0.03414	0.256767
Abcg2	662.923	0.320572	0.182505	1.75651	0.0790019	0.41303
Abcg3	2.39123	2.60223	1.75325	1.48423	0.137748	0.539481
Abcg4	5.61226	-0.609656	0.871005	-0.699945	0.483962	0.86409
Abcg5	0.826043	-1.95442	2.304	-0.848277	0.396284	0.822192
Abcg8	1.10041	0.138697	2.3191	0.0598065	0.95231	0.991967
Abhd1	129.81	0.422485	0.327131	1.29148	0.196536	0.637712
Abhd10	523.057	0.0994517	0.167669	0.593142	0.553086	0.889105
Abhd11	250.761	-0.42984	0.233345	-1.84208	0.0654632	0.373182
Abhd11os	39.6939	-0.150437	0.400945	-0.375207	0.707507	0.934989
Abhd12	445.739	-0.211033	0.188185	-1.12141	0.262113	0.712236
Abhd13	1324.76	-0.146457	0.177899	-0.823258	0.410362	0.829342
Abhd14a	266.288	-0.287006	0.279751	-1.02593	0.304922	0.752299
Abhd14b	36.6215	-0.0851276	0.388484	-0.219128	0.826551	0.967741
Abhd15	28.9664	-0.00929569	0.403505	-0.0230373	0.98162	0.997038
Abhd16a	163.413	-0.206865	0.341467	-0.605812	0.544639	0.887271
Abhd16b	5.76473	-0.687633	0.857237	-0.80215	0.422466	0.833124
Abhd17a	405.374	-0.0650493	0.257835	-0.25229	0.800817	0.963842
Abhd17b	665.819	0.153606	0.186586	0.823243	0.41037	0.829342
Abhd17c	1113.94	-0.174932	0.162478	-1.07665	0.281635	0.73323
Abhd2	614.239	-0.276132	0.171937	-1.606	0.108273	0.481997
Abhd3	40.3066	-0.0364587	0.392973	-0.0927765	0.926081	0.987644
Abhd4	1133.75	-0.240836	0.239681	-1.00482	0.314983	0.759825
Abhd5	132.775	-0.724617	0.238278	-3.04106	0.00235747	0.0401346
Abhd6	88.2796	-0.0375278	0.259807	-0.144445	0.885149	0.978775
Abhd8	229.408	-0.378704	0.339638	-1.11502	0.26484	0.714826
Abi1	1497.25	0.117831	0.162971	0.723016	0.46967	0.856867
Abi2	2524.26	0.0537303	0.192137	0.279646	0.779749	0.957044
Abi3	24.9269	-0.681043	0.490486	-1.38851	0.164983	0.585508
Abi3bp	2.16209	0.152399	1.40251	0.108661	0.913471	0.985064
Abl1	1521.95	0.00603972	0.181933	0.0331975	0.973517	0.996203
Abl2	2480.06	0.227218	0.164797	1.37877	0.167964	0.591837
Ablim1	530.542	-0.95013	0.318912	-2.97928	0.00288922	0.0468937
Ablim2	176.661	0.124754	0.305817	0.407936	0.683321	0.926224
Ablim3	57.775	-1.17656	0.338212	-3.47877	0.000503725	0.0118049
Abo	29.6005	3.74738	0.621212	6.03237	1.61572e-09	1.46703e-07
Abr	1918.09	-0.238596	0.159204	-1.49868	0.133956	0.534433
Abra	8.35118	-0.588456	0.763435	-0.770799	0.440826	0.84362
Abracl	291.618	-0.120105	0.198511	-0.60503	0.545159	0.8874
Abt1	490.23	-0.00535829	0.226128	-0.0236958	0.981095	0.997038
Abtb1	429.716	-0.164323	0.24932	-0.659085	0.509841	0.874044
Abtb2	427.102	-0.426337	0.236796	-1.80044	0.0717913	0.391025
Acaa1a	352.465	-0.157331	0.241389	-0.651771	0.514549	0.874733
Acaa1b	45.9875	0.0483164	0.333682	0.144798	0.884871	0.978768
Acaa2	281.362	-0.101396	0.190269	-0.532908	0.594098	0.899474
Acaca	3909.9	-0.349133	0.187699	-1.86007	0.0628755	0.364961
Acacb	765.769	-0.479757	0.203669	-2.35557	0.0184941	0.173278
Acad10	206.987	-0.210434	0.229513	-0.916873	0.359209	0.797433
Acad11	576.258	-0.227102	0.196426	-1.15617	0.247611	0.698147
Acad12	124.4	-0.514159	0.258084	-1.99221	0.0463477	0.307051
Acad8	442.016	0.0317505	0.177578	0.178797	0.858097	0.972795
Acad9	958.162	0.514549	0.152494	3.37424	0.000740206	0.016102
Acadl	332.605	0.48004	0.221294	2.16924	0.0300645	0.237749
Acadm	1337.93	-0.0726212	0.152953	-0.474795	0.634933	0.912282
Acads	1041.96	-0.276378	0.213769	-1.29288	0.196052	0.63725
Acadsb	709.059	0.197568	0.16139	1.22417	0.22089	0.666285
Acadvl	415.817	-0.194651	0.229363	-0.848659	0.396071	0.822192
Acan	316.048	-0.676707	0.218431	-3.09804	0.00194805	0.034837
Acap1	99.6027	-0.660989	0.247362	-2.67215	0.00753664	0.0931633
Acap2	2380.14	-0.10584	0.149421	-0.708335	0.478737	0.86269
Acap3	169.499	-0.284377	0.255223	-1.11423	0.265181	0.714826
Acat1	261.689	0.51841	0.217871	2.37943	0.0173395	0.166955
Acat2	1432.48	-0.370109	0.153852	-2.40562	0.0161451	0.15821
Acat3	31.077	-0.937418	0.523536	-1.79055	0.0733652	0.397034
Acbd3	703.95	0.146455	0.164236	0.891733	0.372536	0.806474
Acbd4	282.669	-0.0678522	0.274409	-0.247267	0.804702	0.964325
Acbd5	503.716	0.234475	0.212575	1.10303	0.270016	0.720873
Acbd6	269.846	-0.00326698	0.184094	-0.0177462	0.985841	0.997627
Acbd7	38.2532	-0.651625	0.391042	-1.66638	0.0956375	0.453458
Accs	88.9555	-0.470199	0.293655	-1.6012	0.109333	0.484877
Accsl	50.9797	-1.30012	0.481572	-2.69974	0.00693935	0.0883639
Acd	209.425	0.115676	0.273129	0.42352	0.671916	0.921452
Ace	37.7654	-0.794119	0.468908	-1.69355	0.0903509	0.440353
Acer1	2.02053	0.552865	1.52859	0.361683	0.717589	0.938493
Acer2	151.587	0.055297	0.21986	0.25151	0.80142	0.963927
Acer3	553.624	0.103275	0.185483	0.556788	0.577672	0.896196
Ache	1.7247	-1.27305	1.66184	-0.766052	0.443646	0.845134
Acin1	1602.91	0.268344	0.178418	1.50402	0.132577	0.53289
Ackr3	44.6439	0.00173604	0.333254	0.00520935	0.995844	0.998887
Ackr4	7.29634	0.892547	0.88862	1.00442	0.315176	0.759825
Acly	11656.2	-0.229791	0.163338	-1.40684	0.159476	0.575196
Acmsd	3.63596	-1.26923	1.18038	-1.07528	0.282251	0.733701
Acn9	121.389	-0.17837	0.25255	-0.706276	0.480016	0.862784
Acnat1	3.18658	2.39929	1.44332	1.66234	0.0964447	0.455825
Aco1	1540.65	-0.126663	0.152082	-0.832856	0.404926	0.826473
Aco2	4168.74	-0.196635	0.182925	-1.07495	0.282398	0.733701
Acot1	1302.12	1.34886	0.250555	5.3835	7.30502e-08	4.76728e-06
Acot10	2.85976	0.2531	1.25425	0.201794	0.840078	0.970806
Acot11	167.82	-0.518927	0.25008	-2.07504	0.0379824	0.27289
Acot13	152.175	0.414622	0.257583	1.60967	0.107471	0.480247
Acot2	261.515	0.838604	0.351495	2.38582	0.0170412	0.165098
Acot3	47.485	0.877189	0.382214	2.29502	0.0217322	0.193581
Acot4	13.3226	1.25096	0.688754	1.81626	0.0693301	0.384737
Acot5	1.09462	0.0334011	2.3442	0.0142484	0.988632	0.997999
Acot6	12.9764	-0.613475	0.581307	-1.05534	0.291271	0.740435
Acot7	213.726	-0.10799	0.223824	-0.482478	0.629466	0.911657
Acot8	200.771	-0.230327	0.228361	-1.00861	0.313161	0.758854
Acot9	905.668	-0.381316	0.238673	-1.59765	0.110121	0.486536
Acox1	437.185	-0.160302	0.173287	-0.925066	0.354932	0.793768
Acox2	0.661011	2.80764	3.01261	0.931964	0.351355	0.790202
Acox3	218.355	-0.119165	0.328926	-0.362286	0.717139	0.938234
Acoxl	23.1523	-1.52677	0.543693	-2.80816	0.0049826	0.069215
Acp1	1101.34	-0.150853	0.186828	-0.807441	0.419412	0.832907
Acp2	260.12	0.210885	0.190277	1.1083	0.267731	0.718446
Acp5	102.363	0.420164	0.250708	1.67591	0.093756	0.449297
Acp6	1660.31	0.858774	0.159828	5.3731	7.73935e-08	4.99866e-06
Acpp	38.3082	-0.664145	0.393663	-1.68709	0.0915861	0.442965
Acpt	0.814171	3.10825	2.44796	1.26973	0.204181	0.646702
Acr	13.4266	-0.830471	0.616007	-1.34815	0.177609	0.607935
Acrbp	174.394	-0.779467	0.37194	-2.09568	0.0361109	0.264912
Acsbg1	3.89854	-2.32661	1.20705	-1.92752	0.0539144	0.333439
Acsbg2	23.2739	-0.555743	0.460905	-1.20576	0.227908	0.676211
Acsf2	143.493	-0.376081	0.33587	-1.11972	0.262833	0.713143
Acsf3	164.501	-0.0913571	0.250958	-0.364033	0.715833	0.938073
Acsl1	1954.49	-0.608849	0.279892	-2.1753	0.0296076	0.235495
Acsl3	2221.31	-0.185224	0.193572	-0.956873	0.338632	0.779973
Acsl4	1309.13	0.0110172	0.22943	0.0480197	0.961701	0.993468
Acsl5	331.038	-0.573804	0.264199	-2.17186	0.0298663	0.236951
Acsl6	105.295	-1.59791	0.280264	-5.70144	1.18798e-08	9.03974e-07
Acsm3	1.04823	-3.55357	2.26929	-1.56594	0.117363	0.499581
Acss1	1482.76	-0.169804	0.199901	-0.84944	0.395637	0.822192
Acss2	351.365	-0.691744	0.233199	-2.96632	0.00301385	0.0482797
Acss3	34.1307	-0.0378831	0.379755	-0.0997566	0.920538	0.987317
Acta1	3.62983	-0.278223	1.08728	-0.255888	0.798038	0.963271
Acta2	3.01685	-0.405782	1.23087	-0.329671	0.741649	0.945646
Actb	27850.2	-0.123453	0.255783	-0.482648	0.629345	0.911657
Actg1	17739.6	-0.0945417	0.148232	-0.637794	0.523608	0.877582
Actl10	32.1758	-0.391022	0.405264	-0.964856	0.334617	0.777683
Actl6a	2444.92	-0.0399124	0.179588	-0.222244	0.824124	0.96738
Actl6b	1.01266	-1.00821	2.00772	-0.502169	0.615549	0.907094
Actl7b	22.9208	-1.3766	0.544943	-2.52613	0.0115326	0.126035
Actn1	4664.85	-0.103055	0.194149	-0.530803	0.595555	0.899555
Actn2	51.2626	0.523414	0.405156	1.29188	0.196397	0.637418
Actn3	86.715	-0.526663	0.323174	-1.62966	0.103174	0.471469
Actn4	3875.62	-0.0610465	0.198253	-0.307923	0.758141	0.951727
Actr10	715.665	0.189279	0.180233	1.05019	0.293631	0.743364
Actr1a	1464.95	-0.166755	0.174121	-0.957697	0.338216	0.77982
Actr1b	1337.47	-0.199884	0.217898	-0.917327	0.358971	0.797261
Actr2	5998.22	0.410707	0.268164	1.53155	0.125634	0.516324
Actr3	4157.85	-0.00581613	0.182074	-0.0319438	0.974517	0.996417
Actr3b	257.885	-0.391365	0.19522	-2.00474	0.0449911	0.301143
Actr5	348.865	0.198081	0.207787	0.953289	0.340443	0.781443
Actr6	515.762	0.203697	0.164144	1.24096	0.21462	0.659438
Actr8	805.866	0.0955491	0.169005	0.565363	0.571827	0.894832
Actrt3	1.23851	-1.40432	1.91636	-0.732809	0.463675	0.853079
Acvr1	106.546	0.228703	0.263692	0.867309	0.385773	0.814456
Acvr1b	895.877	-0.162571	0.222698	-0.730006	0.465387	0.854532
Acvr1c	3.01329	-1.51749	1.32568	-1.14469	0.252337	0.702977
Acvr2a	677.685	0.0809261	0.187903	0.43068	0.666701	0.919269
Acvr2b	394.364	0.146811	0.211808	0.693133	0.488226	0.86704
Acvrl1	49.1931	-0.924708	0.443237	-2.08626	0.0369551	0.268797
Acy1	360.518	-0.00331547	0.243572	-0.0136118	0.98914	0.997999
Acy3	54.6369	-0.566947	0.315304	-1.7981	0.0721618	0.391989
Acyp1	190.721	0.153622	0.295015	0.520727	0.602557	0.902733
Acyp2	20.1208	0.114147	0.508903	0.2243	0.822524	0.967055
Ada	161.232	-0.636402	0.298364	-2.13298	0.0329267	0.25055
Adad1	4.45488	0.481515	0.959191	0.502001	0.615667	0.907094
Adad2	63.7443	-0.144054	0.38609	-0.373109	0.709067	0.93555
Adal	320.165	0.0505469	0.19128	0.264256	0.791583	0.960147
Adam10	444.983	0.130433	0.274791	0.474661	0.635028	0.91235
Adam11	71.6475	-0.805186	0.431237	-1.86715	0.0618802	0.361754
Adam12	0.679862	-0.272809	2.73577	-0.0997191	0.920567	0.987317
Adam15	175.278	-0.242346	0.307188	-0.788918	0.43016	0.83775
Adam17	1168.51	0.082981	0.19985	0.415216	0.677984	0.924382
Adam19	3577.66	0.0604473	0.20599	0.293447	0.76918	0.955249
Adam1a	23.5755	-0.201762	0.464082	-0.434755	0.66374	0.918799
Adam1b	3.11148	0.654934	1.20213	0.544811	0.585884	0.898135
Adam2	1.81155	-2.28452	1.73517	-1.3166	0.187974	0.62255
Adam21	3.81623	0.537703	1.16499	0.461552	0.644403	0.915311
Adam22	541.297	-0.190479	0.204737	-0.930362	0.352184	0.790998
Adam23	1476.92	-0.394047	0.281104	-1.40178	0.16098	0.577804
Adam28	0.783201	0.305789	2.60427	0.117418	0.906529	0.983178
Adam3	0.721399	-1.61256	2.66167	-0.605847	0.544616	0.887271
Adam30	7.06497	-1.77112	0.822789	-2.15258	0.031352	0.243295
Adam32	4.65936	1.52507	0.995048	1.53266	0.12536	0.516002
Adam33	3.03937	-1.47528	1.22542	-1.2039	0.228628	0.677476
Adam4	34.5576	0.787569	0.429732	1.8327	0.0668473	0.377035
Adam5	1.2326	3.69153	2.24086	1.64737	0.0994821	0.462624
Adam8	22.1245	-0.325931	0.491319	-0.66338	0.507087	0.873343
Adam9	627.191	0.120831	0.192803	0.626709	0.53085	0.882012
Adamts1	88.2006	-0.00377098	0.317465	-0.0118784	0.990523	0.998331
Adamts10	169.28	0.56008	0.264179	2.12008	0.0339992	0.256256
Adamts12	2.71348	-0.0119045	1.34443	-0.00885467	0.992935	0.998513
Adamts13	0.282814	1.61394	4.05357	0.398152	0.690518	0.928015
Adamts14	172.715	-0.485002	0.241469	-2.00854	0.0445855	0.29976
Adamts15	247.738	-0.198438	0.248977	-0.797013	0.425444	0.835616
Adamts16	0.922364	0.885943	2.20354	0.402055	0.687643	0.928015
Adamts17	19.8169	-0.729732	0.474623	-1.5375	0.124171	0.514229
Adamts18	0.781905	-0.766891	2.5766	-0.297636	0.765981	0.95386
Adamts19	18.5979	-0.614319	0.542791	-1.13178	0.257727	0.708019
Adamts2	42.4458	-0.933871	0.375186	-2.48908	0.0128072	0.13508
Adamts20	24.3047	-0.632494	0.474808	-1.33211	0.182825	0.616246
Adamts3	64.0088	-0.627331	0.289875	-2.16414	0.0304532	0.239485
Adamts4	58.9434	0.0887131	0.307778	0.288237	0.773165	0.955825
Adamts5	3.85555	-1.6785	1.21163	-1.38532	0.165955	0.587849
Adamts6	19.1974	1.93386	0.772487	2.50342	0.0123001	0.131852
Adamts7	243.306	-0.548783	0.25599	-2.14377	0.0320512	0.246482
Adamts8	93.7231	-0.570831	0.277875	-2.05427	0.0399495	0.280587
Adamts9	539.282	-0.64444	0.17867	-3.60688	0.000309903	0.00794864
Adamtsl1	82.0536	0.0794599	0.274639	0.289325	0.772332	0.955593
Adamtsl3	2.65522	-0.897404	1.27644	-0.703053	0.482023	0.863048
Adamtsl4	64.7738	-0.253393	0.359648	-0.704557	0.481086	0.862784
Adamtsl5	69.5685	-0.349637	0.512356	-0.682411	0.494979	0.870102
Adap1	252.431	-1.07229	0.248908	-4.30797	1.64757e-05	0.000646474
Adap2	156.431	0.0397987	0.244038	0.163084	0.870452	0.976425
Adar	973.053	0.0117281	0.168428	0.0696324	0.944486	0.991082
Adarb1	374.856	-0.207881	0.20919	-0.99374	0.32035	0.763986
Adarb2	36.2639	0.850449	0.401765	2.11678	0.0342784	0.257293
Adat1	144.984	0.467961	0.239902	1.95063	0.0511009	0.323265
Adat2	214.713	0.18897	0.197776	0.955474	0.339338	0.780357
Adat3	180.631	0.0827099	0.298034	0.277518	0.781382	0.957523
Adc	191.446	0.121266	0.290229	0.417827	0.676074	0.92305
Adck1	460.927	0.358847	0.228992	1.56707	0.117098	0.499399
Adck2	100.21	0.0924568	0.247963	0.372865	0.709249	0.935608
Adck3	308.563	-0.0455013	0.214026	-0.212597	0.831642	0.968313
Adck4	164.709	-0.110983	0.219463	-0.505701	0.613066	0.906505
Adck5	241.586	-0.0349338	0.220274	-0.158593	0.87399	0.976954
Adcy1	1368.01	-0.222045	0.281197	-0.789642	0.429737	0.83775
Adcy10	1.39641	1.64196	1.85689	0.884252	0.37656	0.809706
Adcy2	19.1455	0.0809347	0.535288	0.151198	0.879819	0.978103
Adcy3	461.863	-0.0105159	0.17964	-0.0585385	0.95332	0.992278
Adcy4	5.56252	-0.885981	0.964101	-0.918971	0.358111	0.796281
Adcy5	51.4577	-0.237189	0.365946	-0.648153	0.516886	0.875651
Adcy6	71.6067	-0.730924	0.32552	-2.2454	0.0247423	0.209662
Adcy7	32.2945	-1.25611	0.418371	-3.00239	0.00267871	0.04428
Adcy8	3.05125	-0.722691	1.17862	-0.613168	0.539765	0.88532
Adcy9	429.859	-0.153637	0.18272	-0.840834	0.400441	0.823981
Adcyap1	5.14442	0.0962802	1.02972	0.0935012	0.925505	0.987644
Adcyap1r1	52.416	-0.582464	0.323542	-1.80027	0.0718179	0.391025
Add1	1109.4	0.0851896	0.166517	0.511598	0.608932	0.904727
Add2	6.53465	-0.406642	0.812017	-0.50078	0.616526	0.907308
Add3	781.812	-0.0288066	0.15998	-0.180064	0.857103	0.972722
Adgb	1.6937	1.13457	1.62973	0.696168	0.486324	0.865357
Adh1	2.81549	0.0222068	1.34389	0.0165243	0.986816	0.997627
Adh4	1.00077	-1.26278	2.37104	-0.532586	0.59432	0.899521
Adh5	2620.38	-0.174923	0.186982	-0.935507	0.349527	0.789218
Adh7	7.01461	-0.334956	0.799799	-0.4188	0.675362	0.92289
Adhfe1	145.088	0.00412038	0.281585	0.0146328	0.988325	0.997882
Adi1	442.296	0.344297	0.180103	1.91166	0.0559198	0.341372
Adig	0.822495	-0.535481	2.31533	-0.231276	0.8171	0.966364
Adipor1	1663.5	0.0102277	0.19174	0.0533416	0.95746	0.992664
Adipor2	3722.73	-0.306095	0.233503	-1.31088	0.189898	0.626472
Adk	705.601	-0.167966	0.255238	-0.658074	0.510491	0.874175
Adm	9.52628	-0.715621	0.776023	-0.922164	0.356443	0.794703
Adm2	79.3285	0.214084	0.278687	0.768188	0.442376	0.844535
Adnp	1861.72	0.34038	0.148643	2.28992	0.0220259	0.195233
Adnp2	1943.6	-0.141121	0.14328	-0.98493	0.324658	0.767571
Ado	1773.91	0.0983719	0.140982	0.697762	0.485326	0.864759
Adora1	23.26	-0.93379	0.455769	-2.04882	0.0404796	0.282944
Adora2a	7.76503	-0.648298	0.769644	-0.842334	0.399601	0.82379
Adora2b	45.8387	-0.623636	0.341927	-1.82388	0.0681696	0.381117
Adpgk	770.984	-0.056623	0.152258	-0.371889	0.709976	0.936026
Adprh	1679.49	0.234694	0.161739	1.45106	0.146762	0.553757
Adprhl1	8.29853	-1.40665	0.795831	-1.76752	0.0771409	0.407379
Adprhl2	556.922	-0.367333	0.286624	-1.28158	0.199989	0.640784
Adprm	413.535	0.21603	0.199471	1.08302	0.2788	0.730294
Adra1b	0.676194	-1.61319	2.71264	-0.594695	0.552047	0.888485
Adra1d	2.1858	-1.90978	1.50419	-1.26964	0.204213	0.646702
Adra2a	12.4733	0.276496	0.629125	0.439493	0.660304	0.918114
Adra2b	30.374	-0.677701	0.461636	-1.46804	0.142093	0.545147
Adra2c	20.3832	-0.642629	0.576521	-1.11467	0.264993	0.714826
Adrb1	9.44327	-0.718874	0.732791	-0.981008	0.326589	0.769781
Adrb2	80.4626	-0.436421	0.265976	-1.64083	0.100833	0.465755
Adrb3	330.405	1.29697	0.240505	5.39267	6.9417e-08	4.54596e-06
Adrbk1	932.602	-0.0960903	0.221231	-0.434344	0.664039	0.918799
Adrbk2	299.605	-0.408993	0.230097	-1.77748	0.0754895	0.402533
Adrm1	1356.01	0.0118514	0.178587	0.0663619	0.94709	0.991177
Adsl	1324.61	-0.200085	0.178924	-1.11827	0.263452	0.714102
Adss	2293.16	0.279118	0.186914	1.49329	0.135361	0.536198
Adssl1	187.308	-0.282069	0.256787	-1.09846	0.272004	0.723187
Adtrp	6.66277	-1.62599	0.950597	-1.7105	0.0871738	0.433288
Aebp1	72.7088	1.0082	0.469102	2.14921	0.0316179	0.244048
Aebp2	1371.26	0.246093	0.269125	0.91442	0.360496	0.798012
Aen	2332.45	0.107743	0.178598	0.60327	0.546329	0.887678
Aes	1819.14	-0.0890401	0.287497	-0.309708	0.756783	0.951449
Afap1	350.65	-0.123726	0.261841	-0.472522	0.636555	0.913118
Afap1l1	89.0196	-0.570714	0.304321	-1.87537	0.0607422	0.358671
Afap1l2	51.8074	0.0725461	0.335924	0.21596	0.829019	0.967819
Aff1	2622.11	0.196558	0.152655	1.2876	0.197886	0.638706
Aff2	2.56925	-0.800835	1.43406	-0.558439	0.576545	0.895797
Aff3	118.647	0.41965	0.301002	1.39418	0.163264	0.582266
Aff4	6216.47	0.0630639	0.296871	0.212429	0.831772	0.968313
Afg3l1	863.683	0.222684	0.190392	1.1696	0.24216	0.694446
Afg3l2	1192.24	0.127549	0.179356	0.711149	0.476992	0.861528
Afmid	79.7799	-0.283035	0.291462	-0.971085	0.331506	0.774937
Aftph	1484.92	-0.101415	0.225839	-0.449058	0.65339	0.916986
Aga	459.94	-0.136747	0.220023	-0.62151	0.534264	0.882821
Agap1	1313.52	-0.0107608	0.16168	-0.0665557	0.946935	0.991116
Agap2	11.3051	-0.34952	0.719427	-0.485832	0.627087	0.910475
Agap3	741.564	-0.410203	0.241237	-1.70042	0.0890527	0.437377
Agbl1	0.828406	0.421828	2.31327	0.182351	0.855307	0.972546
Agbl2	2.87012	-0.875631	1.86708	-0.468985	0.639081	0.913354
Agbl3	22.2527	-0.906397	0.50169	-1.80669	0.0708109	0.388128
Agbl5	163.816	0.209155	0.310463	0.673688	0.50051	0.872021
Ager	1.21327	-0.799596	2.25713	-0.354253	0.723149	0.940619
Agfg1	1995.97	-0.0738375	0.155628	-0.474448	0.635181	0.912429
Agfg2	514.093	-0.370196	0.178191	-2.07752	0.0377539	0.271975
Aggf1	1287.25	0.136227	0.158629	0.858778	0.390463	0.818423
Agk	502.8	0.0130316	0.172535	0.0755298	0.939793	0.990395
Agl	781.4	0.0744923	0.183967	0.404922	0.685535	0.927425
Agmat	16.7093	2.38625	0.590922	4.03819	5.38662e-05	0.00182089
Ago1	1618.83	0.339477	0.199724	1.69972	0.0891827	0.437377
Ago2	2949.13	0.0460081	0.153978	0.298796	0.765096	0.95368
Ago3	382.509	0.0954164	0.185591	0.514121	0.607167	0.9037
Ago4	44.5068	0.147459	0.367866	0.400849	0.688531	0.928015
Agpat1	563.804	0.0437362	0.1656	0.264108	0.791696	0.960147
Agpat2	413.274	0.0346286	0.222242	0.155815	0.876179	0.977356
Agpat3	525.451	-0.126275	0.162098	-0.779007	0.435976	0.84169
Agpat4	560.646	-0.0505306	0.160978	-0.313898	0.753598	0.950533
Agpat5	1029.74	0.0031073	0.205847	0.0150952	0.987956	0.997816
Agpat6	665.166	-0.105467	0.20028	-0.5266	0.598471	0.900876
Agpat9	108.459	-0.00594401	0.372754	-0.0159462	0.987277	0.997627
Agps	3648.66	-0.0520863	0.149154	-0.34921	0.726931	0.940956
Agrn	3491.8	0.460487	0.223249	2.06266	0.0391447	0.277359
Agrp	4.22515	-0.965135	1.03185	-0.935345	0.349611	0.789218
Agt	0.467063	-0.863231	3.45996	-0.249492	0.80298	0.964325
Agtpbp1	356.113	-0.192425	0.206766	-0.930643	0.352038	0.790998
Agtr1a	12.3843	-0.876019	0.627941	-1.39507	0.162996	0.581752
Agtr1b	0.534787	-2.57967	3.23884	-0.79648	0.425753	0.835616
Agtrap	1763.04	0.231511	0.178994	1.2934	0.195872	0.636813
Ahctf1	6351.82	-0.060679	0.148469	-0.408699	0.68276	0.925857
Ahcy	4168.86	-0.424143	0.226313	-1.87414	0.0609106	0.359244
Ahcyl1	1235.34	0.238962	0.225072	1.06172	0.288365	0.73787
Ahcyl2	510.73	0.00133733	0.18252	0.00732699	0.994154	0.998819
Ahdc1	1576.6	0.214786	0.243282	0.882868	0.377308	0.810519
Ahi1	202.17	-0.0229644	0.221357	-0.103744	0.917373	0.986687
Ahnak	5477.28	-0.236217	0.179089	-1.31899	0.187172	0.621207
Ahr	263.463	-0.0956359	0.212045	-0.451017	0.651977	0.916986
Ahrr	11.9223	-1.30323	0.642864	-2.02722	0.0426402	0.291851
Ahsa1	5534.52	-0.0798256	0.164878	-0.484148	0.628281	0.911153
Ahsa2	626.472	1.11252	0.276932	4.01729	5.88717e-05	0.00196187
Ahsg	72.226	0.6847	0.28482	2.40397	0.0162179	0.158818
Aicda	4.08985	-0.0294641	1.0547	-0.027936	0.977713	0.99659
Aida	363.581	0.0841904	0.174447	0.482614	0.62937	0.911657
Aif1l	322.906	-0.0826421	0.19775	-0.417911	0.676012	0.92304
Aifm1	805.872	-0.23439	0.17121	-1.36903	0.170991	0.596249
Aifm2	203.073	-0.248727	0.216652	-1.14805	0.250948	0.701342
Aifm3	153.498	-0.181972	0.251836	-0.722582	0.469937	0.856923
Aig1	41.9196	-0.502494	0.37733	-1.33171	0.182956	0.616246
Aim1	34.4023	0.518553	0.467021	1.11034	0.266852	0.717327
Aim1l	327.32	-0.680626	0.250601	-2.71597	0.00660817	0.0855375
Aim2	136.289	0.578846	0.229559	2.52156	0.0116837	0.127007
Aimp1	891.706	-0.198912	0.17071	-1.1652	0.243936	0.695401
Aimp2	303.925	-0.0313332	0.185437	-0.168969	0.865821	0.975138
Aip	148.401	0.3539	0.289943	1.22059	0.222243	0.668561
Aipl1	6.04964	-0.79246	0.89052	-0.889884	0.373528	0.807354
Aire	255.618	0.213388	0.214109	0.996632	0.318943	0.762404
Airn	9.97807	0.025937	0.644544	0.0402408	0.967901	0.994966
Ajap1	2.45213	-0.286408	1.27136	-0.225277	0.821764	0.966948
Ajuba	2156.4	-0.0736812	0.168648	-0.436894	0.662188	0.918799
Ak1	889.357	-0.319585	0.267687	-1.19388	0.232527	0.682078
Ak2	2717.44	-0.149898	0.176464	-0.849454	0.395629	0.822192
Ak3	100.233	-0.613363	0.260096	-2.35822	0.0183627	0.172563
Ak4	2289.79	0.220359	0.137051	1.60787	0.107864	0.481124
Ak5	0.97696	-0.941247	2.20275	-0.427305	0.669157	0.92027
Ak6	338.201	-0.0774685	0.185554	-0.417499	0.676314	0.92305
Ak7	206.532	0.0740293	0.236709	0.312745	0.754475	0.950533
Ak8	13.9824	-0.520681	0.572446	-0.909573	0.363048	0.799128
Akap1	4249.9	-0.238919	0.137806	-1.73373	0.0829662	0.42223
Akap10	1087.4	-0.0329609	0.214089	-0.153958	0.877642	0.977702
Akap11	2577.28	-0.114257	0.197598	-0.578228	0.56311	0.891543
Akap12	8986.38	-0.104806	0.168994	-0.620175	0.535143	0.882823
Akap13	1722.3	-0.00832243	0.157471	-0.0528507	0.957851	0.992664
Akap17b	417.669	-0.445608	0.277062	-1.60833	0.107763	0.480932
Akap2	1206.61	-0.296048	0.204081	-1.45064	0.146881	0.553757
Akap5	216.709	0.402439	0.256369	1.56977	0.11647	0.49754
Akap6	1.50938	-1.87298	1.75097	-1.06968	0.284763	0.735256
Akap7	256.961	0.24089	0.210232	1.14583	0.251866	0.702537
Akap8	1998.07	0.0451689	0.144402	0.312799	0.754434	0.950533
Akap8l	488.491	0.0168586	0.195138	0.0863929	0.931154	0.988366
Akap9	941.13	0.253241	0.217618	1.1637	0.244547	0.696373
Akip1	136.89	0.00233354	0.240463	0.00970433	0.992257	0.998513
Akirin1	1019.23	0.099233	0.154881	0.640704	0.521715	0.876991
Akirin2	949.049	0.375715	0.17852	2.10461	0.0353251	0.261235
Akna	283.241	-0.185469	0.23084	-0.803452	0.421713	0.833124
Akr1a1	1745.01	-0.0862657	0.15929	-0.541563	0.58812	0.899091
Akr1b10	66.3572	0.158454	0.349069	0.453933	0.649877	0.916772
Akr1b3	1062.98	-0.148598	0.212641	-0.698823	0.484663	0.86409
Akr1b7	6.86613	-0.0208679	0.8633	-0.0241722	0.980715	0.997038
Akr1b8	189.087	-0.0499096	0.208674	-0.239175	0.81097	0.966285
Akr1c12	3.49535	2.48945	1.3704	1.81659	0.06928	0.384673
Akr1c13	60.9007	3.20135	0.572711	5.58982	2.27309e-08	1.65592e-06
Akr1c14	2.17278	-0.286224	1.53031	-0.187036	0.851632	0.972396
Akr1c18	7.29601	0.9273	0.813303	1.14016	0.254218	0.705043
Akr1c19	6.57919	1.66039	0.944149	1.75861	0.0786446	0.41218
Akr1c21	398.838	10.1976	1.04126	9.7935	1.20062e-22	3.89064e-20
Akr1c6	2.59816	2.68927	1.53993	1.74636	0.080749	0.416215
Akr1cl	0.641794	-0.270622	2.77801	-0.0974159	0.922396	0.987318
Akr1e1	227.816	1.18724	0.222906	5.3262	1.00291e-07	6.26233e-06
Akr7a5	246.127	-0.156024	0.232988	-0.669668	0.503069	0.872411
Akt1	1262.93	-0.150853	0.18367	-0.821322	0.411463	0.830304
Akt1s1	445.04	0.17332	0.191294	0.906042	0.364914	0.799329
Akt2	1231.9	-0.0130257	0.19363	-0.0672709	0.946366	0.991082
Akt3	689.169	0.0865108	0.193286	0.44758	0.654457	0.917145
Aktip	733.561	-0.0234315	0.172871	-0.135543	0.892182	0.980934
Alad	423.553	-0.150923	0.256983	-0.587286	0.557011	0.889753
Alas1	399.912	-0.506823	0.178278	-2.84289	0.00447066	0.0645362
Alas2	0.373224	1.96209	4.02259	0.487769	0.625713	0.909957
Alcam	21.4578	0.444464	0.519675	0.855272	0.392401	0.819264
Aldh16a1	671.18	-0.209671	0.233359	-0.898491	0.368924	0.804142
Aldh18a1	1953.67	-0.116996	0.155728	-0.751285	0.452481	0.848402
Aldh1a2	21.5629	-0.0622643	0.495337	-0.125701	0.899969	0.982165
Aldh1a3	36.4972	-2.43727	0.433451	-5.62295	1.87727e-08	1.38366e-06
Aldh1a7	0.796378	1.782	2.32506	0.766431	0.44342	0.845094
Aldh1b1	367.406	-0.195384	0.229506	-0.851326	0.394589	0.821386
Aldh1l1	368.597	-0.987326	0.27374	-3.6068	0.000309995	0.00794864
Aldh1l2	246.352	0.543808	0.275991	1.97038	0.0487944	0.315803
Aldh2	1590.03	-0.319097	0.177645	-1.79626	0.0724537	0.393347
Aldh3a1	28.2076	-1.65551	0.430482	-3.84571	0.000120205	0.00358613
Aldh3a2	791.765	0.315426	0.233435	1.35124	0.176619	0.606866
Aldh3b1	53.0356	-0.63057	0.41208	-1.53021	0.125964	0.517007
Aldh3b2	5.26977	-1.59999	0.984208	-1.62566	0.104021	0.473384
Aldh4a1	917.534	-0.248589	0.225609	-1.10186	0.270523	0.721411
Aldh5a1	369.446	0.0753587	0.181259	0.415752	0.677592	0.92422
Aldh6a1	1852.35	-0.157981	0.153358	-1.03014	0.302943	0.749793
Aldh7a1	927.048	0.0512322	0.161993	0.316261	0.751804	0.950068
Aldh8a1	0.472975	0.66223	3.44353	0.192311	0.847498	0.97156
Aldh9a1	1787.34	0.10456	0.250422	0.417535	0.676287	0.92305
Aldoa	11366.8	-0.114327	0.192547	-0.593761	0.552672	0.888843
Aldoart1	7.76542	-0.369524	0.80242	-0.460512	0.645149	0.915474
Aldoart2	1.33709	-0.902527	1.93908	-0.465442	0.641615	0.914126
Aldoc	731.594	-0.332147	0.195758	-1.69673	0.089748	0.438932
Alg1	322.16	0.0429224	0.219731	0.195341	0.845126	0.971488
Alg10b	1287.51	0.0714948	0.167695	0.426338	0.669861	0.920465
Alg11	1459.25	0.100484	0.148725	0.675638	0.49927	0.871863
Alg12	120.14	0.0906042	0.255501	0.354614	0.722879	0.940619
Alg13	5418.27	0.214738	0.163852	1.31057	0.190005	0.626472
Alg14	143.467	0.514219	0.256138	2.00759	0.0446869	0.300283
Alg2	259.841	0.535075	0.251166	2.13036	0.0331418	0.251778
Alg3	166.681	0.516247	0.282036	1.83043	0.0671855	0.377758
Alg5	142.516	0.421305	0.221745	1.89995	0.0574393	0.347241
Alg6	453.453	-0.102955	0.170992	-0.602102	0.547106	0.887678
Alg8	192.951	0.513197	0.315501	1.62661	0.10382	0.472928
Alg9	432.685	-0.0915432	0.172583	-0.530429	0.595814	0.899681
Alk	41.915	-0.368822	0.457118	-0.806842	0.419758	0.832907
Alkbh1	1614.07	0.260704	0.153895	1.69404	0.0902576	0.440164
Alkbh2	246.661	0.0877765	0.239265	0.366858	0.713725	0.937885
Alkbh3	211.304	0.319686	0.218365	1.464	0.143194	0.547228
Alkbh4	182.924	0.121629	0.202521	0.600572	0.548125	0.888245
Alkbh5	2782.46	0.0897836	0.254101	0.353338	0.723835	0.940619
Alkbh6	143.55	0.113318	0.230552	0.491507	0.623068	0.908866
Alkbh7	191.505	-0.0129871	0.24545	-0.0529112	0.957803	0.992664
Alkbh8	356.413	0.447914	0.234811	1.90755	0.0564493	0.343466
Allc	2.54349	-0.618335	1.27053	-0.486676	0.626488	0.910355
Alms1	2195.99	-0.149625	0.246868	-0.606093	0.544453	0.887271
Alms1-ps2	21.6093	-0.28262	0.485391	-0.582252	0.560397	0.890136
Alox12	26.1365	-0.426904	0.417872	-1.02162	0.306963	0.75393
Alox12b	21.2087	-2.25488	0.564797	-3.99238	6.54145e-05	0.00216455
Alox12e	7.41252	3.69569	1.21383	3.04465	0.0023295	0.0397665
Alox15	101.804	4.34436	0.547138	7.94015	2.01936e-15	3.58056e-13
Alox5	32.482	0.0519846	0.40512	0.128319	0.897897	0.981815
Alox5ap	19.8931	-0.642783	0.490176	-1.31133	0.189746	0.626227
Alox8	13.9871	-0.531422	0.582021	-0.913062	0.36121	0.798229
Aloxe3	25.2602	-0.873779	0.465254	-1.87807	0.0603721	0.357271
Alpk1	1.15997	0.20248	2.0541	0.0985738	0.921477	0.987318
Alpk3	350.266	-0.97232	0.189839	-5.12182	3.02605e-07	1.70794e-05
Alpl	1512.36	-0.190758	0.192587	-0.990504	0.321928	0.765225
Alppl2	4.20155	-1.55254	1.13262	-1.37074	0.170455	0.596249
Als2	1798.19	0.281654	0.145513	1.93559	0.0529177	0.330318
Als2cl	442.293	-0.153949	0.222885	-0.690711	0.489747	0.86764
Als2cr11	2.55282	-0.278161	1.63188	-0.170455	0.864652	0.974665
Als2cr12	1.56771	-1.1942	1.87065	-0.638388	0.523221	0.877582
Alx3	2.32367	-1.95333	1.57289	-1.24187	0.214285	0.659379
Alyref	1832.69	-0.130103	0.141997	-0.916235	0.359544	0.797482
Alyref2	59.1887	-0.21281	0.2997	-0.710074	0.477658	0.861903
Amacr	242.319	-0.0477721	0.194332	-0.245827	0.805816	0.964422
Ambra1	921.918	-0.0127227	0.166086	-0.0766032	0.938939	0.990312
Amd1	1768.45	0.298498	0.200207	1.49094	0.135976	0.536843
Amd2	1768.31	0.298288	0.200221	1.4898	0.136278	0.537081
Amdhd1	1.37744	0.661172	1.93194	0.342232	0.732177	0.943549
Amdhd2	535.599	-0.133276	0.300938	-0.44287	0.65786	0.91745
Amer1	1167.09	0.103002	0.259678	0.396653	0.691624	0.928385
Amer2	5.97447	-0.334711	0.868967	-0.385183	0.700102	0.931225
Amer3	5.76805	-1.13894	0.881587	-1.29192	0.196385	0.637418
Amfr	792.737	-0.170743	0.226967	-0.752278	0.451884	0.84839
Amh	18.6335	-0.850119	0.517422	-1.64299	0.100385	0.464828
Amhr2	104.612	-0.44733	0.33669	-1.32861	0.183976	0.61802
Amica1	0.829743	-3.22849	2.79561	-1.15484	0.248155	0.698532
Amigo1	237.664	0.0335947	0.300567	0.111771	0.911005	0.983871
Amigo2	129.212	0.178068	0.283653	0.627766	0.530157	0.881407
Amigo3	59.0834	-0.265593	0.336802	-0.788573	0.430362	0.83775
Ammecr1	535.513	0.0846816	0.206899	0.409289	0.682328	0.925822
Ammecr1l	438.825	0.116889	0.211861	0.551724	0.581137	0.896755
Amn	20.4348	-1.093	0.596533	-1.83225	0.0669141	0.377107
Amn1	256.009	0.905317	0.274232	3.30129	0.00096243	0.0200098
Amot	260.182	-0.301788	0.235263	-1.28277	0.199573	0.640725
Amotl1	926.331	-0.444422	0.164975	-2.69388	0.00706265	0.0895699
Amotl2	715.171	-0.543336	0.219432	-2.47611	0.0132824	0.138691
Ampd1	9.27491	-0.798331	0.745022	-1.07155	0.28392	0.735256
Ampd2	610.579	-0.290882	0.202023	-1.43985	0.149911	0.55825
Ampd3	152.517	-0.369438	0.21865	-1.68964	0.0910974	0.441966
Amph	469.389	0.294043	0.15985	1.8395	0.0658418	0.374252
Amt	1183.07	-0.237736	0.210695	-1.12834	0.259175	0.709621
Amz1	25.3542	-0.755308	0.472566	-1.59831	0.109974	0.486536
Amz2	678.996	-0.268744	0.181622	-1.47969	0.138957	0.541589
Anapc1	4506.69	0.0540252	0.138905	0.388936	0.697323	0.93097
Anapc10	285.001	-0.0331143	0.241461	-0.137142	0.890919	0.980526
Anapc11	450.005	0.144279	0.222102	0.649605	0.515947	0.875359
Anapc13	109.904	0.275354	0.2556	1.07728	0.281354	0.733034
Anapc15	551.505	-0.0592985	0.207623	-0.285607	0.775179	0.956184
Anapc16	268.924	-0.0218663	0.194677	-0.112321	0.910569	0.983871
Anapc2	471.023	0.575404	0.244317	2.35515	0.0185153	0.17339
Anapc4	1271.5	-0.0963018	0.163825	-0.587834	0.556644	0.889753
Anapc5	5218.69	-0.278237	0.21581	-1.28927	0.197306	0.637832
Anapc7	1024.94	0.275203	0.18367	1.49835	0.134042	0.534433
Ang	16.3789	0.350705	0.568392	0.617013	0.537226	0.883461
Ang2	2.09326	-1.67811	1.57112	-1.0681	0.285476	0.735566
Angel1	366.208	0.138632	0.235709	0.588149	0.556432	0.889753
Angel2	597.41	0.0486333	0.170705	0.284896	0.775724	0.956184
Angpt1	0.623891	1.36202	2.77118	0.491493	0.623078	0.908866
Angpt2	4.17088	0.343786	1.01141	0.339907	0.733927	0.944683
Angptl2	30.9228	-0.408243	0.396842	-1.02873	0.303607	0.750728
Angptl4	261.894	-0.491198	0.264051	-1.86024	0.0628513	0.364961
Angptl6	69.4505	-0.116867	0.310176	-0.376778	0.706339	0.934443
Ank	251.626	-0.295723	0.237991	-1.24258	0.214023	0.659196
Ank1	6.31097	-1.1403	0.876157	-1.30148	0.193095	0.632048
Ank2	156.477	-0.621003	0.239436	-2.5936	0.00949758	0.109715
Ank3	620.292	-0.287365	0.17739	-1.61996	0.10524	0.476143
Ankar	0.663136	-0.351094	3.08728	-0.113723	0.909458	0.983562
Ankdd1b	12.2211	0.896485	0.622405	1.44036	0.149767	0.558223
Ankef1	4.76487	-1.70075	0.988478	-1.72057	0.0853285	0.427781
Ankfy1	2762.77	0.0820493	0.243636	0.336769	0.736291	0.944969
Ankhd1	1576.74	0.102562	0.16748	0.612387	0.540281	0.885621
Ankib1	813.801	0.0218615	0.189498	0.115365	0.908156	0.983178
Ankk1	0.893767	-3.3184	2.42166	-1.3703	0.170594	0.596249
Ankle1	551.858	0.558648	0.316177	1.76689	0.0772473	0.407598
Ankle2	1831.17	-0.105185	0.236611	-0.444547	0.656647	0.91745
Ankmy1	36.8513	-1.22622	0.372722	-3.28991	0.00100219	0.0205636
Ankmy2	897.044	-0.0019706	0.17841	-0.0110454	0.991187	0.998487
Ankra2	350.227	0.0648469	0.197762	0.327903	0.742985	0.946354
Ankrd1	0.542044	0.987221	3.31033	0.298225	0.765532	0.95368
Ankrd10	2636.46	-0.0881292	0.272757	-0.323106	0.746615	0.94817
Ankrd11	3597.99	0.23455	0.207435	1.13072	0.258174	0.708273
Ankrd12	578.931	-0.104593	0.193075	-0.541722	0.58801	0.899091
Ankrd13a	1926.17	-0.0897256	0.200537	-0.447427	0.654567	0.917145
Ankrd13b	66.1454	-0.184622	0.373957	-0.493699	0.621519	0.90874
Ankrd13c	841.509	0.158546	0.195618	0.81049	0.417659	0.832792
Ankrd13d	110.214	0.11713	0.273708	0.427939	0.668696	0.92025
Ankrd16	215.066	-0.0125959	0.231602	-0.0543862	0.956627	0.992664
Ankrd17	2796.57	0.31588	0.224265	1.40851	0.15898	0.574399
Ankrd2	0.979433	-1.23048	2.41512	-0.509488	0.61041	0.90538
Ankrd22	2.55808	0.981376	1.35383	0.724888	0.468521	0.856504
Ankrd23	36.6738	-0.213104	0.365506	-0.583039	0.559867	0.890065
Ankrd24	205.235	0.454329	0.290966	1.56145	0.118417	0.501498
Ankrd26	503.142	-0.37755	0.234748	-1.60832	0.107764	0.480932
Ankrd27	1421.98	-0.199847	0.173519	-1.15173	0.249433	0.699716
Ankrd28	1787.42	0.180407	0.184214	0.97933	0.327417	0.771111
Ankrd29	2.84989	-0.306081	1.36449	-0.224318	0.82251	0.967055
Ankrd32	389.465	0.0274945	0.186636	0.147316	0.882882	0.978411
Ankrd33	0.30893	-1.81772	4.04956	-0.448867	0.653528	0.916986
Ankrd33b	323.18	-0.853475	0.35074	-2.43336	0.0149596	0.150115
Ankrd34a	13.8218	0.130757	0.758691	0.172346	0.863165	0.974119
Ankrd34b	52.9542	0.125656	0.355564	0.3534	0.723788	0.940619
Ankrd35	151.031	-0.875506	0.310312	-2.82137	0.00478189	0.0673495
Ankrd36	2.87163	0.488831	1.19629	0.408624	0.682816	0.925857
Ankrd37	147.285	-0.0820363	0.239133	-0.343057	0.731556	0.943303
Ankrd39	95.3341	-0.349944	0.280752	-1.24645	0.212598	0.657525
Ankrd40	782.127	0.174059	0.201346	0.864478	0.387325	0.815845
Ankrd42	75.9069	-0.171639	0.275499	-0.623012	0.533276	0.882533
Ankrd44	25.4687	-0.214179	0.423497	-0.50574	0.613039	0.906505
Ankrd45	148.071	1.27176	0.341866	3.72004	0.000199193	0.00544163
Ankrd46	778.857	0.140315	0.165706	0.84677	0.397123	0.822441
Ankrd49	704.481	0.162721	0.252451	0.644564	0.51921	0.875908
Ankrd50	395.467	-0.111968	0.173255	-0.646263	0.518109	0.875869
Ankrd52	317.481	0.131996	0.235908	0.559524	0.575804	0.895766
Ankrd53	13.6924	-1.50613	0.609717	-2.47021	0.0135034	0.140187
Ankrd54	216.2	-0.29386	0.244827	-1.20028	0.230032	0.678934
Ankrd55	4.76128	-0.260863	0.962796	-0.270943	0.786435	0.95915
Ankrd6	495.826	0.00726149	0.189233	0.0383732	0.96939	0.995339
Ankrd61	1.78402	-0.284563	1.56795	-0.181487	0.855986	0.972683
Ankrd63	3.33548	-1.36841	1.2759	-1.07251	0.283492	0.735037
Ankrd66	4.20176	-2.06141	1.17384	-1.75612	0.0790681	0.413031
Ankrd9	867.937	-0.277086	0.234692	-1.18063	0.237748	0.687287
Anks1	909.251	-0.10427	0.227041	-0.459257	0.64605	0.91566
Anks1b	9.49836	-0.213496	0.725481	-0.294281	0.768543	0.955026
Anks3	282.102	0.0851622	0.26563	0.320605	0.74851	0.948848
Anks6	49.734	-0.0345217	0.361765	-0.0954258	0.923977	0.987644
Ankzf1	555.23	-0.0233901	0.201	-0.116369	0.90736	0.983178
Anln	4386.77	0.0944386	0.154899	0.609677	0.542076	0.886884
Ano1	21.7497	-1.39632	0.475567	-2.93612	0.00332341	0.0517399
Ano10	99.7284	-0.287223	0.279618	-1.0272	0.304327	0.751521
Ano3	103.649	-0.666242	0.342441	-1.94557	0.0517066	0.325724
Ano4	2.90254	-0.358279	1.34488	-0.266401	0.78993	0.959553
Ano5	0.823672	-1.97839	2.30825	-0.857093	0.391394	0.819222
Ano6	520.713	-0.0122729	0.180637	-0.0679423	0.945832	0.991082
Ano7	6.32363	-0.0721014	1.15543	-0.0624022	0.950243	0.991496
Ano8	226.704	-0.273057	0.34163	-0.799276	0.42413	0.834453
Ano9	568.346	-0.754315	0.293489	-2.57016	0.010165	0.114953
Anp32a	1901.03	0.155615	0.211362	0.73625	0.461579	0.851946
Anp32b	444.927	0.529509	0.210307	2.51779	0.0118095	0.127783
Anp32e	1058.35	0.639348	0.226254	2.8258	0.00471629	0.0665985
Anpep	61.6822	-0.151242	0.322418	-0.469088	0.639007	0.913318
Antxr1	25.7027	-0.240314	0.53496	-0.449219	0.653274	0.916986
Antxr2	7.3715	-0.669671	0.754073	-0.888071	0.374502	0.807808
Anxa1	55.6945	-0.763594	0.585084	-1.3051	0.191858	0.630085
Anxa10	3.33159	1.58379	1.28741	1.23021	0.218619	0.663829
Anxa11	535.808	0.282529	0.173651	1.62699	0.103739	0.472901
Anxa2	476.552	0.0167095	0.257975	0.0647719	0.948356	0.991264
Anxa3	16.6455	-0.548459	0.587315	-0.933842	0.350386	0.789422
Anxa4	202.884	-0.377191	0.229754	-1.64171	0.100649	0.465136
Anxa5	255.154	0.0670496	0.303636	0.220822	0.825231	0.967695
Anxa6	2642.53	-0.155971	0.21321	-0.73154	0.464449	0.854064
Anxa7	1927.14	-0.305684	0.185554	-1.64741	0.0994739	0.462624
Anxa8	70.5484	-1.00297	0.327957	-3.05824	0.00222641	0.0384256
Anxa9	9.43252	0.536274	0.762508	0.703303	0.481867	0.863048
Aoah	115.914	0.241088	0.259422	0.929327	0.35272	0.791
Aoc1	9.98922	4.86454	1.26032	3.85977	0.000113493	0.00342393
Aoc2	64.5958	0.0437441	0.346045	0.126412	0.899406	0.981899
Aoc3	16.6503	0.312095	0.812477	0.384128	0.700884	0.931357
Aox1	32.7345	0.15785	0.422109	0.373955	0.708438	0.935377
Aox2	7.41871	0.716941	0.868623	0.825377	0.409157	0.828319
Aox3	23.4537	0.369389	0.593964	0.621905	0.534004	0.882821
Aox4	12.1359	-0.308693	0.746329	-0.413615	0.679156	0.925249
Ap1ar	497.588	0.0382065	0.194271	0.196666	0.844089	0.971202
Ap1b1	1413.92	-0.00242461	0.201638	-0.0120245	0.990406	0.998267
Ap1g1	2087.35	0.139456	0.143788	0.969873	0.33211	0.775362
Ap1g2	147.386	-0.0415785	0.248212	-0.167512	0.866967	0.975628
Ap1m1	299.618	0.119813	0.223025	0.537217	0.591117	0.899091
Ap1m2	85.3432	-0.544277	0.449398	-1.21112	0.225848	0.672905
Ap1s1	316.074	-0.123784	0.192168	-0.644144	0.519482	0.875908
Ap1s2	465.537	-0.549109	0.330792	-1.65998	0.0969179	0.45642
Ap1s3	67.392	0.215107	0.375109	0.573453	0.566338	0.892562
Ap2a1	1888.29	-0.112229	0.192615	-0.582659	0.560123	0.890065
Ap2a2	3061.68	-0.197704	0.185768	-1.06425	0.287214	0.737007
Ap2b1	5374.27	0.00727091	0.206001	0.0352955	0.971844	0.995856
Ap2m1	2611.85	-0.184869	0.215271	-0.858773	0.390466	0.818423
Ap2s1	405.507	-0.164005	0.222819	-0.736046	0.461703	0.851946
Ap3b1	1792.3	0.0205247	0.152955	0.134188	0.893254	0.981362
Ap3b2	334.654	0.225593	0.37396	0.603254	0.54634	0.887678
Ap3d1	1815.01	0.0211969	0.157398	0.134671	0.892872	0.981319
Ap3m1	1503.33	0.00903905	0.17106	0.0528415	0.957858	0.992664
Ap3m2	79.9618	0.326622	0.349888	0.933504	0.35056	0.789453
Ap3s1	517.206	0.224566	0.234373	0.958156	0.337984	0.77982
Ap3s2	933.409	0.143686	0.158482	0.906643	0.364596	0.799329
Ap4b1	321.357	-0.0102353	0.220699	-0.046377	0.96301	0.993544
Ap4e1	644.12	0.125543	0.200895	0.624922	0.532022	0.882113
Ap4m1	212.535	-0.249442	0.272599	-0.915052	0.360164	0.797888
Ap4s1	36.2511	-0.13599	0.369554	-0.367984	0.712886	0.93743
Ap5b1	287.146	0.113418	0.211911	0.535216	0.592501	0.899091
Ap5m1	709.688	0.0469112	0.168164	0.278961	0.780275	0.957075
Ap5s1	91.9332	0.0845166	0.267617	0.315812	0.752145	0.950068
Ap5z1	144.946	0.183061	0.321012	0.570264	0.568499	0.892867
Apaf1	1838.58	0.0266946	0.153381	0.174041	0.861833	0.973219
Apba1	6.22078	-2.05444	0.980579	-2.09513	0.0361596	0.265062
Apba2	59.7061	-1.14471	0.359113	-3.18761	0.00143454	0.0273618
Apba3	473.144	-0.0830348	0.224383	-0.370059	0.711338	0.936903
Apbb1	277.019	-0.037536	0.241423	-0.155479	0.876444	0.977356
Apbb1ip	2.67334	4.83269	1.69693	2.84791	0.0044008	0.0638711
Apbb2	441.594	0.113448	0.219486	0.51688	0.60524	0.902758
Apbb3	139.018	-0.0256504	0.257341	-0.0996744	0.920603	0.987317
Apc	2999.55	0.0477454	0.182856	0.261109	0.794009	0.961331
Apc2	172.793	-0.409971	0.295576	-1.38702	0.165435	0.586668
Apcdd1	241.787	0.588891	0.254966	2.30968	0.0209056	0.188451
Apeh	430.415	0.158857	0.1976	0.803931	0.421437	0.833124
Apela	821.14	-0.285631	0.330926	-0.863124	0.388069	0.816233
Apex1	1813.22	-0.0622142	0.190893	-0.325912	0.744491	0.947309
Apex2	130.05	-0.270272	0.303765	-0.88974	0.373605	0.807395
Aph1a	759.053	0.204436	0.215323	0.949438	0.342398	0.78375
Aph1b	34.1174	-0.13769	0.399813	-0.344387	0.730556	0.942764
Aph1c	43.2047	-0.506253	0.427237	-1.18495	0.236038	0.68589
Api5	5571.21	0.0590743	0.148232	0.398525	0.690243	0.928015
Apip	116.573	0.023903	0.244169	0.0978957	0.922015	0.987318
Apitd1	128.56	0.113937	0.28936	0.393756	0.693761	0.929318
Aplf	168.954	-0.281512	0.268604	-1.04806	0.294612	0.743651
Apln	34.4025	-1.07874	0.411379	-2.62224	0.00873532	0.102741
Aplnr	1.36331	0.601574	1.77195	0.339499	0.734234	0.944683
Aplp1	215.59	-0.217105	0.20982	-1.03472	0.3008	0.748219
Aplp2	5779.82	0.0210682	0.158541	0.132888	0.894282	0.981362
Apmap	241.157	0.0568036	0.2135	0.266059	0.790194	0.959722
Apoa1	19.9911	-1.07354	0.484899	-2.21394	0.026833	0.220488
Apoa1bp	328.921	-0.0559922	0.20314	-0.275633	0.78283	0.957608
Apoa2	26.7156	-0.567777	0.411883	-1.37849	0.168051	0.591927
Apoa4	1.91012	-3.31247	1.80531	-1.83485	0.0665277	0.376283
Apoa5	4.2465	-0.97351	1.00949	-0.964353	0.334869	0.778079
Apob	53.5839	-1.09617	0.460873	-2.37846	0.0173853	0.167139
Apobec1	106.439	0.34945	0.263386	1.32676	0.184589	0.618863
Apobec2	59.0791	-1.20024	0.452268	-2.65383	0.00795839	0.0963775
Apobec3	1286.12	0.0937748	0.183258	0.511708	0.608855	0.904727
Apobr	43.9658	-0.498147	0.377187	-1.32069	0.186605	0.621151
Apoc1	332.744	-0.316933	0.220729	-1.43585	0.151046	0.560135
Apoc2	2.20252	-1.8835	1.50192	-1.25406	0.209821	0.654232
Apoc4	1.0995	-0.633748	2.61466	-0.242382	0.808484	0.965711
Apod	63.101	-1.03508	0.453405	-2.28291	0.0224356	0.197524
Apoe	5546.81	-0.555362	0.332805	-1.66873	0.0951701	0.453049
Apof	11.7879	1.96217	0.691018	2.83953	0.00451802	0.064871
Apol6	2.75261	0.340751	1.28946	0.264259	0.791581	0.960147
Apol7a	3.16986	-0.276724	1.16503	-0.237525	0.81225	0.966364
Apol7b	5.93709	2.94873	1.09916	2.68272	0.00730272	0.091078
Apol7d	16.911	0.382291	0.506069	0.755413	0.450001	0.847716
Apol7e	0.785692	3.06631	2.46803	1.24241	0.214085	0.659196
Apol8	5.5198	-0.557351	0.963991	-0.57817	0.563149	0.891543
Apold1	41.9612	-0.694751	0.434829	-1.59776	0.110097	0.486536
Apom	7.75331	-2.52328	0.956256	-2.63871	0.00832223	0.0991231
Apon	1.15997	0.20248	2.0541	0.0985738	0.921477	0.987318
Apoo	159.997	-0.318675	0.294515	-1.08203	0.279238	0.730294
Apoo-ps	55.984	-0.372772	0.477928	-0.779975	0.435405	0.84169
Apool	506.158	-0.121605	0.192049	-0.633196	0.526605	0.879235
Apopt1	425.596	0.20569	0.226191	0.909366	0.363157	0.799128
App	420.808	-0.252543	0.186727	-1.35247	0.176225	0.605621
Appbp2	1456.52	0.142094	0.240502	0.590823	0.554639	0.889753
Appl1	1920.19	0.146699	0.188977	0.776278	0.437585	0.842197
Appl2	481.602	0.0502825	0.172164	0.292063	0.770239	0.955538
Aprt	1163.13	-0.40924	0.32026	-1.27784	0.201307	0.642045
Aptx	150.704	0.173435	0.220096	0.787998	0.430698	0.837988
Aqp1	0.778356	0.565298	2.58017	0.219093	0.826578	0.967741
Aqp11	46.6063	0.0996553	0.340293	0.292852	0.769636	0.955361
Aqp2	2.61839	-2.11764	1.47808	-1.4327	0.151944	0.561352
Aqp3	580.748	-1.11489	0.292776	-3.80801	0.00014009	0.00405699
Aqp5	12.4787	-1.61234	0.705235	-2.28624	0.0222399	0.196336
Aqp6	6.6445	-0.0807402	0.803307	-0.10051	0.91994	0.987317
Aqp7	1.19583	-1.35305	1.92509	-0.702849	0.48215	0.863048
Aqp8	3.56201	-4.29218	1.62707	-2.63797	0.00834035	0.0991504
Aqp9	2.24192	-2.63616	1.7886	-1.47387	0.140517	0.543197
Aqr	2726.24	0.157059	0.159414	0.985228	0.324512	0.767571
Ar	4.15162	-1.04089	1.15033	-0.904866	0.365537	0.799763
Araf	726.164	-0.159937	0.173898	-0.91972	0.357719	0.795848
Arap1	708.93	-0.536376	0.23463	-2.28606	0.022251	0.196342
Arap2	427.201	-0.062452	0.181839	-0.343447	0.731263	0.943
Arap3	44.2953	-0.256579	0.371898	-0.689919	0.490245	0.867787
Arc	843.512	-1.01128	0.26142	-3.8684	0.000109553	0.0033264
Arcn1	3487.39	0.00014594	0.15778	0.000924958	0.999262	0.999589
Areg	0.472975	0.66223	3.44353	0.192311	0.847498	0.97156
Arel1	1904.2	-0.0814246	0.142393	-0.57183	0.567437	0.892624
Arf1	3873.9	0.134934	0.161352	0.83627	0.403003	0.825193
Arf2	287.914	-0.0414248	0.213418	-0.194101	0.846096	0.971488
Arf3	1441.53	0.0523146	0.149539	0.349839	0.72646	0.940619
Arf4	1101.41	0.297892	0.162197	1.83661	0.0662673	0.375515
Arf5	736.244	-0.0120682	0.206167	-0.0585362	0.953322	0.992278
Arf6	3991.04	0.0499849	0.163274	0.306142	0.759497	0.951868
Arfgap1	709.53	0.072169	0.209805	0.343981	0.73086	0.942877
Arfgap2	363.118	0.0902332	0.224142	0.402571	0.687264	0.928015
Arfgap3	368.614	-0.268648	0.174828	-1.53664	0.124381	0.514353
Arfgef1	1650.98	-0.00192626	0.245869	-0.00783452	0.993749	0.998708
Arfgef2	1639.58	-0.0471823	0.142081	-0.33208	0.739829	0.944969
Arfip1	615.753	0.0567658	0.18358	0.309215	0.757158	0.951491
Arfip2	446.256	0.131347	0.217482	0.603944	0.545881	0.887678
Arfrp1	252.537	0.386631	0.283949	1.36162	0.173318	0.600052
Arg2	14.9095	0.418182	0.563156	0.742569	0.457743	0.850294
Arglu1	981.27	0.116457	0.174022	0.669209	0.503362	0.87242
Arhgap1	1017.33	-0.102107	0.180195	-0.566645	0.570955	0.893902
Arhgap10	270.563	0.214418	0.232688	0.921482	0.356799	0.795307
Arhgap11a	1069.28	0.366078	0.225621	1.62254	0.104688	0.474764
Arhgap12	2662.64	-0.114546	0.153749	-0.745019	0.45626	0.849642
Arhgap17	201.087	0.296823	0.2291	1.2956	0.195112	0.635294
Arhgap18	147.232	0.151915	0.276429	0.549563	0.582619	0.896894
Arhgap19	3508.48	0.0722288	0.153269	0.471256	0.637458	0.913164
Arhgap20	54.0623	-0.225639	0.332111	-0.679408	0.49688	0.870729
Arhgap21	1134.12	0.253388	0.179965	1.40798	0.159136	0.574632
Arhgap22	226.093	-0.659464	0.289053	-2.28147	0.0225208	0.198138
Arhgap23	728.277	-0.114245	0.212787	-0.536897	0.591339	0.899091
Arhgap24	6.37427	-0.695241	0.820447	-0.847393	0.396776	0.822441
Arhgap25	2.13006	-1.35044	1.55509	-0.868401	0.385175	0.814181
Arhgap26	149.79	-0.256395	0.210954	-1.21541	0.224212	0.671242
Arhgap27	256.821	-0.0157244	0.268478	-0.0585689	0.953295	0.992278
Arhgap28	349.277	0.288013	0.188312	1.52945	0.126153	0.51747
Arhgap29	696.385	-0.00266794	0.286541	-0.00931085	0.992571	0.998513
Arhgap30	176.503	-0.875196	0.417193	-2.09782	0.0359209	0.264033
Arhgap31	50.4252	-0.538369	0.317715	-1.6945	0.0901696	0.439958
Arhgap32	2193.73	0.114864	0.178739	0.642635	0.520461	0.876058
Arhgap33	19.2166	0.0428218	0.490942	0.0872237	0.930494	0.988366
Arhgap33os	52.3265	-0.0309059	0.338918	-0.0911898	0.927342	0.987715
Arhgap35	2460.6	0.172705	0.14156	1.22001	0.222462	0.668972
Arhgap36	7.0367	0.0557663	0.793283	0.0702981	0.943956	0.991082
Arhgap39	952.468	-0.191016	0.23602	-0.809321	0.41833	0.832907
Arhgap4	121.811	-0.430619	0.255873	-1.68294	0.0923865	0.445346
Arhgap40	0.635883	-1.48575	2.75126	-0.540025	0.58918	0.899091
Arhgap42	415.905	0.615247	0.2024	3.03976	0.00236764	0.0402657
Arhgap44	446.51	-0.0117923	0.19933	-0.0591594	0.952825	0.992278
Arhgap5	5243.54	-0.305275	0.203917	-1.49706	0.134378	0.535018
Arhgap6	11.5719	-0.396746	0.62382	-0.635994	0.52478	0.878664
Arhgap8	249.006	-0.473173	0.239584	-1.97498	0.0482707	0.313818
Arhgap9	121.28	-0.0980933	0.37053	-0.264738	0.791211	0.960147
Arhgdia	1793.59	0.231102	0.16395	1.40959	0.158661	0.574385
Arhgdib	51.8852	-0.421758	0.630872	-0.668532	0.503794	0.87242
Arhgdig	74.8943	-0.519752	0.328778	-1.58086	0.11391	0.494791
Arhgef1	456.029	0.289151	0.188598	1.53316	0.125237	0.516002
Arhgef10	462.803	-0.261343	0.250246	-1.04435	0.296325	0.744973
Arhgef10l	473.021	-0.567859	0.365764	-1.55253	0.120536	0.506107
Arhgef11	687.758	0.087127	0.159322	0.546861	0.584474	0.896897
Arhgef12	1390.55	-0.00121987	0.145549	-0.00838119	0.993313	0.998708
Arhgef15	77.7592	-0.340751	0.306651	-1.1112	0.266483	0.717043
Arhgef16	153.524	-0.485939	0.283644	-1.7132	0.0866757	0.43177
Arhgef17	755.295	-0.134989	0.206933	-0.652333	0.514186	0.874733
Arhgef18	2431.1	0.0401289	0.20104	0.199606	0.841789	0.970806
Arhgef19	63.9403	0.266866	0.318868	0.836918	0.402638	0.825095
Arhgef2	1165.61	-0.0108292	0.157053	-0.0689529	0.945027	0.991082
Arhgef25	342.948	0.407814	0.212003	1.92362	0.054402	0.335241
Arhgef26	68.9326	1.23423	0.359679	3.43146	0.000600331	0.0135128
Arhgef28	186.466	0.17565	0.22698	0.773857	0.439015	0.842805
Arhgef3	320.736	-0.362696	0.23055	-1.57318	0.115677	0.496834
Arhgef33	7.54145	-0.333008	0.884565	-0.376466	0.706571	0.934595
Arhgef37	11.8664	-0.774394	0.63949	-1.21095	0.225913	0.672905
Arhgef38	16.3809	1.96167	0.601656	3.26045	0.00111235	0.0224079
Arhgef39	239.591	-0.212092	0.232068	-0.913925	0.360757	0.798012
Arhgef4	224.816	0.0511356	0.273566	0.186922	0.851722	0.972396
Arhgef40	209.638	0.188562	0.27067	0.69665	0.486022	0.865301
Arhgef5	195.676	-0.212125	0.231672	-0.915625	0.359864	0.797504
Arhgef6	10.8079	-0.229856	0.651043	-0.353058	0.724045	0.940619
Arhgef7	953.728	0.294686	0.198464	1.48483	0.137588	0.539417
Arhgef9	32.2615	-0.575101	0.404512	-1.42171	0.15511	0.566871
Arid1a	1214.9	0.473757	0.181603	2.60876	0.00908723	0.106287
Arid1b	722.13	-0.0741991	0.186887	-0.397027	0.691348	0.928385
Arid2	2168.38	0.176284	0.160421	1.09888	0.27182	0.72302
Arid3a	529.938	-0.219843	0.23032	-0.954511	0.339825	0.780903
Arid3b	538.262	0.316602	0.200786	1.57682	0.114838	0.4956
Arid3c	3.77159	0.336891	1.07412	0.313642	0.753793	0.950533
Arid4a	562.559	0.371724	0.188406	1.97299	0.0484968	0.314418
Arid4b	863.095	0.289452	0.199209	1.45301	0.146221	0.553258
Arid5a	157.8	-0.405586	0.294571	-1.37687	0.168553	0.592997
Arid5b	1125.32	0.124	0.190321	0.651531	0.514704	0.874733
Arih1	2939.66	0.0683585	0.166333	0.410974	0.681092	0.925596
Arih2	1836.82	-0.194256	0.145798	-1.33237	0.182739	0.616246
Arl1	671.632	0.172726	0.192449	0.897515	0.369444	0.804142
Arl10	128.508	0.150828	0.245121	0.615321	0.538343	0.8843
Arl11	7.47492	-0.824427	0.745822	-1.10539	0.26899	0.719629
Arl13b	342.277	0.0668852	0.192621	0.347238	0.728412	0.941576
Arl14ep	965.512	0.00180727	0.157124	0.0115022	0.990823	0.998473
Arl14epl	255.495	0.411848	0.356376	1.15565	0.247822	0.698413
Arl15	563.895	0.196181	0.195258	1.00473	0.315028	0.759825
Arl16	157.296	0.350295	0.268848	1.30295	0.192593	0.631681
Arl2	344.402	-0.0545192	0.202203	-0.269626	0.787448	0.959372
Arl2bp	578.438	-0.15352	0.242695	-0.632564	0.527018	0.879408
Arl3	77.483	0.290754	0.27706	1.04943	0.293981	0.743364
Arl4a	404.175	-0.0733463	0.193898	-0.378273	0.705228	0.933718
Arl4c	685.711	-0.0407218	0.173287	-0.234997	0.814211	0.966364
Arl4d	330.138	-0.772279	0.272784	-2.83111	0.00463874	0.0658498
Arl5a	1833.7	0.064329	0.174545	0.368553	0.712461	0.937199
Arl5b	526.392	0.306267	0.179989	1.70159	0.088833	0.437051
Arl5c	78.0501	-0.292111	0.290453	-1.00571	0.314555	0.759825
Arl6	230.958	-0.136015	0.217234	-0.626123	0.531234	0.882113
Arl6ip1	4003.51	0.326301	0.180457	1.80819	0.0705769	0.387297
Arl6ip4	388.055	0.00700267	0.179464	0.03902	0.968874	0.995111
Arl6ip5	534.187	0.150384	0.165286	0.909845	0.362904	0.799128
Arl6ip6	812.538	0.40891	0.196873	2.07703	0.0377992	0.272093
Arl8a	178.321	0.206505	0.224924	0.918111	0.358561	0.796849
Arl8b	1637.3	-0.0234877	0.216577	-0.10845	0.913639	0.985076
Armc1	1127.32	0.0478525	0.176922	0.270473	0.786797	0.959231
Armc10	870.369	-0.0464542	0.216097	-0.21497	0.829791	0.968074
Armc12	2.75735	0.390001	1.21329	0.321441	0.747876	0.948663
Armc2	14.3175	-1.07847	0.597593	-1.80469	0.0711225	0.388702
Armc4	0.669207	-1.59953	2.71966	-0.588136	0.556441	0.889753
Armc5	144.658	-0.460161	0.281758	-1.63318	0.102432	0.469953
Armc6	241.142	-0.0831729	0.218946	-0.379879	0.704035	0.933048
Armc7	87.8288	-0.222133	0.289197	-0.768101	0.442427	0.844548
Armc8	1352.74	0.0662076	0.186289	0.355403	0.722288	0.940619
Armc9	193.491	0.00546202	0.233544	0.0233876	0.981341	0.997038
Armcx1	343.93	0.0243337	0.205441	0.118446	0.905714	0.983178
Armcx2	997.455	-0.358936	0.183473	-1.95634	0.0504254	0.320943
Armcx3	83.8875	-0.0130456	0.356833	-0.0365593	0.970836	0.995587
Armcx4	408.26	0.377801	0.275597	1.37084	0.170424	0.596249
Armcx5	408.275	-0.244536	0.166594	-1.46785	0.142144	0.545147
Armcx6	65.6391	-0.659745	0.327109	-2.0169	0.0437063	0.295915
Arnt	952.976	0.374046	0.210106	1.78027	0.0750314	0.401448
Arnt2	169.595	-0.308278	0.299227	-1.03025	0.302894	0.749793
Arntl	334.618	-0.327349	0.189573	-1.72677	0.0842092	0.424661
Arntl2	27.701	-0.939466	0.593199	-1.58373	0.113256	0.493046
Arpc1a	1210.76	-0.158447	0.318976	-0.496735	0.619376	0.907708
Arpc1b	1212.24	-0.205067	0.314231	-0.652601	0.514014	0.874733
Arpc2	1395.9	0.141693	0.151522	0.935134	0.349719	0.789218
Arpc3	878.063	-0.0413454	0.153015	-0.270205	0.787002	0.959255
Arpc4	1395.44	-0.0563133	0.279004	-0.201837	0.840044	0.970806
Arpc5	934.559	-0.154977	0.183531	-0.844415	0.398438	0.823153
Arpc5l	611.939	0.0135603	0.27011	0.050203	0.959961	0.993197
Arpp19	1273.45	0.179713	0.18899	0.950913	0.341648	0.782988
Arrb1	890.05	-0.609008	0.189298	-3.21719	0.00129451	0.0253706
Arrb2	397.915	-0.0866497	0.180566	-0.479877	0.631315	0.911657
Arrdc1	161.986	-0.188152	0.288192	-0.652868	0.513841	0.874733
Arrdc2	326.478	-0.309019	0.358263	-0.862548	0.388386	0.816563
Arrdc3	1348.33	0.304665	0.178789	1.70405	0.088372	0.436105
Arrdc4	1000.5	0.0744621	0.265098	0.280885	0.778799	0.957029
Arrdc5	13.8782	-1.91062	0.62726	-3.04597	0.00231929	0.0396282
Arsa	320.313	-0.281689	0.230318	-1.22304	0.221314	0.666708
Arsb	4.36778	-0.610716	1.06637	-0.572707	0.566843	0.892624
Arsg	27.13	-0.398763	0.494375	-0.806601	0.419896	0.832907
Arsi	7.67787	-1.52733	0.808737	-1.88854	0.0589536	0.352038
Arsj	2.92144	1.71594	1.28208	1.3384	0.180767	0.613368
[truncated: 16,798 more rows]
