# Supplementary material for: SETDB1 and HUSH modulate Xist RNA levels during establishment of X chromosome inactivation
Source: Nat Commun. 2026 Apr 9;17:5029. doi: 10.1038/s41467-026-71569-8 (PMC13243529; doi:10.1038/s41467-026-71569-8)
Supplement: Supplementary file 6 — Source data [file 41467_2026_71569_MOESM6_ESM.xlsx]

## Sheet: Fig 1a
Top: SETDB1
Bottom: METTL3

## Sheet: Fig 1b
Geneid	chrs	start	stop	strand	Length	Setdb1_A12A10_ES1	Setdb1_A12A10_ES2	Setdb1_A12A10_27hdTAG_ES	Setdb1_A12A10_24hdox_ES	Setdb1_A12A10_27hdTAG24hdox_ES	Setdb1_P2F7_ES	Setdb1_P2F7_27hdTAG_ES	Setdb1_P2F7_24hdox_ES	Setdb1_P2F7_27hdTAG24hdox_ES
Shroom4	chrX	6400144	6633717	+	233574	0.503942	0.438188	0.446575	0.3217	0.115677	0.428402	0.442723	0.36621	0.155909
Clcn5	chrX	7158411	7319358	-	160948	0.488657	0.484915	0.489141	0.36152	0.09375	0.528323	0.523483	0.422727	0.110354
2010204K13Rik	chrX	7411816	7422988	-	11173	0.55	0.4	0.6	0.411765	0	0.520548	0.609756	0.448276	0.08
Ppp1r3f	chrX	7558561	7574281	-	15721	0.468927	0.462366	0.483607	0.52381	0.390244	0.484076	0.496454	0.457831	0.207921
Ccdc22	chrX	7593808	7605420	-	11613	0.471074	0.52907	0.418803	0.447619	0.138462	0.479087	0.505682	0.456	0.166667
Prickle3	chrX	7657378	7668186	+	10809	0.430556	0.535714	0.421053	0.416667	0	0.659574	0.37931	0.333333	0.176471
Plp2	chrX	7668115	7671278	-	3164	0.525896	0.456091	0.506726	0.379562	0.168421	0.469925	0.47027	0.401639	0.302752
Gpkow	chrX	7697133	7710259	+	13127	0.519553	0.566879	0.567164	0.524476	0.128571	0.547425	0.533088	0.405405	0.149533
Wdr45	chrX	7722219	7728201	+	5983	0.409524	0.378462	0.357843	0.319149	0.101266	0.392924	0.42735	0.339367	0.06
Praf2	chrX	7728570	7731063	+	2494	0.487179	0.396552	0.514286	0.4	0	0.462687	0.410714	0.363636	0.15
Ccdc120	chrX	7731713	7741324	-	9612	0.320988	0.5	0.530612	0.435897	0.125	0.418605	0.603774	0.393939	0.178571
Tfe3	chrX	7762660	7775202	+	12543	0.447552	0.522222	0.466797	0.405594	0.0772947	0.427215	0.435028	0.412879	0.110266
Gripap1	chrX	7789992	7820567	+	30576	0.470297	0.427673	0.415385	0.388889	0.0645161	0.495727	0.446927	0.432203	0.146789
Otud5	chrX	7841830	7876626	+	34797	0.502688	0.461874	0.490909	0.440098	0.157895	0.446667	0.48497	0.428571	0.166667
Slc35a2	chrX	7884243	7894492	+	10250	0.510204	0.435897	0.489362	0.454545	0.24	0.517857	0.465116	0.516129	0.185185
Pqbp1	chrX	7894518	7899269	-	4752	0.542857	0.464286	0.547619	0.545455	0.185185	0.486842	0.551724	0.451613	0.171429
Timm17b	chrX	7899397	7907652	+	8256	0.5	0.423077	0.45098	0.438596	0.257143	0.513158	0.378788	0.264706	0.166667
Eras	chrX	7924275	7928607	-	4333	0.666667	0.628571	0.650794	0.634615	0.0697674	0.610294	0.635417	0.506494	0.333333
Hdac6	chrX	7930121	7947889	-	17769	0.529862	0.586667	0.489703	0.522667	0.215278	0.555811	0.565395	0.4875	0.233933
Suv39h1	chrX	8061170	8074760	-	13591	0.450237	0.493671	0.496063	0.469136	0.393617	0.391304	0.522936	0.571429	0.431579
Wdr13	chrX	8123300	8132847	-	9559	0.53211	0.469136	0.432099	0.352113	0.181818	0.488189	0.48	0.451613	0.109375
Rbm3	chrX	8138974	8145802	-	6829	0.437795	0.45597	0.470884	0.465039	0.281095	0.453036	0.466899	0.436482	0.27343
Tbc1d25	chrX	8154471	8176181	-	21711	0.521886	0.54717	0.604396	0.551724	0.180556	0.517711	0.58371	0.505556	0.25
Ebp	chrX	8185330	8193512	-	8183	0.698113	0.54	0.578947	0.428571	0.222222	0.515571	0.596899	0.537313	0.2
Porcn	chrX	8193849	8206525	-	12677	0.542857	0.401869	0.645833	0.4	0.315789	0.508333	0.630435	0.272727	0.294118
Ftsj1	chrX	8238667	8252406	-	13740	0.515789	0.461538	0.608696	0.407407	0.28	0.443299	0.487805	0.383929	0.185185
Xk	chrX	9272783	9313245	+	40463	0.421144	0.423503	0.390671	0.327536	0.135593	0.405145	0.37037	0.300448	0.12069
Dynlt3	chrX	9654269	9662983	-	8715	0.0888889	0.0508685	0.0645756	0.0575428	0.0229592	0.0588902	0.0632008	0.0639098	0.0275689
Sytl5	chrX	9885620	9998864	+	113245	0.493506	0.504762	0.325301	0.314815	0.0925926	0.583942	0.437037	0.25	0.0769231
Rpgr	chrX	10158215	10216453	-	58581	0.525432	0.5201	0.533851	0.506434	0.331754	0.547945	0.513744	0.50995	0.351351
Tspan7	chrX	10485115	10596604	+	111490	0.390116	0.408981	0.327511	0.266348	0.0651341	0.432872	0.378481	0.378834	0.0833333
Bcor	chrX	12036737	12160355	-	123619	0.485175	0.434783	0.380503	0.329588	0.0778443	0.513359	0.490909	0.431579	0.116279
Atp6ap2	chrX	12587758	12617051	+	29294	0.486486	0.427284	0.447167	0.386167	0.187668	0.465501	0.440171	0.378277	0.196517
1810030O07Rik	chrX	12654883	12673546	-	18664	0.353909	0.340058	0.393701	0.322917	0.0760234	0.359833	0.385417	0.300353	0.138996
Med14	chrX	12675370	12761973	-	86604	0.486424	0.478014	0.479518	0.396507	0.108626	0.45938	0.465683	0.385236	0.115254
Gm14634	chrX	12762277	12821492	+	59216	0.423729	0.413043	0.5	0.315789	0.117647	0.539683	0.372549	0.541667	0.1
5730405O15Rik	chrX	13042014	13045295	+	3282	0.449438	0.305556	0.560976	0.277778	0.1	0.508197	0.461538	0.289474	0.137931
Usp9x	chrX	13071497	13173327	+	101831	0.463882	0.462996	0.4574	0.384745	0.146623	0.460498	0.474671	0.394258	0.138301
Ddx3x	chrX	13281021	13293983	+	12963	0.464262	0.50381	0.493772	0.452328	0.252622	0.484781	0.506318	0.434353	0.225141
Cask	chrX	13517080	13846556	-	329477	0.534984	0.532357	0.524381	0.455325	0.175313	0.506603	0.532405	0.434343	0.229319
Maoa	chrX	16619697	16687812	+	68116	0.503735	0.500919	0.484848	0.443478	0.14433	0.490897	0.458613	0.425263	0.175879
Efhc2	chrX	17132048	17319368	-	187321	0.0617284	0.142857	0.0972222	0.0927835	0.0212766	0.0782313	0.10687	0.075188	0.0433436
Fundc1	chrX	17556568	17572297	-	15730	0.454802	0.373494	0.360231	0.288809	0.0978261	0.387528	0.383747	0.253521	0.0926829
Kdm6a	chrX	18162666	18279358	+	116693	0.457841	0.459499	0.473228	0.448723	0.309086	0.458284	0.474829	0.469053	0.329126
Chst7	chrX	20059569	20097520	+	37952	0.512346	0.575758	0.558824	0.357143	0.12	0.494118	0.697674	0.433962	0.190476
Slc9a7	chrX	20105754	20291764	-	186011	0.597765	0.596774	0.627219	0.441176	0.0742358	0.576241	0.590414	0.468165	0.182186
Rp2h	chrX	20364480	20400858	+	41174	0.540179	0.55814	0.587558	0.487912	0.147208	0.517194	0.6	0.435185	0.131004
Jade3	chrX	20425687	20519939	+	94253	0.43128	0.44335	0.468822	0.297372	0.0688889	0.399592	0.465819	0.316062	0.0772532
Ndufb11	chrX	20615325	20617564	-	2240	0.490566	0.466346	0.493421	0.50463	0.34127	0.555046	0.526829	0.41129	0.405063
Rbm10	chrX	20617502	20650905	+	33404	0.528604	0.505792	0.516129	0.472656	0.188976	0.483539	0.438095	0.454936	0.152709
Uba1	chrX	20658301	20683179	+	24879	0.439298	0.472358	0.455709	0.416742	0.242581	0.463534	0.501198	0.383501	0.23159
Cdk16	chrX	20688492	20699877	+	11386	0.478261	0.446328	0.502857	0.430894	0.126761	0.480836	0.481283	0.46087	0.0681818
Usp11	chrX	20703908	20720539	+	16632	0.471378	0.529825	0.511407	0.411178	0.120141	0.507488	0.505535	0.344937	0.0900322
Araf	chrX	20848542	20852905	+	11980	0.467681	0.454839	0.48169	0.37415	0.174194	0.446125	0.489418	0.404858	0.20915
Syn1	chrX	20860510	20920918	-	60409	0.355353	0.401042	0.322314	0.226891	0.025974	0.403636	0.404959	0.186275	0.0597015
Timp1	chrX	20870165	20874737	+	4573	0.493151	0.472222	0.352941	0.162162	0	0.214286	0.4	0.103448	0
Cfp	chrX	20925534	20931524	-	5991	0.557214	0.588785	0.617978	0.42623	0.0588235	0.607143	0.734043	0.492537	0.111111
Elk1	chrX	20933394	20950608	-	17215	0.477379	0.526316	0.567568	0.419753	0.12	0.493827	0.547297	0.446512	0.110429
Uxt	chrX	20951664	20961978	-	10315	0.430769	0.5	0.480597	0.422078	0.0784314	0.506641	0.486618	0.384977	0.163934
A230072C01Rik	chrX	20961675	20987349	+	25675	0.470199	0.491329	0.531034	0.408397	0.039604	0.520921	0.55102	0.329545	0.0884354
Zfp182	chrX	21026183	21062038	-	35856	0.463512	0.452494	0.458564	0.360606	0.16875	0.423636	0.420732	0.351682	0.111314
Klhl13	chrX	23219270	23285428	-	145813	0.616107	0.593151	0.484593	0.516913	0.217061	0.646858	0.51836	0.618271	0.28321
Wdr44	chrX	23693116	23806001	+	112886	0.422222	0.5	0.487805	0.444444	0.342105	0.589744	0.538462	0.473684	0.310345
Dock11	chrX	35888831	36076562	+	187732	0.462428	0.507937	0.416667	0.370968	0.117647	0.448276	0.4	0.382353	0.0882353
Pgrmc1	chrX	36598224	36606079	+	7856	0.520833	0.333333	0.5	0.266667	0.0769231	0.333333	0.405405	0.230769	0.3
Akap17b	chrX	36608182	36645414	-	37233	0.503185	0.504132	0.471264	0.309091	0	0.488584	0.448529	0.411765	0.111111
Slc25a5	chrX	36795651	36798806	+	3156	0.773764	0.601753	0.565485	0.503949	0.460084	0.605678	0.561694	0.447661	0.626898
C330007P06Rik	chrX	36848543	36864246	-	15704	0	0	0	0	0	0	0	0	0
Upf3b	chrX	37091833	37110322	-	18490	0.433099	0.432836	0.43609	0.409091	0.218182	0.457711	0.475728	0.39759	0.0853658
Nkap	chrX	37126762	37150746	+	23985	0.490196	0.533007	0.510264	0.418733	0.24424	0.518072	0.533333	0.445498	0.367713
Lamp2	chrX	38401356	38456460	-	55105	0.493779	0.516351	0.519249	0.391616	0.116525	0.527871	0.504014	0.420085	0.149923
Cul4b	chrX	38531620	38576196	-	44577	0.5	0.397959	0.42	0.196721	0.0714286	0.563492	0.538462	0.368421	0
Thoc2	chrX	41794993	41911901	-	116909	0.509009	0.427083	0.4875	0.316456	0	0.521127	0.277108	0.418605	0.102564
Xiap	chrX	42067835	42109664	+	41830	0.444715	0.468586	0.432658	0.284153	0.0566038	0.448882	0.487117	0.258486	0.0625
Stag2	chrX	42149411	42277186	+	127776	0.455882	0.527778	0.530534	0.352113	0.189189	0.450758	0.442308	0.333333	0.0777778
Smarca1	chrX	47809369	47892552	-	83184	0.5	0.565217	0.419355	0.16	0	0.516129	0.421053	0.230769	0
Ocrl	chrX	47912455	47965866	+	53412	0.57197	0.573248	0.53886	0.365964	0.0876494	0.544141	0.529785	0.378709	0.078125
Xpnpep2	chrX	48108724	48136981	+	28258	0.6	0.423077	0.307692	0.233333	0	0.415929	0.375	0.210526	0
Zdhhc9	chrX	48171970	48208702	-	36733	0.376068	0.374517	0.389189	0.334951	0.0446429	0.404762	0.384921	0.228723	0.0569948
Utp14a	chrX	48256933	48282449	+	25517	0.385396	0.371944	0.36103	0.343427	0.163701	0.383327	0.37161	0.333922	0.166667
Bcorl1	chrX	48341357	48406728	+	65372	0.362229	0.296296	0.163265	0.123457	0.0512821	0.271028	0.27451	0.178082	0.106061
Elf4	chrX	48411048	48463132	-	52085	0.419277	0.338983	0.473684	0.113208	0	0.390244	0.364706	0.206186	0
Aifm1	chrX	48474943	48513563	-	38621	0.462312	0.443631	0.449057	0.284369	0.0367347	0.436207	0.44588	0.271347	0.0127551
Zfp280c	chrX	48541625	48594452	-	52828	0.422164	0.415852	0.445604	0.245763	0.0264901	0.376869	0.398438	0.187166	0.0360111
Slc25a14	chrX	48623577	48662298	+	38722	0.527778	0.5	0.410256	0.304348	0.0294118	0.457831	0.405405	0.294737	0.0759494
Rbmx2	chrX	48695003	48710719	+	15717	0.386179	0.404372	0.37234	0.216561	0.0694444	0.296029	0.39011	0.227642	0.0430108
Enox2	chrX	49009706	49288242	-	278537	0.494797	0.474502	0.470034	0.331626	0.0979866	0.469211	0.496319	0.337808	0.0851955
Firre	chrX	50555743	50635258	-	79516	0.33735	0.32153	0.328358	0.122507	0.00932919	0.333805	0.355278	0.118747	0.0135852
2610018G03Rik	chrX	50841435	50891850	+	50416	0.528736	0.578947	0.607595	0.305785	0.142857	0.572603	0.646617	0.309524	0.04
Frmd7	chrX	50892644	50942710	-	50067	0.994737	1	1	1	0.909091	1	0.988506	1	1
Hs6st2	chrX	51386636	51681602	-	294967	0.458167	0.486239	0.480663	0.254237	0.0106383	0.460526	0.492918	0.203883	0.00571429
Usp26	chrX	51753958	51801233	-	47276	0.484226	0.503546	0.530011	0.329879	0.0853859	0.478802	0.499214	0.344828	0.100529
Gpc4	chrX	52053017	52164923	-	111907	0.52646	0.480615	0.6	0.309268	0.0208333	0.508205	0.644963	0.33244	0.0440415
Gpc3	chrX	52272426	52613974	-	341549	0.436647	0.454832	0.442679	0.243742	0.0260355	0.465372	0.470282	0.294682	0.0360342
Kis2	chrX	52742562	52744593	-	2032	0.393443	0.506329	0.598639	0.302326	0	0.565934	0.624113	0.235294	0
Phf6	chrX	52912213	52956961	+	44749	0.492736	0.476662	0.484694	0.28327	0.035	0.479484	0.455497	0.278261	0.0545455
Hprt	chrX	52988077	53021660	+	33584	0.432061	0.420667	0.402913	0.24055	0.054	0.406873	0.392157	0.269702	0.0339623
C430049B03Rik	chrX	53053111	53057190	-	4080	0.36	0.346154	0.368421	0.0606061	0.0588235	0.267176	0.339623	0.130435	0
Fam122b	chrX	53243414	53269805	-	26392	0.365269	0.353604	0.358663	0.160819	0.00641026	0.392387	0.389791	0.150685	0.0301508
Mospd1	chrX	53344593	53370559	-	25967	0.484706	0.456989	0.448485	0.209677	0.0188679	0.363971	0.405714	0.153061	0.0108696
Zfp449	chrX	56346399	56365674	+	19276	0.4	0.479452	0.422222	0.4	0	0.458333	0.418182	0.307692	0.0512821
6330419J24Rik	chrX	56374585	56378470	+	3886	0.513158	0.338983	0.44186	0.301887	0.0434783	0.39823	0.361702	0.288889	0
Ddx26b	chrX	56454838	56507843	+	53006	0.487784	0.518605	0.513995	0.362944	0.0671642	0.5	0.462054	0.297872	0.0854701
Mmgt1	chrX	56585511	56597919	-	12409	0.480745	0.49945	0.480226	0.41116	0.225	0.479201	0.492323	0.419954	0.22
Slc9a6	chrX	56609834	56664230	+	54397	0.480742	0.433846	0.416949	0.352727	0.064	0.451172	0.433862	0.344398	0.0773196
Fhl1	chrX	56731760	56793346	+	61587	0.387304	0.380769	0.405172	0.19678	0.0613208	0.382609	0.394663	0.198496	0.0120192
Mtap7d3	chrX	56797952	56822325	-	24374	0.600868	0.559727	0.527523	0.369427	0.0138889	0.59893	0.487654	0.273973	0.0533333
Htatsf1	chrX	57053569	57067182	+	13614	0.393604	0.484848	0.484919	0.355856	0.121339	0.421538	0.459524	0.310606	0.132159
Arhgef6	chrX	57231484	57338729	-	107246	0.485437	0.438462	0.556604	0.2	0.0208333	0.4375	0.422764	0.186441	0.0149254
Rbmx	chrX	57383347	57393036	-	9690	0.437349	0.46473	0.477766	0.251437	0.0493507	0.446097	0.471581	0.271154	0.0310421
Gm364	chrX	57409148	57488771	+	79624	0.33945	0.419355	0.465347	0.315476	0.064257	0.420472	0.454441	0.305439	0.0347003
Zic3	chrX	58030627	58036630	+	6004	0.454936	0.515695	0.52809	0.360947	0.0428571	0.433692	0.431034	0.201923	0.0416667
Fgf13	chrX	59062145	59166088	-	523428	0.370455	0.402482	0.416216	0.22619	0.0162602	0.449708	0.436937	0.228495	0.030303
Mcf2	chrX	60055955	60147700	-	123135	0.493305	0.493402	0.477833	0.302489	0.0321168	0.4803	0.533679	0.300599	0.0247423
Atp11c	chrX	60223289	60403981	-	180693	0.463887	0.469216	0.494105	0.379354	0.104421	0.491154	0.482493	0.357738	0.106746
Fmr1	chrX	68678540	68717961	+	39422	0.500855	0.500873	0.494822	0.389558	0.126667	0.482906	0.486577	0.36478	0.111717
Fmr1nb	chrX	68761838	68804560	+	42723	0.397519	0.404594	0.409639	0.216398	0.013834	0.421838	0.409933	0.255887	0.0184564
Aff2	chrX	69360330	69868037	+	507708	0.454054	0.457547	0.419355	0.333333	0.0909091	0.436975	0.394366	0.255952	0.0178571
Ids	chrX	70343069	70365085	-	22017	0.559259	0.571429	0.530738	0.41635	0.12	0.564347	0.559603	0.376658	0.138996
1110012L19Rik	chrX	70385912	70389416	+	3505	0.487805	0.575	0.585366	0.186047	0.166667	0.519481	0.471698	0.137931	0.0588235
BC023829	chrX	70460055	70477043	-	16989	0.55814	0.382716	0.384615	0.28	0	0.552632	0.533333	0.409836	0.111111
Mtm1	chrX	71210766	71315295	+	104530	0.499803	0.475666	0.458738	0.346758	0.0532787	0.521395	0.501548	0.279762	0.0438871
Mtmr1	chrX	71364759	71419196	+	54438	0.516403	0.514212	0.513619	0.38676	0.0736842	0.50974	0.535433	0.299517	0.0909091
Cd99l2	chrX	71420059	71492849	-	72791	0.380711	0.423645	0.406897	0.197279	0.0617284	0.362667	0.315789	0.160494	0.0298507
Hmgb3	chrX	71555992	71560654	+	4663	0.515789	0.585106	0.591623	0.342657	0.115942	0.543269	0.557078	0.302326	0.0759494
Vma21	chrX	71816079	71824706	+	8628	0.501484	0.566766	0.533898	0.425439	0.257353	0.515152	0.510714	0.360294	0.125984
Prrg3	chrX	71963020	71972728	+	9709	0.428571	0.333333	0.344828	0.204545	0	0.372093	0.411765	0.0882353	0.2
Gabre	chrX	72257431	72274721	-	17291	0.349398	0.333333	0.219512	0.246154	0	0.379032	0.314286	0.0980392	0
Gabra3	chrX	72432675	72656246	-	223572	0.103448	0.289474	0.116279	0.030303	0.0384615	0.2	0.0526316	0.142857	0.0212766
Nsdhl	chrX	72918520	72958528	+	40009	0.516949	0.548252	0.512315	0.420048	0.035461	0.553464	0.542974	0.325328	0.0505051
Zfp185	chrX	72987338	73031543	+	44206	0.443871	0.467337	0.41535	0.219697	0.038961	0.472626	0.45	0.327027	0.0316456
Pnma5	chrX	73033980	73037103	-	3124	0.392857	0.368421	0.35436	0.303846	0.039604	0.368715	0.308271	0.201058	0.0683453
Zfp275	chrX	73342619	73359080	+	16462	0.518732	0.504444	0.46	0.421053	0.0672269	0.495974	0.453744	0.382812	0.0574163
Haus7	chrX	73437314	73459029	-	21716	0.514451	0.539062	0.5	0.476636	0.2	0.483871	0.442478	0.388235	0.210526
Dusp9	chrX	73639440	73643514	+	4075	0.384615	0.405797	0.413793	0.205128	0.105263	0.414414	0.42	0.227273	0.111111
Slc6a8	chrX	73673132	73682500	+	9369	0.4	0.338078	0.372549	0.186207	0.031746	0.37963	0.432749	0.224138	0.0547945
Bcap31	chrX	73686182	73716175	-	29994	0.44095	0.460161	0.451579	0.285714	0.0252918	0.437332	0.433539	0.286364	0.036859
Abcd1	chrX	73716596	73738287	+	21692	0.445946	0.434783	0.379747	0.333333	0.0416667	0.386667	0.421053	0.2	0.0263158
Idh3g	chrX	73778962	73786897	-	7936	0.462303	0.486339	0.480808	0.430246	0.28436	0.507671	0.466816	0.438662	0.249668
Ssr4	chrX	73787027	73790828	+	3802	0.511962	0.453488	0.451613	0.465517	0.276786	0.501901	0.506173	0.479167	0.291045
Pdzd4	chrX	73793356	73824969	-	31614	0.361429	0.41785	0.421053	0.251412	0.0305677	0.429342	0.376404	0.19883	0.00560224
Arhgap4	chrX	73894351	73911298	-	16948	0.419643	0.373134	0.444444	0.326531	0.0232558	0.441441	0.428571	0.220339	0.0754717
Naa10	chrX	73916869	73921944	-	5076	0.453333	0.46	0.456693	0.443299	0.12	0.432331	0.478788	0.37234	0.180952
Renbp	chrX	73922120	73930850	-	8731	0.483568	0.449123	0.480663	0.342541	0.117117	0.457627	0.464029	0.366279	0.10084
Hcfc1	chrX	73942791	73966357	-	23567	0.533592	0.512432	0.492798	0.368715	0.138434	0.522026	0.500868	0.339969	0.111588
Irak1	chrX	74013913	74023921	-	10009	0.454545	0.472393	0.458015	0.376068	0.0344828	0.493776	0.484848	0.32967	0.129412
Mecp2	chrX	74026823	74085636	-	58814	0.472814	0.505243	0.492323	0.392202	0.130243	0.482951	0.486411	0.381078	0.115625
Flna	chrX	74223460	74246534	-	23075	0.402335	0.449145	0.45261	0.274381	0.114347	0.441413	0.430161	0.254545	0.109674
Emd	chrX	74254686	74257893	+	3208	0.510204	0.461538	0.490196	0.413043	0.259259	0.458824	0.569231	0.189189	0
Rpl10	chrX	74270815	74273135	+	2321	0.450184	0.361936	0.35611	0.303618	0.0691964	0.343726	0.361285	0.283702	0.0609481
Taz	chrX	74282717	74290151	+	7435	0.458015	0.518072	0.360825	0.421053	0.0208333	0.376	0.447059	0.378378	0.0181818
Atp6ap1	chrX	74297096	74304721	+	7626	0.822742	0.85241	0.863636	0.870445	0.855346	0.873362	0.908665	0.80117	0.734694
Gdi1	chrX	74305011	74311867	+	6857	0.479401	0.496933	0.518248	0.344262	0.0487805	0.515464	0.511236	0.372881	0.12766
Fam50a	chrX	74313032	74320149	+	7118	0.529412	0.558442	0.620253	0.511628	0.0882353	0.459016	0.597938	0.520833	0.09375
Plxna3	chrX	74329065	74344689	+	15625	0.431138	0.503145	0.5	0.377551	0.0147059	0.486607	0.476562	0.296703	0.0246914
Ubl4	chrX	74365717	74368548	-	2832	0.347826	0.333333	0.26087	0.1875	0.166667	0.588235	0.642857	0.421053	0.0476191
Fam3a	chrX	74384719	74393139	-	8421	0.507692	0.545455	0.346154	0.421053	0	0.492537	0.413793	0.3	0.115385
Ikbkg	chrX	74393290	74453778	+	60489	0.476879	0.571788	0.503132	0.470423	0.140351	0.541342	0.517176	0.364821	0.111111
G6pdx	chrX	74409485	74429161	-	19677	0.44523	0.519774	0.464286	0.364583	0.148936	0.520635	0.444444	0.35	0.0945946
Gab3	chrX	74988544	75084905	-	96362	0.21875	0.365079	0.333333	0.242424	0.0454546	0.333333	0.234043	0.107143	0.0789474
Dkc1	chrX	75095853	75109776	+	13924	0.556478	0.605534	0.561789	0.538662	0.542144	0.584289	0.573744	0.542969	0.481323
Mpp1	chrX	75109732	75130949	-	21218	0.416486	0.358779	0.328671	0.241379	0.0454546	0.434896	0.426621	0.320652	0.0787879
F8	chrX	75172714	75380041	-	207328	0.142322	0.23301	0.204473	0.153257	0.00966184	0.233546	0.163366	0.123967	0.0231788
Fundc2	chrX	75382398	75397158	+	14761	0.425806	0.490909	0.533333	0.40678	0.0746269	0.502415	0.585366	0.327869	0.186047
Mtcp1	chrX	75404846	75416543	-	11698	0.474576	0.478261	0.529412	0.360294	0.0476191	0.478261	0.422819	0.423529	0.175439
Brcc3	chrX	75416627	75455701	+	39075	0.462366	0.476664	0.481998	0.425926	0.178431	0.476621	0.468641	0.421779	0.155979
Vbp1	chrX	75514296	75534946	+	20651	0.472716	0.477758	0.497136	0.381004	0.10793	0.484323	0.462622	0.349425	0.122402
4933407K13Rik	chrX	75725457	75764699	-	39243	0.486111	0.528302	0.452941	0.338462	0.154762	0.50625	0.47343	0.300813	0.0978261
Pls3	chrX	75785653	75874574	-	89518	0.462209	0.498054	0.555556	0.231293	0.0449438	0.542636	0.542169	0.227273	0.0217391
Mir669m-2	chrX	77164402	77475936	-	311535	0.129032	0.125	0.0325203	0	0	0.128571	0.0606061	0.0689655	0.0142857
Tbl1x	chrX	77511226	77660265	+	149040	0.430883	0.458062	0.474142	0.254777	0.0101925	0.439566	0.489182	0.200359	0.0143431
Prkx	chrX	77762029	77795960	-	33932	0.4273	0.505415	0.474138	0.339181	0.0810811	0.416201	0.524715	0.372263	0.0483871
Prrg1	chrX	78449609	78583805	-	134289	0.432059	0.443299	0.388148	0.227357	0.0204678	0.475501	0.362683	0.231405	0.0243902
Gm8787	chrX	79330512	79358068	-	27557	0.392857	0.588235	0.533333	0.0909091	0	0.354167	0.333333	0.0625	0
Gm7173	chrX	79482567	79517285	-	34719	0.433333	0.388889	0.555556	0.128205	0	0.43617	0.492958	0.0666667	0.0357143
Mageb16	chrX	79623230	79671435	-	48206	0.0754986	0.116402	0.146226	0.0481928	0.00606061	0.168122	0.207602	0.0448718	0
Tmem47	chrX	81070643	81097875	+	27233	0.359291	0.38146	0.380488	0.236098	0.0289634	0.37439	0.363715	0.222222	0.0337302
Dmd	chrX	82948869	85205050	+	2256182	0.478525	0.463368	0.494559	0.224146	0.0162791	0.475543	0.485392	0.199501	0.0238636
Tab3	chrX	85574021	85634469	+	60449	0.422001	0.430668	0.439973	0.275249	0.0866966	0.427843	0.4274	0.293432	0.0501044
Gyk	chrX	85701936	85776819	-	74884	0.27117	0.371051	0.337522	0.178874	0.0192593	0.350339	0.336626	0.14524	0.00968523
Nr0b1	chrX	86191774	86195944	+	4171	0.525328	0.617949	0.568966	0.366472	0.0606061	0.578584	0.578544	0.346939	0.0775862
Il1rapl1	chrX	86747241	88115623	-	1368383	0.0555556	0.0519481	0.0476191	0.0266667	0.0461539	0.0193798	0.038961	0.0365854	0.00645161
Pola1	chrX	93304765	93632155	-	327391	0.437803	0.431926	0.441671	0.317238	0.0843682	0.431088	0.454282	0.304084	0.0783169
Pcyt1b	chrX	93654862	93749948	+	95087	0.475432	0.440181	0.454545	0.239464	0.0416667	0.432188	0.490526	0.257062	0.0220264
Pdk3	chrX	93764615	93832095	-	67481	0.461415	0.472379	0.448855	0.297762	0.0212766	0.464716	0.443196	0.286008	0.0233161
AU015836	chrX	93968655	93975470	+	6816	0.599265	0.680203	0.625	0.451613	0.333333	0.654167	0.557143	0.361111	0.4
Zfx	chrX	94074630	94123407	-	48778	0.360206	0.315736	0.351225	0.252695	0.0849057	0.302943	0.3133	0.28972	0.0767442
Eif2s3x	chrX	94188708	94212651	-	23944	0.53443	0.548628	0.523632	0.509375	0.316785	0.528897	0.54432	0.513986	0.329489
Klhl15	chrX	94234929	94255968	+	38587	0.42111	0.411765	0.511429	0.258427	0.0466667	0.45045	0.503979	0.190789	0.107527
Apoo	chrX	94367109	94417092	+	49984	0.400778	0.486301	0.461538	0.361345	0.0754717	0.5	0.482759	0.403101	0.0857143
Maged1	chrX	94535473	94542074	-	6602	0.374101	0.439614	0.419753	0.157143	0.0117647	0.399408	0.399361	0.211111	0.020202
Gspt2	chrX	94636068	94638561	+	2494	0.525641	0.528736	0.444444	0.344828	0	0.520408	0.544304	0.346939	0.115385
Spin4	chrX	95022506	95026682	-	4177	0.457627	0.464789	0.487179	0.285714	0.0571429	0.385714	0.338983	0.157895	0
Arhgef9	chrX	95048934	95166539	-	117606	0.448718	0.484848	0.475177	0.172414	0	0.472868	0.5	0.102564	0.0222222
Amer1	chrX	95420313	95444840	-	24528	0.438961	0.465438	0.441748	0.217391	0.0217391	0.462567	0.403226	0.228188	0.0162602
Zc3h12b	chrX	95711677	95927970	+	216294	0.470588	0.343434	0.264249	0.110092	0	0.352941	0.257282	0.162162	0.0410959
Las1l	chrX	95935312	95956974	-	21663	0.555891	0.589744	0.613861	0.466418	0.33913	0.584091	0.614458	0.443182	0.312
Msn	chrX	96096044	96168553	+	72510	0.430791	0.421268	0.366906	0.17094	0.0188679	0.426907	0.383013	0.19598	0.0257069
Eda2r	chrX	97333840	97377209	-	43370	0.514415	0.508511	0.506306	0.441028	0.213712	0.507015	0.501659	0.400285	0.202762
Ophn1	chrX	98557514	98890985	-	333472	0.435381	0.44084	0.265306	0.168022	0.0154185	0.438799	0.24269	0.24055	0.0308008
Yipf6	chrX	98937780	98949020	+	11241	0.49494	0.526239	0.492174	0.439236	0.271341	0.504717	0.541726	0.436725	0.265432
Stard8	chrX	99042580	99074728	+	32149	0.643856	0.639394	0.552995	0.275362	0	0.668	0.724638	0.283582	0.0119048
Eda	chrX	99975605	100400760	+	425156	0.481629	0.463446	0.459584	0.214768	0.030581	0.468884	0.443982	0.198183	0.0282108
Awat2	chrX	100402221	100412587	-	40497	0.473684	0.527027	0.666667	0.375	0.05	0.5	0.5	0.227273	0.0666667
Igbp1	chrX	100494290	100516125	+	21836	0.460557	0.491525	0.455422	0.348558	0.162162	0.464363	0.44685	0.389776	0.11236
Pdzd11	chrX	100622905	100625907	-	3003	0.587786	0.608247	0.6	0.361702	0.037037	0.622807	0.55814	0.209302	0.0377359
Kif4	chrX	100626064	100727271	+	101208	0.458897	0.454296	0.469279	0.327902	0.0486815	0.461127	0.507274	0.306954	0.0366162
Dlg3	chrX	100767721	100818410	+	50690	0.442731	0.415205	0.397163	0.177419	0	0.40293	0.339623	0.106061	0.00806452
Tex11	chrX	100838647	101059639	-	220993	0.39823	0.497409	0.428954	0.106667	0.0128205	0.428571	0.462243	0.0833333	0.00434783
Slc7a3	chrX	101079220	101085352	-	6133	0.50974	0.516681	0.455172	0.326288	0.0144928	0.511862	0.501597	0.26652	0.0185185
Snx12	chrX	101097785	101222563	-	124779	0.43383	0.408712	0.429453	0.278114	0.0905172	0.40651	0.425287	0.230375	0.0448223
Foxo4	chrX	101254527	101260873	+	6347	0.575	0.272727	0.585366	0.322581	0.136364	0.607143	0.612903	0.277778	0
Med12	chrX	101274090	101298934	+	24845	0.491379	0.462121	0.547445	0.307692	0.0483871	0.48125	0.410714	0.192308	0.0140845
Zmym3	chrX	101404383	101420222	-	16303	0.492754	0.425926	0.416667	0.283019	0.04	0.454936	0.339394	0.245098	0.0117647
Nono	chrX	101429650	101448593	+	18944	0.371253	0.327515	0.320076	0.232412	0.0347826	0.363399	0.346835	0.249597	0.0143369
Itgb1bp2	chrX	101449108	101453541	+	4434	0.38	0.478431	0.466667	0.339623	0.0603448	0.493671	0.513661	0.342593	0.00833333
Taf1	chrX	101532734	101601789	+	69056	0.595125	0.599385	0.645522	0.592437	0.492228	0.600146	0.662002	0.60913	0.486556
Ogt	chrX	101640050	101684351	+	44302	0.48089	0.510834	0.505031	0.452153	0.279252	0.495647	0.501176	0.431188	0.262047
Nhsl2	chrX	101849384	102092055	+	242672	0.487013	0.491909	0.431655	0.132812	0	0.493392	0.518182	0.139344	0.016129
Pin4	chrX	102119464	102127673	+	8210	0.387755	0.354839	0.457447	0.395833	0.190476	0.373626	0.402985	0.306452	0.196429
Ercc6l	chrX	102142819	102157091	-	14273	0.459649	0.495935	0.40884	0.378788	0.018018	0.425876	0.39759	0.253623	0.0818182
Rps4x	chrX	102184942	102188371	-	3430	0.503518	0.504062	0.501985	0.358279	0.235632	0.486536	0.491283	0.397207	0.200642
Hdac8	chrX	102284639	102505148	-	220510	0.401842	0.422604	0.444109	0.303202	0.0492958	0.408622	0.38307	0.248634	0.0394089
Phka1	chrX	102513974	102644246	-	130273	0.464632	0.505882	0.49537	0.212766	0.0126582	0.433121	0.470588	0.170984	0.00302115
4930519F16Rik	chrX	103232280	103256606	-	24327	0.613924	0.607407	0.518072	0.387755	0.168498	0.641204	0.516569	0.4	0.165025
Chic1	chrX	103356475	103396118	+	39644	0.465314	0.463636	0.444444	0.320323	0.149758	0.483766	0.475822	0.349345	0.12931
Tsix	chrX	103431516	103484957	+	53442	0.430011	0.439775	0.444592	0.265931	0.141969	0.427216	0.452249	0.250512	0.148359
Xist	chrX	103460372	103483233	-	22862	0.924434	0.938569	0.95	0.957982	0.964747	0.803671	0.635253	0.955467	0.950224
Jpx	chrX	103493575	103506425	+	12851	0.25	0.230769	0.545455	0.25	0.1	0.4	0.380952	0.333333	0.117647
Ftx	chrX	103560909	103623754	-	62846	0.369656	0.368421	0.393851	0.23176	0.0179949	0.378911	0.411099	0.234211	0.0103093
Slc16a2	chrX	103697413	103821988	-	124576	0.423868	0.494253	0.493506	0.0869565	0.0294118	0.4	0.556604	0.166667	0.0425532
Rlim	chrX	103957166	103981284	-	24119	0.458968	0.444409	0.48136	0.159521	0.0155039	0.457053	0.479036	0.154825	0.0155376
C77370	chrX	104077434	104201117	-	123684	0.387994	0.431	0.417808	0.154948	0.00333333	0.414737	0.404826	0.206696	0.0163043
Abcb7	chrX	104280564	104413846	-	133283	0.429157	0.399429	0.416532	0.186738	0.0232221	0.394948	0.395977	0.225187	0.0265896
Uprt	chrX	104482781	104506262	+	23482	0.410714	0.412698	0.4	0.121951	0.037037	0.402439	0.323529	0.1	0
Zdhhc15	chrX	104536969	104671064	-	134096	0.391213	0.418231	0.35545	0.106796	0	0.356608	0.333333	0.125475	0
5530601H04Rik	chrX	105040853	105070124	-	29272	0.503605	0.498305	0.507519	0.525458	0.246324	0.531541	0.571429	0.437363	0.2
Pbdc1	chrX	105079755	105117090	+	37336	0.391876	0.405724	0.397375	0.341133	0.113426	0.372636	0.373356	0.317138	0.0994053
Atrx	chrX	105797614	105929372	-	131759	0.483107	0.467965	0.476486	0.337906	0.0988385	0.45822	0.460957	0.324405	0.0677389
Magt1	chrX	105968084	106011899	-	43816	0.393238	0.429921	0.429542	0.240826	0.0170068	0.42359	0.464807	0.194767	0.00564972
Cox7b	chrX	106015699	106022450	+	6752	0.495215	0.493902	0.488304	0.405063	0.108333	0.493644	0.509434	0.36087	0.0695187
Atp7a	chrX	106027223	106128160	+	100938	0.44899	0.447503	0.434258	0.293405	0.04	0.429811	0.462341	0.210744	0.0149254
Pgk1	chrX	106187099	106203699	+	16601	0.528975	0.460157	0.508557	0.257541	0.0581395	0.457297	0.46431	0.209125	0.0217822
Taf9b	chrX	106206873	106221158	-	14286	0.217949	0.5	0.277778	0.291667	0	0.293103	0.306452	0	0
Fndc3c1	chrX	106420042	106485229	-	65188	0.423913	0.485714	0.388889	0	0	0.333333	0.466667	0	0.0769231
Lpar4	chrX	106920624	106933899	+	13276	0.505155	0.483221	0.534759	0.169014	0.046875	0.503876	0.506329	0.295455	0.2
2610002M06Rik	chrX	107782751	107816334	-	33584	0.367403	0.437126	0.458647	0.278912	0.123077	0.495208	0.490654	0.307692	0.123288
Brwd3	chrX	108742207	108834355	-	92149	0.47415	0.470448	0.487738	0.365779	0.0996678	0.481437	0.510682	0.35974	0.0831063
2810403D21Rik	chrX	108834477	108886896	+	52420	0.336842	0.383901	0.363636	0.310219	0.0758621	0.358796	0.404762	0.317536	0.0783133
Sh3bgrl	chrX	109095406	109162467	+	67062	0.467909	0.454545	0.465714	0.162698	0.0205128	0.478781	0.47432	0.18595	0.0192308
Rps6ka6	chrX	111387836	111537959	-	150124	0.416729	0.418478	0.36	0.295626	0.0966767	0.413636	0.407779	0.274559	0.0727763
Apool	chrX	112311407	112372430	+	61024	0.38843	0.605263	0.590164	0.666667	0.642857	0.5	0.532258	0.434783	0.458333
Chm	chrX	113040591	113185515	-	144925	0.511008	0.482697	0.464935	0.368308	0.116854	0.445558	0.475634	0.412698	0.103113
Dach2	chrX	113297509	113836386	+	538878	0.488889	0.452381	0.612903	0.354167	0.111111	0.544444	0.516129	0.259259	0.0909091
Diap2	chrX	129749741	130465833	+	716093	0.477633	0.496477	0.48557	0.362616	0.108044	0.501904	0.47712	0.368785	0.0996909
Cstf2	chrX	134059175	134086822	+	27648	0.454545	0.521277	0.510753	0.397351	0.182482	0.496774	0.502222	0.423077	0.15126
Trmt2b	chrX	134222954	134276984	-	54031	0.504274	0.416667	0.484375	0.236842	0.0689655	0.492308	0.481481	0.266667	0.105263
Cenpi	chrX	134308162	134362639	+	54478	0.432537	0.39404	0.373832	0.30814	0.136986	0.415677	0.420131	0.344778	0.10596
Hnrnph2	chrX	134601285	134607054	+	5770	0.0914286	0.0666667	0.0744681	0.0601093	0.0326087	0.0619266	0.101124	0.101266	0
Armcx4	chrX	134686518	134697772	+	11255	0.329114	0.385321	0.446154	0.160714	0.0175439	0.465753	0.447154	0.243243	0.0476191
Armcx1	chrX	134717937	134721912	+	3976	0.428571	0.445161	0.465839	0.365854	0.0735294	0.466216	0.447761	0.275862	0
Armcx2	chrX	134804141	134809221	-	5081	0.45122	0.429752	0.340659	0.176471	0.0181818	0.5	0.368421	0.159091	0
Gprasp1	chrX	135742691	135803468	+	60778	0.488909	0.455328	0.464765	0.394652	0.135861	0.458723	0.442231	0.379025	0.153608
Gprasp2	chrX	135839033	135844730	+	5698	0.487395	0.494624	0.583333	0.305556	0.0243902	0.529412	0.490566	0.304348	0.0277778
Bhlhb9	chrX	135885850	135891081	+	5232	0.50463	0.487342	0.5	0.469231	0.0277778	0.474654	0.557471	0.317757	0.078125
Arxes2	chrX	135993819	135995359	+	1541	0.347826	0.432099	0.454545	0.298507	0.0222222	0.478261	0.507692	0.444444	0
Bex4	chrX	136139044	136140437	+	1394	0.301887	0.384615	0.479167	0.15625	0.1875	0.333333	0.307692	0.193548	0.0714286
Tceal8	chrX	136168983	136172251	-	3269	0.372093	0.280702	0.27933	0.153846	0	0.3	0.328767	0.117647	0
Bex1	chrX	136213971	136215513	-	1543	0.270588	0.340909	0.357895	0.105556	0.115702	0.34153	0.41573	0.172932	0.117647
Wbp5	chrX	136245079	136247139	+	2061	0.479167	0.5625	0.438889	0.259259	0	0.51711	0.5	0.25	0.0172414
Morf4l2	chrX	136732947	136741352	-	10740	0.498557	0.414948	0.386117	0.310139	0.174	0.438845	0.429204	0.264957	0.18
BC065397	chrX	136742956	136803361	+	60406	0.623497	0.601443	0.630384	0.496317	0.0883055	0.607407	0.628589	0.469212	0.056338
Plp1	chrX	136822745	136838582	+	15838	0.503268	0.473282	0.44086	0.465517	0	0.5	0.519084	0.329114	0.0322581
Tmsb15l	chrX	136954987	136976874	-	21888	0.277778	0.181818	0.296296	0.2	0.214286	0.37037	0.259259	0.0625	0
Slc25a53	chrX	136981115	136993032	-	57188	0.64392	0.598949	0.607487	0.424821	0.0793651	0.59875	0.617092	0.395062	0.0401338
Fam199x	chrX	137049593	137082501	+	32909	0.515888	0.506934	0.493827	0.223278	0.0304569	0.513972	0.546479	0.217228	0.0222222
Il1rapl2	chrX	137571548	138846955	+	1275408	0.32	0.297297	0.104167	0.0454546	0	0.35	0.183908	0.285714	0.0408163
Nrk	chrX	138914429	139009090	+	94662	0.304094	0.342857	0.677966	0.146341	0.0434783	0.460829	0.631902	0.241379	0.0952381
Mum1l1	chrX	139210043	139238335	+	28293	0.314286	0.333333	0.407407	0.12766	0.0204082	0.417323	0.419048	0.0384615	0
C330013F16Rik	chrX	139240225	139356770	-	117514	0.455034	0.459044	0.488157	0.253599	0.0336135	0.417949	0.47541	0.219378	0.0266223
Trap1a	chrX	139333682	139338165	+	4484	0.276596	0.188679	0.136986	0.188406	0.0625	0.253521	0.253521	0.0789474	0.0425532
Rnf128	chrX	139563339	139673145	+	109807	0.532787	0.551613	0.468085	0.325926	0.0392157	0.523649	0.46789	0.352113	0
Tbc1d8b	chrX	139684995	139754218	+	69224	0.479814	0.516779	0.592593	0.251208	0.0694444	0.483709	0.42515	0.303922	0.0923077
Morc4	chrX	139821634	139871654	-	50021	0.453258	0.450549	0.423077	0.173913	0.0476191	0.433566	0.411765	0.24	0.0606061
Rbm41	chrX	139889510	139998595	-	109086	0.501116	0.468498	0.497596	0.368534	0.0977012	0.497309	0.454098	0.309091	0.0864198
Nup62cl	chrX	140007672	140062568	-	54897	0.452489	0.342593	0.36	0.169014	0	0.431579	0.44186	0.220588	0
Prps1	chrX	140456602	140476140	+	19539	0.420245	0.39403	0.5104	0.363799	0.186761	0.471414	0.525048	0.37451	0.221667
Psmd10	chrX	140948424	140956711	-	8288	0.56	0.595238	0.45	0.444444	0.166667	0.541284	0.585714	0.454545	0.121212
Col4a5	chrX	141475418	141689235	+	213818	0.169014	0.057971	0.030303	0.0555556	0.0232558	0.134021	0.112676	0.0222222	0
Nxt2	chrX	142226769	142239700	+	12932	0.308176	0.344488	0.353093	0.142857	0.00729927	0.319885	0.353846	0.106383	0
Acsl4	chrX	142317992	142390535	-	72544	0.501566	0.509764	0.505289	0.30531	0.0330688	0.484711	0.476371	0.2954	0.0465116
Tmem164	chrX	142681399	142843494	+	162096	0.422961	0.418511	0.388732	0.231552	0.0275229	0.41056	0.397743	0.201365	0.0248668
Ammecr1	chrX	142853473	142966728	-	113256	0.526142	0.497459	0.530228	0.376866	0.0994264	0.485578	0.497472	0.387897	0.144431
Pak3	chrX	143518590	143797796	+	279207	0.481283	0.439791	0.336634	0.268966	0	0.388626	0.303371	0.159091	0.00980392
Alg13	chrX	144317965	144374448	+	56484	0.419458	0.408805	0.400216	0.298722	0.0546998	0.412487	0.399664	0.276057	0.0478873
Trpc5os	chrX	144456581	144477063	+	20483	0.1	0.186047	0.193548	0.214286	0	0.175	0.103448	0.0555556	0
Amot	chrX	145446423	145487639	-	41217	0.352201	0.408	0.445946	0.140845	0.0526316	0.525822	0.573964	0.218182	0.157895
Lrch2	chrX	147471693	147554081	-	82389	0.332075	0.365169	0.352113	0.230645	0.0727273	0.388285	0.34375	0.238938	0.0555556
Tmem29	chrX	150397772	150459150	-	61379	0.36732	0.385965	0.405479	0.299465	0.141079	0.359447	0.366359	0.239645	0.0987261
Apex2	chrX	150571506	150588149	-	16644	0.477658	0.436411	0.450579	0.173261	0.0119904	0.411111	0.440922	0.178102	0.00776398
Pfkfb1	chrX	150589920	150643878	+	53959	0.398104	0.390093	0.392241	0.149485	0.00847458	0.41769	0.432526	0.131148	0.00561798
Tro	chrX	150644709	150657436	-	12875	0.438776	0.406452	0.495652	0.242857	0.075	0.376866	0.429412	0.0980392	0.0520833
Maged2	chrX	150806420	150814339	-	7920	0.380282	0.517544	0.443182	0.19697	0	0.404762	0.40146	0.108696	0.0625
Gnl3l	chrX	150983132	151017322	-	34191	0.440945	0.514841	0.434973	0.265781	0.0139276	0.480519	0.476865	0.250485	0.0196078
Fgd1	chrX	151047169	151089686	+	42518	0.44382	0.42487	0.433265	0.160338	0.00425532	0.430263	0.410615	0.177778	0.00977995
Tsr2	chrX	151087093	151096543	-	9451	0.49481	0.474576	0.466321	0.375	0.126582	0.484375	0.422764	0.384615	0.101695
Wnk3	chrX	151198077	151320192	+	122116	0.445882	0.449704	0.513725	0.26105	0.0573566	0.472204	0.498377	0.245473	0.0422764
Fam120c	chrX	151344222	151474134	+	129913	0.444588	0.46229	0.494065	0.315789	0.0696864	0.468578	0.516279	0.328054	0.0589623
Phf8	chrX	151520671	151633857	+	113187	0.458071	0.468172	0.491228	0.41866	0.136986	0.4829	0.462039	0.367978	0.104478
Huwe1	chrX	151803281	151935417	+	132137	0.488287	0.50842	0.495221	0.410241	0.119812	0.490131	0.492425	0.388669	0.108281
Hsd17b10	chrX	152001895	152004442	+	2548	0.415094	0.5	0.436364	0.226415	0.0789474	0.425926	0.465909	0.25	0.0909091
Ribc1	chrX	152004583	152016295	-	11713	0.483516	0.297297	0.210526	0.263158	0.0714286	0.469388	0.47619	0.111111	0.04
Smc1a	chrX	152016427	152061973	+	45547	0.443252	0.448772	0.466837	0.322296	0.118451	0.449243	0.456282	0.30137	0.0582822
Iqsec2	chrX	152144267	152225237	+	80971	0.432203	0.5	0.411765	0.133333	0	0.409449	0.3875	0.25	0.0166667
Kdm5c	chrX	152233226	152279099	+	45874	0.466362	0.448083	0.49654	0.362416	0.223724	0.467498	0.444535	0.396409	0.159772
2900056M20Rik	chrX	152294823	152327493	-	32671	0.471141	0.417699	0.361004	0.351889	0.0313725	0.393401	0.374207	0.245726	0.0353261
Tspyl2	chrX	152336851	152342484	-	5634	0.490842	0.484127	0.463087	0.285714	0	0.417021	0.496933	0.34375	0.0416667
Shroom2	chrX	152609508	152769486	-	159979	0.447154	0.410106	0.428354	0.246499	0.0537975	0.420939	0.434736	0.294118	0.0472279
Gpr143	chrX	152781920	152808646	+	26727	0.503987	0.585859	0.596774	0.32	0	0.490476	0.557522	0.210526	0
Rragb	chrX	153139957	153171943	+	31987	0.431917	0.387707	0.414773	0.105485	0.00724638	0.437416	0.390977	0.132353	0.00591716
Klf8	chrX	153238044	153396134	+	158091	0.390086	0.459918	0.470588	0.168912	0.00835655	0.452709	0.46805	0.162658	0.0148515
2210013O21Rik	chrX	153723553	153741296	+	17744	0.526799	0.51632	0.567114	0.379661	0.0450451	0.51194	0.576112	0.422925	0.056701
Sat1	chrX	155213125	155216449	-	3325	0.426357	0.44186	0.42515	0.37037	0.0338983	0.460317	0.444444	0.290323	0.105263
Acot9	chrX	155262499	155297507	+	35009	0.44526	0.481953	0.469363	0.283963	0.0202312	0.448928	0.452429	0.2432	0.0213675
Prdx4	chrX	155323919	155338454	-	14536	0.407484	0.400881	0.469349	0.245989	0.0982456	0.373547	0.419106	0.244813	0.106719
Ptchd1	chrX	155569735	155623327	-	53593	0.517241	0.512821	0.612245	0.27907	0.0526316	0.51341	0.578125	0.351852	0.0434783
Phex	chrX	157162074	157415286	-	253213	0.340909	0.45	0.534247	0.351351	0.2	0.356021	0.44878	0.328358	0.0689655
Sms	chrX	157443953	157492046	-	48094	0.487437	0.467662	0.57397	0.437788	0.126556	0.509709	0.54972	0.403179	0.110968
Mbtps2	chrX	157547821	157598715	-	50895	0.492976	0.508969	0.517682	0.482143	0.178926	0.481789	0.494633	0.432432	0.163391
Cnksr2	chrX	157821572	158043110	-	221539	0.355114	0.391489	0.489362	0.289362	0.0853658	0.419518	0.393382	0.303318	0.097561
Rps6ka3	chrX	159255781	159368244	+	112464	0.506151	0.517998	0.531095	0.39934	0.181406	0.525309	0.529526	0.394973	0.146435
Eif1ax	chrX	159372194	159385699	+	13506	0.558528	0.502935	0.504488	0.421308	0.145038	0.539906	0.564854	0.454936	0.153846
Map7d2	chrX	159414577	159498947	+	84371	0.444969	0.444444	0.411215	0.317241	0.0840336	0.418605	0.43038	0.352941	0.0666667
A830080D01Rik	chrX	159532667	159593081	+	60415	0.448172	0.430259	0.464062	0.357232	0.119658	0.415126	0.447827	0.358266	0.094958
Sh3kbp1	chrX	159627271	159975920	+	348650	0.490268	0.384892	0.262458	0.249453	0.0596591	0.397247	0.276688	0.266667	0.0409165
Map3k15	chrX	159988432	160123351	+	134920	0.527256	0.523364	0.569794	0.369168	0.0818713	0.488889	0.551648	0.352484	0.0630435
Pdha1	chrX	160122218	160138336	-	16119	0.401651	0.346286	0.393124	0.216958	0.0679612	0.367925	0.401106	0.200431	0.0755668
Phka2	chrX	160502165	160591722	+	96714	0.462382	0.471198	0.455202	0.331973	0.0973684	0.469526	0.4689	0.353135	0.0823755
Cdkl5	chrX	160784307	160994681	-	210375	0.46933	0.474217	0.478764	0.384971	0.113111	0.476212	0.472741	0.350249	0.0981912
Scml2	chrX	161162749	161258213	+	95465	0.600939	0.595308	0.62987	0.5	0.177419	0.585697	0.596206	0.505618	0.149153
Nhs	chrX	161836429	162159441	-	323013	0.629812	0.692137	0.592334	0.325497	0.0416667	0.602895	0.555556	0.258383	0.0271739
Reps2	chrX	162411951	162643658	-	231708	0.563863	0.521368	0.555556	0.245902	0.0185185	0.481013	0.521858	0.257143	0.0135135
Rbbp7	chrX	162760371	162779090	+	18720	0.536864	0.501726	0.50347	0.350144	0.0281955	0.508555	0.510638	0.333333	0.0307167
Txlng	chrX	162778916	162829454	-	50539	0.473179	0.470727	0.479751	0.403226	0.117752	0.463753	0.440185	0.403792	0.104446
Syap1	chrX	162856842	162888462	-	31621	0.515707	0.413953	0.497238	0.377778	0.0978261	0.446483	0.432203	0.36747	0.157534
Ctps2	chrX	162901559	163034541	+	132983	0.547588	0.434605	0.498786	0.392015	0.0498534	0.496485	0.482464	0.327778	0.0438067
Ap1s2	chrX	163909016	163933666	+	24651	0.848883	0.903067	0.812592	0.820717	0.294118	0.870538	0.770349	0.791176	0.30303
Zrsr2	chrX	163935442	163958666	-	23225	0.528775	0.479491	0.500644	0.4	0.164087	0.511173	0.455253	0.426724	0.197802
Car5b	chrX	163976821	164028010	-	51190	0.492424	0.557377	0.45	0.304348	0	0.371429	0.162162	0.268293	0.0344828
Siah1b	chrX	164070702	164076049	-	5348	0.494071	0.572581	0.559055	0.497354	0.191176	0.49359	0.544402	0.44	0.135922
Pir	chrX	164269430	164373013	+	103584	0.507772	0.506037	0.541624	0.33059	0.064	0.475233	0.476145	0.292279	0.0570265
Figf	chrX	164373547	164402647	+	29101	0.414179	0.316547	0.392157	0.240741	0.0461539	0.315789	0.34507	0.236559	0.0490196
Piga	chrX	164419786	164433915	+	14130	0.49932	0.528761	0.45098	0.423559	0.216374	0.524169	0.491379	0.414179	0.174274
Mospd2	chrX	164936170	164980375	-	44206	0.529194	0.528107	0.552174	0.456044	0.130435	0.516245	0.535714	0.423377	0.1
Fancb	chrX	164980591	164997272	+	16682	0.492958	0.541063	0.429043	0.331476	0.0496454	0.448175	0.51816	0.338843	0.0472973
Gemin8	chrX	166170479	166190512	+	20034	0.428854	0.412955	0.409574	0.37069	0.165217	0.428571	0.429185	0.333333	0.159574
Gpm6b	chrX	166238942	166389033	+	150092	0.539326	0.628272	0.818182	0.518519	0.0555556	0.619247	0.630769	0.468085	0.0344828
Ofd1	chrX	166390032	166440704	-	50673	0.425383	0.424822	0.454952	0.385366	0.117241	0.448381	0.437065	0.357276	0.121027
Trappc2	chrX	166440824	166452543	+	11720	0.425234	0.45614	0.446429	0.347826	0.179487	0.414201	0.475	0.342466	0.125
Rab9	chrX	166457251	166479867	-	22617	0.53961	0.503093	0.532584	0.47	0.307692	0.51693	0.514677	0.454082	0.273616
Tceanc	chrX	166499814	166510478	-	10665	0.454545	0.488189	0.491525	0.347826	0.104167	0.510989	0.527778	0.44	0.0923077
Egfl6	chrX	166523006	166585716	-	62711	0.333333	0.243243	0.222222	0.15	0	0.15	0.26087	0.0851064	0.0588235
Tmsb4x	chrX	167207093	167209218	-	2126	0.309278	0.371681	0.170732	0.219048	0.0512821	0.421348	0.247059	0.197674	0.0377359
Prps2	chrX	167346332	167382699	-	36368	0.459313	0.482578	0.458175	0.341463	0.0566038	0.425414	0.347826	0.282258	0.053719
Frmpd4	chrX	167471305	168577233	-	1105929	0.464286	0.454545	0.444444	0.40625	0	0.580645	0.466667	0.428571	0.192308
Msl3	chrX	168653098	168673902	-	20805	0.408377	0.386473	0.44	0.353234	0.152174	0.44164	0.418301	0.45283	0.103774
Arhgap6	chrX	168795098	169304440	+	509343	0.117467	0.173874	0.13172	0.126214	0.0890152	0.350775	0.21197	0.207865	0.0617284
Hccs	chrX	169311530	169320343	-	8814	0.464	0.434708	0.460251	0.397778	0.144144	0.487836	0.462633	0.362369	0.142259
Mid1	chrX	169685198	169990797	+	305600	0.979167	0.988986	0.986346	0.984615	0.989512	0.979378	0.982862	0.9768	0.983156

## Sheet: Fig 1c
Geneid	chrs	start	stop	strand	Length	A12A10_ES	A12A10_Ctrl_difD1	A12A10_Ctrl_difD2	A12A10_Ctrl_difD3	A12A10_Ctrl_difD4	A12A10_Ctrl_difD5	A12A10_Ctrl_difD6	A12A10_Ctrl_difD7	A12A10_Ctrl_difD20	A12A10_Ctrl_difD28	A12A10_dTAGd1_difD2	A12A10_dTAGd1_difD3	A12A10_dTAGd1_difD4	A12A10_dTAGd1_difD5	A12A10_dTAGd1_difD6	A12A10_dTAGd1_difD7	A12A10_dTAGd1_difD20	A12A10_dTAGd1_difD28
Shroom4	chrX	6400144	6633717	+	233574	0.503942	0.294945	0.310715	0.230389	0.150892	0.0920693	0.0363458	0.0283146	0.00563777	0.0225252	0.108063	0.0267717	0.0147601	0.0126862	0.00654736	0.00594985	0.263833	0.0223214
Clcn5	chrX	7158411	7319358	-	160948	0.488657	0.330294	0.311151	0.265896	0.180617	0.06708	0.033455	0.0271449	0.0123288	0.112523	0.124157	0.0567376	0.0317195	0.0211907	0.0161765	0.00817757	0.202184	0.201007
Ppp1r3f	chrX	7558561	7574281	-	15721	0.468927	0.323529	0.280702	0.390244	0.205128	0.140625	0.0754717	0.0689655	0	0.0740741	0.206897	0.0769231	0	0	0	0	0.109091	0.222222
Ccdc22	chrX	7593808	7605420	-	11613	0.471074	0.303571	0.4375	0.196429	0.0909091	0.185185	0.046875	0.0701754	0	0.0543478	0.114286	0	0.107143	0.0740741	0	0.0444444	0.157895	0.18
Plp2	chrX	7668115	7671278	-	3164	0.525896	0.361345	0.348837	0.274648	0.129412	0.0720721	0.0441176	0.03125	0.00769231	0.027027	0.152778	0.0461538	0.0102041	0	0.00421941	0.00293255	0.08	0.0142857
Gpkow	chrX	7697133	7710259	+	13127	0.519553	0.42	0.372449	0.281046	0.302158	0.137931	0.0571429	0.0696203	0.0338983	0.138408	0.0657895	0.0606061	0.0684932	0.05	0.0714286	0.0588235	0.217391	0.216814
Wdr45	chrX	7722219	7728201	+	5983	0.409524	0.29932	0.20339	0.269841	0.23913	0.105691	0.149533	0.079646	0.0273973	0.0888889	0	0.115385	0.0535714	0.0229885	0.0379747	0.010989	0.169492	0.130435
Ccdc120	chrX	7731713	7741324	-	9612	0.320988	0.540541	0.205128	0.411765	0.166667	0.021978	0.012987	0.0116279	0	0.106195	0.133333	0.181818	0.0232558	0	0	0	0.184971	0.195402
Tfe3	chrX	7762660	7775202	+	12543	0.447552	0.355769	0.329016	0.285266	0.202847	0.105263	0.0482759	0.0522388	0.028777	0.0787037	0.115385	0.0393701	0.0573248	0.0316456	0.0176471	0.00581395	0.239316	0.284211
Gripap1	chrX	7789992	7820567	+	30576	0.470297	0.421233	0.390244	0.330275	0.152174	0.0416667	0.0535714	0.0180723	0.0310881	0.115108	0.1	0.0769231	0.0380952	0.0265487	0.00699301	0.017341	0.271698	0.299517
Otud5	chrX	7841830	7876626	+	34797	0.502688	0.447585	0.403087	0.334061	0.225275	0.18018	0.105023	0.0756098	0.0230179	0.125	0.14561	0.128788	0.0926966	0.0896359	0.038961	0.0387097	0.287781	0.303725
Pim2	chrX	7878305	7883432	+	5128	0.37931	0.513699	0.337079	0.220779	0.285714	0	0.0363636	0.05	0.130435	0.0645161	0.0977444	0.0808081	0.03125	0.0526316	0.0212766	0	0.15	0.272727
Slc35a2	chrX	7884243	7894492	+	10250	0.510204	0.389831	0.340426	0.45	0.297297	0.195122	0.1	0.108108	0.0212766	0.175676	0.1875	0.0857143	0.030303	0.133333	0.0555556	0.0363636	0.329114	0.293103
Pqbp1	chrX	7894518	7899269	-	4752	0.542857	0.6	0.542857	0.243902	0.266667	0.2	0.0232558	0.0769231	0.0263158	0.160714	0.173913	0.0645161	0.04	0	0.0384615	0.0136986	0.235294	0.25
Timm17b	chrX	7899397	7907652	+	8256	0.5	0.392857	0.357143	0.583333	0.388889	0.176471	0.05	0.114286	0	0.25641	0.08	0.0666667	0.117647	0.107143	0	0.0263158	0.295455	0.30303
Hdac6	chrX	7930121	7947889	-	17769	0.529862	0.431579	0.368159	0.346154	0.229665	0.100962	0.0984127	0.0469083	0.0150602	0.124675	0.177914	0.0647059	0.0601093	0.0517241	0.0305344	0.0207715	0.226168	0.261456
Suv39h1	chrX	8061170	8074760	-	13591	0.450237	0.333333	0.418994	0.378378	0.261538	0.242424	0.0989011	0.111111	0.0377358	0.164319	0.242424	0.206349	0.149533	0.113402	0.103774	0.0686275	0.212121	0.303922
Wdr13	chrX	8123300	8132847	-	9559	0.53211	0.42623	0.43038	0.316667	0.241935	0.127273	0.0246914	0.0618557	0.0150376	0.0705882	0.19697	0.0888889	0.0322581	0.0379747	0.010989	0.0353982	0.227273	0.252809
Rbm3	chrX	8138974	8145802	-	6829	0.437795	0.419596	0.393172	0.331476	0.264041	0.144942	0.0747768	0.0552221	0.0160643	0.0317221	0.271211	0.165421	0.0937099	0.0501253	0.0477387	0.0498812	0.244475	0.275304
Tbc1d25	chrX	8154471	8176181	-	21711	0.521886	0.48855	0.386905	0.446667	0.323077	0.219512	0.16129	0.160714	0.0416667	0.0402685	0.22093	0.163636	0.0677966	0.0625	0.0116279	0.0204082	0.174497	0.244275
Ftsj1	chrX	8238667	8252406	-	13740	0.515789	0.321168	0.45	0.409091	0.253968	0.0983607	0.0444444	0.0377358	0	0.0833333	0.111111	0.105263	0.0689655	0.0588235	0.0909091	0.0909091	0.328571	0.1875
Lancl3	chrX	9199972	9268085	+	68114	0.758621	0.681592	0.634241	0.359223	0.130435	0.130435	0.0571429	0	0.00438116	0.0223464	0.152381	0.0632911	0.00657895	0	0	0.0163934	0.297872	0.00851064
Xk	chrX	9272783	9313245	+	40463	0.421144	0.421245	0.448799	0.354167	0.282828	0.152416	0.0925926	0.0791367	0.00729927	0.0612245	0.150327	0.025	0.037037	0.0333333	0.0217391	0.0307692	0.193182	0
Dynlt3	chrX	9654269	9662983	-	8715	0.0888889	0.0944206	0.0712788	0.0860534	0.0430769	0.0346232	0.0133038	0.0196629	0	0	0.0219178	0.00787402	0.00387597	0.0111111	0.00722022	0.0125786	0.048433	0.0083682
Sytl5	chrX	9885620	9998864	+	113245	0.493506	0.305556	0.461165	0.284553	0.109091	0.166667	0.117647	0.235294	0	0.00847458	0.027027	0.0566038	0.0363636	0	0.0285714	0	0.156863	0
Rpgr	chrX	10158215	10216453	-	58581	0.525432	0.549899	0.519331	0.476855	0.394763	0.261038	0.149533	0.111602	0.0174216	0.0445344	0.39058	0.26412	0.146259	0.133333	0.103604	0.0738462	0.153846	0.0398671
Tspan7	chrX	10485115	10596604	+	111490	0.390116	0.248074	0.2723	0.171484	0.0699482	0.0542118	0.0224359	0.0157068	0.00252525	0.00511073	0.0742534	0.0149254	0.0254042	0.0106383	0.0159363	0.0215517	0.270893	0.00390625
Bcor	chrX	12036737	12160355	-	123619	0.485175	0.37037	0.315047	0.239193	0.185792	0.0585366	0.0449219	0.0262582	0.0167785	0.0220994	0.119284	0.0738397	0.0404355	0.0267442	0.0294118	0.0277649	0.151917	0.0178891
Atp6ap2	chrX	12587758	12617051	+	29294	0.486486	0.389575	0.354526	0.314149	0.245045	0.182663	0.0827068	0.0878136	0.00202429	0.0142349	0.165428	0.114706	0.0828221	0.0740741	0.0366599	0.0246407	0.20797	0.187366
1810030O07Rik	chrX	12654883	12673546	-	18664	0.353909	0.295652	0.257683	0.218341	0.166667	0.0871935	0.038806	0.0369128	0.00578035	0.0221519	0.106109	0.06	0.0752688	0.0371353	0.0219512	0.00447427	0.174142	0.125
Med14	chrX	12675370	12761973	-	86604	0.486424	0.348184	0.368477	0.290747	0.171274	0.0875061	0.0297471	0.0336	0.0107042	0.0368981	0.122604	0.0844262	0.0392157	0.0208941	0.0169093	0.010643	0.224443	0.132544
Gm14634	chrX	12762277	12821492	+	59216	0.423729	0.4	0.291045	0.280702	0.108696	0.04	0.0346154	0.0185185	0.00581395	0.0266667	0.102041	0.0172414	0.0297619	0.0194553	0.00425532	0.0242915	0.228571	0.0972222
Usp9x	chrX	13071497	13173327	+	101831	0.463882	0.365959	0.36754	0.335638	0.266485	0.161989	0.0817251	0.0793291	0.0174622	0.0593166	0.136744	0.0898123	0.0733601	0.0429175	0.0305473	0.0255807	0.227919	0.194114
Ddx3x	chrX	13281021	13293983	+	12963	0.464262	0.438658	0.415958	0.384008	0.272295	0.193436	0.126574	0.12648	0.0947266	0.187946	0.207547	0.180392	0.114355	0.0905624	0.0709343	0.0677419	0.302947	0.26999
Cask	chrX	13517080	13846556	-	329477	0.534984	0.400366	0.374783	0.285973	0.142186	0.0684337	0.0269978	0.0196643	0.00429185	0.0168831	0.156056	0.0599755	0.0234249	0.0133333	0.006157	0.00777512	0.298092	0.0194306
Maoa	chrX	16619697	16687812	+	68116	0.503735	0.364146	0.366555	0.28405	0.201271	0.118566	0.0666667	0.0611465	0.00849858	0.0242718	0.119965	0.0367505	0.0225564	0.0150376	0.0191083	0.0236686	0.317147	0.0158311
Efhc2	chrX	17132048	17319368	-	187321	0.0617284	0.0658683	0.0659898	0.0932203	0.0694444	0.0412371	0.0113636	0.00925926	0.0416667	0	0.00849858	0.00909091	0.0108696	0.0131579	0	0.015625	0.108696	0
Fundc1	chrX	17556568	17572297	-	15730	0.454802	0.246418	0.286432	0.216418	0.181818	0.137755	0.0738255	0.1	0	0.0114943	0.0816327	0.0340909	0.00813008	0.0196078	0.030303	0.0307692	0.157068	0.0310078
Kdm6a	chrX	18162666	18279358	+	116693	0.457841	0.433056	0.455896	0.431222	0.395697	0.325332	0.282102	0.245092	0.0474576	0.0713636	0.307449	0.229088	0.164468	0.125951	0.0954804	0.0770719	0.211854	0.161023
Chst7	chrX	20059569	20097520	+	37952	0.512346	0.443182	0.509804	0.373333	0.246154	0.132075	0	0	0.0114943	0	0.128571	0.121951	0	0.0833333	0	0.037037	0.484375	0
Slc9a7	chrX	20105754	20291764	-	186011	0.597765	0.460621	0.398096	0.262786	0.151691	0.0842369	0.0303337	0.0241379	0.011396	0.0304183	0.112094	0.0441667	0.0345946	0.0254111	0.0175747	0.00817439	0.337522	0.045045
Rp2h	chrX	20364480	20400858	+	41174	0.540179	0.419614	0.407042	0.308911	0.22335	0.113475	0.0344828	0.0445344	0.0142857	0.0148883	0.0944559	0.0552147	0.0399002	0.00543478	0.00950119	0.00255754	0.186186	0
Jade3	chrX	20425687	20519939	+	94253	0.43128	0.290137	0.299667	0.275081	0.172333	0.0744102	0.0349762	0.0313183	0.00269179	0.00648508	0.0754294	0.0290404	0.0179007	0.012639	0.0078125	0.00982801	0.0854848	0.0280963
Ndufb11	chrX	20615325	20617564	-	2240	0.490566	0.636364	0.5	0.386364	0.275862	0.30303	0.0882353	0.0506329	0	0.030303	0.25	0.222222	0.0666667	0.030303	0.0217391	0.00787402	0.207792	0.166667
Rbm10	chrX	20617502	20650905	+	33404	0.528604	0.454183	0.454787	0.404959	0.256545	0.20398	0.0621118	0.0568182	0	0.0152091	0.155556	0.130081	0.0769231	0.08	0.068323	0.00793651	0.193069	0.194118
Uba1	chrX	20658301	20683179	+	24879	0.439298	0.391341	0.360736	0.336377	0.251748	0.149874	0.081044	0.0586797	0.0140318	0.0339674	0.165379	0.131707	0.0683453	0.0495768	0.0446058	0.0262902	0.210286	0.186131
Cdk16	chrX	20688492	20699877	+	11386	0.478261	0.393189	0.389474	0.329843	0.294479	0.154696	0.0588235	0.102703	0.00943396	0.035	0.0866142	0.11236	0.0648148	0.0538462	0.044586	0.026178	0.210256	0.218543
Usp11	chrX	20703908	20720539	+	16632	0.471378	0.387156	0.318761	0.272512	0.206	0.105435	0.0502959	0.0421687	0.00837989	0.0111607	0.122807	0.0664336	0.046875	0.0294785	0.00879397	0.007109	0.208264	0.0819672
Araf	chrX	20848542	20852905	+	11980	0.467681	0.370656	0.42521	0.346979	0.27789	0.136437	0.064632	0.0502513	0.00387597	0.0192644	0.184524	0.0769231	0.0482759	0.0306452	0.0183767	0.0278207	0.185008	0.138614
Syn1	chrX	20860510	20920918	-	60409	0.355353	0.228571	0.242188	0.194118	0.178571	0.111111	0.05	0.03125	0	0	0.044586	0.0344828	0.0178571	0.030303	0.025641	0	0.0333333	0
Cfp	chrX	20925534	20931524	-	5991	0.557214	0.385417	0.444444	0.368421	0.278481	0.1125	0.0344828	0.0784314	0.0208333	0	0.0392157	0.0769231	0.121951	0.0232558	0.0153846	0	0.295918	0
Elk1	chrX	20933394	20950608	-	17215	0.477379	0.381924	0.335277	0.34	0.245399	0.212963	0.0928962	0.115854	0.00571429	0.014218	0.0598802	0.0352941	0.0188679	0.0384615	0.0300752	0.0239521	0.242152	0.0552486
Uxt	chrX	20951664	20961978	-	10315	0.430769	0.330383	0.342342	0.288703	0.222222	0.202247	0.113821	0.0923077	0.00980392	0.0299401	0.110701	0.0641026	0.038835	0.0654206	0.0582524	0.030303	0.20354	0.125
A230072C01Rik	chrX	20961675	20987349	+	25675	0.470199	0.292929	0.3258	0.286164	0.18932	0.140468	0.0666667	0.0887372	0	0.0236686	0.0594059	0.0403226	0.00847458	0.0218579	0.0052356	0.0170455	0.261364	0.00961538
Zfp182	chrX	21026183	21062038	-	35856	0.463512	0.354958	0.371053	0.295168	0.199734	0.140909	0.0784314	0.0603448	0.00760456	0.053066	0.152228	0.0964912	0.0552486	0.0464716	0.0288288	0.0212418	0.182397	0.133163
Klhl13	chrX	23219270	23285428	-	145813	0.616107	0.526125	0.5478	0.531266	0.477006	0.390948	0.282932	0.223459	0.0564103	0.12835	0.204564	0.109072	0.0972128	0.0774007	0.045854	0.0368864	0.21914	0.00211416
Wdr44	chrX	23693116	23806001	+	112886	0.422222	0.426471	0.428571	0.411765	0.21875	0.159091	0.12	0.189189	0.08	0.0740741	0.229508	0.222222	0.173913	0.0789474	0.0714286	0.0555556	0.263158	0.0714286
Dock11	chrX	35888831	36076562	+	187732	0.462428	0.277108	0.333333	0.178344	0.10396	0.0588235	0.0267176	0.0219298	0.00625	0.0588235	0.0841121	0.05	0.0290698	0.014218	0.0231214	0.0126582	0.235849	0.030303
Pgrmc1	chrX	36598224	36606079	+	7856	0.520833	0.25	0.145455	0.296296	0.103448	0.0833333	0	0.0294118	0.0277778	0.0434783	0.0967742	0.157895	0.0769231	0.0454545	0.0408163	0.0625	0.227273	0
Akap17b	chrX	36608182	36645414	-	37233	0.503185	0.320611	0.267857	0.156028	0.0886076	0.0769231	0.0550459	0.0519481	0	0	0.020202	0.046875	0	0.0104167	0.0107527	0.0240964	0.371212	0
Slc25a5	chrX	36795651	36798806	+	3156	0.773764	0.724138	0.863333	0.806691	0.738693	0.685039	0.570136	0.675325	0.604027	0.789474	0.885542	0.638037	0.698413	0.65	0.594872	0.666667	0.774775	0.724638
C330007P06Rik	chrX	36848543	36864246	-	15704	0	0	0	0	0	0	0	0	0	0	0	0.00757576	0	0	0	0	0	0
Upf3b	chrX	37091833	37110322	-	18490	0.433099	0.370079	0.388393	0.234375	0.150538	0.154545	0.0786517	0.0897436	0.0229885	0.0594059	0.138158	0.138462	0.056338	0.060241	0.0243902	0.0877193	0.223214	0.142857
Nkap	chrX	37126762	37150746	+	23985	0.490196	0.421053	0.461165	0.395137	0.367424	0.231618	0.0606061	0.102767	0.00854701	0.173913	0.257329	0.20398	0.201031	0.149573	0.0828729	0.124352	0.348361	0.266667
Lamp2	chrX	38401356	38456460	-	55105	0.493779	0.360111	0.367357	0.311185	0.287249	0.20926	0.141971	0.143726	0.0978763	0.0663717	0.144504	0.143026	0.129884	0.106119	0.0970395	0.0892308	0.257732	0.144745
Gria3	chrX	41401300	41678601	+	277302	0.480519	0.289855	0.22549	0.127451	0.060241	0.0223881	0.0111111	0	0.00865801	0	0.0666667	0.0540541	0.114754	0.0147059	0.0243902	0.0294118	0.314763	0.0223881
Thoc2	chrX	41794993	41911901	-	116909	0.509009	0.331683	0.321168	0.298851	0.157895	0.126437	0.0697674	0.0582524	0.037037	0.0944882	0.120879	0.125	0.0655738	0.0444444	0.0869565	0.0941176	0.314516	0.16
Xiap	chrX	42067835	42109664	+	41830	0.444715	0.306184	0.236315	0.146045	0.100897	0.0722656	0.0219298	0.0408654	0.00810811	0.0161551	0.0642202	0.0553936	0.0501253	0.0443925	0.0289017	0.0345455	0.158556	0.12326
Stag2	chrX	42149411	42277186	+	127776	0.455882	0.344768	0.270062	0.196721	0.116223	0.0584416	0.034296	0.0299003	0.013624	0.0324427	0.126718	0.0849057	0.0874036	0.0510806	0.0324427	0.0292683	0.168378	0.0486322
Smarca1	chrX	47809369	47892552	-	83184	0.5	0.150943	0.114286	0.0144928	0.0384615	0.0196078	0	0	0	0	0.0204082	0	0	0	0	0	0	0
Ocrl	chrX	47912455	47965866	+	53412	0.57197	0.349296	0.290629	0.201847	0.157163	0.084494	0.0557103	0.0529101	0.00177936	0.00416667	0.0827703	0.0363036	0.043257	0.0215232	0.0226087	0.00897666	0.0155875	0.00637755
Zdhhc9	chrX	48171970	48208702	-	36733	0.376068	0.222488	0.185882	0.131765	0.0483871	0.0219146	0.00383877	0.0181818	0	0.00651466	0.0614035	0.0410959	0.015444	0.0142045	0.00653595	0.00996678	0.00806452	0
Utp14a	chrX	48256933	48282449	+	25517	0.385396	0.296094	0.272691	0.207547	0.141326	0.112232	0.0868421	0.0801527	0.092803	0.187215	0.154202	0.103448	0.0932384	0.0834671	0.106358	0.10271	0.21791	0.241497
Bcorl1	chrX	48341357	48406728	+	65372	0.362229	0.117647	0.0814815	0.0980392	0.0350877	0.00696864	0.0141343	0.0252101	0.0145985	0.00719424	0.0359712	0.0471698	0.0147059	0	0.0213675	0.0263158	0.0277778	0.032967
Elf4	chrX	48411048	48463132	-	52085	0.419277	0.128713	0.12987	0	0	0.0142857	0	0	0.00546448	0	0	0.0357143	0.0204082	0.0123457	0	0	0.00657895	0
Aifm1	chrX	48474943	48513563	-	38621	0.462312	0.259042	0.223363	0.11583	0.0583333	0.0400697	0.0226337	0.0319361	0	0.0020202	0.0248447	0.00934579	0.0148515	0.00990099	0.00239234	0.0027027	0.0133038	0.00879765
Zfp280c	chrX	48541625	48594452	-	52828	0.422164	0.206418	0.148201	0.078125	0.0251497	0.00394633	0.00441306	0.00164745	0.00118624	0	0.0170178	0.0060423	0.00613497	0.00354191	0.00460829	0.00413793	0.00877193	0
Slc25a14	chrX	48623577	48662298	+	38722	0.527778	0.210345	0.252688	0.181159	0.12766	0.0514286	0.0337838	0.0230769	0	0.00505051	0.0454545	0.0461538	0.0125	0.0306122	0.0126582	0.027027	0.0201005	0.0289855
Rbmx2	chrX	48695003	48710719	+	15717	0.386179	0.0765766	0.154362	0.0722892	0.0510949	0.0797101	0.0222222	0.034965	0	0	0.0608108	0.045977	0.0609756	0.0555556	0.0222222	0.0206186	0.08	0.0634921
Enox2	chrX	49009706	49288242	-	278537	0.494797	0.312896	0.277539	0.189796	0.115088	0.0446276	0.0195873	0.0128082	0.00120555	0.00184502	0.103049	0.0312966	0.0177725	0.00834725	0.0113583	0.00412844	0.0210868	0.00101215
Firre	chrX	50555743	50635258	-	79516	0.33735	0.0818575	0.0724203	0.045188	0.0273152	0.0177269	0.0173217	0.0232448	0.00580169	0.00832968	0.0122087	0.0112483	0.00815575	0.0124038	0.00714097	0.00612557	0.0383929	0.00823045
Hs6st2	chrX	51386636	51681602	-	294967	0.458167	0.16623	0.115317	0.0624113	0.0193133	0.0167038	0.00417827	0.00692042	0.00613246	0.00593668	0.0174782	0.0108225	0.00675676	0.00217391	0.00397614	0.00833333	0.00992908	0.00788436
Gpc4	chrX	52053017	52164923	-	111907	0.52646	0.255596	0.216502	0.146924	0.0770465	0.0195644	0.0127186	0.0126411	0.00269014	0.00295421	0.032666	0.0178571	0.0122449	0.00789474	0.0108953	0.0128155	0.00893522	0.001221
Gpc3	chrX	52272426	52613974	-	341549	0.436647	0.190957	0.132738	0.0593607	0.0357243	0.0167926	0.00574933	0.00383436	0.00227699	0.00164967	0.0127389	0.00637484	0.00561511	0.00535096	0.00269283	0.00304782	0.0347625	0.000985545
Phf6	chrX	52912213	52956961	+	44749	0.492736	0.251407	0.222805	0.129464	0.0579268	0.0324675	0.00959233	0.0124481	0.00284091	0.00411523	0.0861486	0.0844444	0.042328	0.0041841	0.00518135	0.00571429	0.0564516	0
Hprt	chrX	52988077	53021660	+	33584	0.432061	0.194491	0.203404	0.137691	0.0891089	0.0329289	0.0159817	0.0104439	0.00642398	0.00321543	0.0481036	0.0323529	0.0343137	0.0285714	0.00884956	0.00214133	0.0179856	0
C430049B03Rik	chrX	53053111	53057190	-	4080	0.36	0	0	0.0454545	0.0384615	0.0434783	0	0	0	0.00833333	0	0	0	0.04	0	0	0.0106007	0
Fam122b	chrX	53243414	53269805	-	26392	0.365269	0.103555	0.115689	0.0864198	0.0348361	0.029106	0.0126582	0.0153257	0	0	0.0404762	0.0264901	0.05	0.0131004	0.0407407	0.0217391	0.0327869	0.0235294
Mospd1	chrX	53344593	53370559	-	25967	0.484706	0.2	0.181373	0.138756	0.115942	0.0232558	0.0421053	0.0311111	0	0.00775194	0.0636943	0.0363636	0.0402685	0.0335196	0.0268456	0.00588235	0.00552486	0
Zfp449	chrX	56346399	56365674	+	19276	0.4	0.22	0.232877	0.2	0.109091	0.0277778	0.0322581	0.0166667	0	0	0.0588235	0	0.0769231	0	0.02	0.0153846	0.00505051	0
6330419J24Rik	chrX	56374585	56378470	+	3886	0.513158	0.310345	0.175	0.0714286	0.05	0.0243902	0.0322581	0	0	0	0.0689655	0	0.0277778	0	0	0	0	0
Ddx26b	chrX	56454838	56507843	+	53006	0.487784	0.285996	0.26511	0.236246	0.182403	0.0964083	0.0604752	0.0568627	0.00340136	0	0.0974843	0.0731707	0.0618557	0.0188679	0.0275862	0.0231788	0.00637959	0
Mmgt1	chrX	56585511	56597919	-	12409	0.480745	0.387446	0.417683	0.344578	0.274011	0.203947	0.0662983	0.10828	0.0070922	0.0677966	0.279221	0.223938	0.244635	0.179039	0.139175	0.107143	0.115625	0.149007
Slc9a6	chrX	56609834	56664230	+	54397	0.480742	0.275766	0.243323	0.152824	0.0890411	0.0645933	0.0383693	0.0366972	0	0.0223529	0.0947712	0.0738636	0.0357143	0.0387812	0.0185676	0.00924214	0.0315985	0.0868597
Fhl1	chrX	56731760	56793346	+	61587	0.387304	0.155052	0.127889	0.0670471	0.0167323	0.0110843	0.00342075	0.00775194	0	0.000422119	0.0172414	0.0191693	0.00383142	0.000595593	0.00180941	0.000531067	0.00868193	0.00516605
Mtap7d3	chrX	56797952	56822325	-	24374	0.600868	0.24812	0.248375	0.132979	0.0871935	0.0451128	0.0265487	0.00943396	0	0	0.0287958	0	0	0	0	0	0	0
Htatsf1	chrX	57053569	57067182	+	13614	0.393604	0.28145	0.329225	0.215859	0.178484	0.127983	0.0680101	0.0681265	0	0.00522193	0.167816	0.119522	0.104938	0.088729	0.0689655	0.0273973	0.0410448	0.0427807
Arhgef6	chrX	57231484	57338729	-	107246	0.485437	0.188119	0.206612	0.161017	0.0779221	0.0555556	0.0851064	0.0350877	0.027027	0	0.0543478	0.0212766	0.0108696	0.00746269	0	0.0136054	0	0
Rbmx	chrX	57383347	57393036	-	9690	0.437349	0.261067	0.219613	0.142857	0.0777577	0.0514286	0.0234043	0.0263736	0	0.00662252	0.0337739	0.0197531	0.00914634	0.0152905	0.00660066	0.0112045	0.027668	0.00540541
Zic3	chrX	58030627	58036630	+	6004	0.454936	0.272727	0.2125	0.181818	0.142857	0.0697674	0.05	0	0	0.0454545	0	0	0	0.05	0	0	0.0454545	0
Fgf13	chrX	59062145	59166088	-	523428	0.370455	0.201108	0.142468	0.100127	0.0512445	0.020438	0.0182927	0.00560224	0	0.00444444	0.0385542	0.0222222	0.0203562	0.00711744	0	0.00558659	0.1	0.00384615
Atp11c	chrX	60223289	60403981	-	180693	0.463887	0.351934	0.309975	0.200168	0.121569	0.0880182	0.0408511	0.0434153	0.00911854	0.0138504	0.122283	0.0638767	0.0507881	0.0302144	0.0291807	0.017094	0.02574	0.00215983
Fmr1	chrX	68678540	68717961	+	39422	0.500855	0.358656	0.345557	0.273476	0.193333	0.123782	0.0552147	0.0763132	0.00902256	0.0169924	0.146806	0.13719	0.111684	0.10452	0.0602258	0.0479394	0.092381	0.129363
Fmr1nb	chrX	68761838	68804560	+	42723	0.397519	0.175319	0.118056	0.059501	0.0441989	0.0230548	0.0309735	0.0151515	0	0	0.0313631	0.00265252	0.01222	0.00309598	0.00572246	0	0.00874636	0.00108696
Aff2	chrX	69360330	69868037	+	507708	0.454054	0.234899	0.201357	0.122402	0.0521542	0.00646831	0.00613497	0.00323625	0.00108284	0.00227101	0.0717949	0.0209205	0.00959693	0.00693241	0.00814901	0.00545596	0.00433902	0.0247032
Ids	chrX	70343069	70365085	-	22017	0.559259	0.351724	0.330159	0.196262	0.160714	0.0714286	0.0482759	0.045045	0	0.00892857	0.0756757	0.0654206	0.0378788	0.0075188	0.00769231	0	0.0437956	0
BC023829	chrX	70460055	70477043	-	16989	0.55814	0.166667	0.185185	0.222222	0	0.0405405	0.0212766	0.0149254	0	0	0.05	0	0	0.0232558	0	0	0	0
Mamld1	chrX	71050255	71154717	+	104463	0.214286	0.2	0.454545	0.142857	0.0285714	0.0240964	0.00684932	0.00581395	0.00296736	0.00490196	0.0769231	0	0	0.00869565	0.00854701	0.0294118	0.0172414	0.00341297
Mtm1	chrX	71210766	71315295	+	104530	0.499803	0.283696	0.247295	0.171694	0.114551	0.111984	0.0582278	0.0745921	0	0	0.0593472	0.0425532	0.048	0.020202	0.0299145	0.00985222	0.0416667	0
Mtmr1	chrX	71364759	71419196	+	54438	0.516403	0.342175	0.223048	0.207547	0.0413223	0.0386473	0.0502513	0.0238095	0.00434783	0.00619195	0.121053	0.0625	0.0505051	0.0126582	0.0114286	0	0.00253807	0
Cd99l2	chrX	71420059	71492849	-	72791	0.380711	0.11157	0.121212	0.0769231	0.0521739	0.0191781	0.018617	0.00540541	0.00138696	0	0.0147783	0.0186916	0.0105263	0.0101351	0.0116959	0.00289855	0.00492611	0.00217865
Hmgb3	chrX	71555992	71560654	+	4663	0.515789	0.314465	0.35	0.164634	0.108696	0.064	0.0163934	0.0512821	0	0.00793651	0.135135	0.0934579	0.0381679	0.00862069	0.0285714	0	0.0163934	0
Vma21	chrX	71816079	71824706	+	8628	0.501484	0.362637	0.369369	0.279412	0.119658	0.0729167	0.0980392	0.0243902	0.0138889	0.019802	0.244318	0.177215	0.1375	0.0309278	0.0636364	0.0338983	0.0795455	0.126316
Gabre	chrX	72257431	72274721	-	17291	0.349398	0.130435	0.113636	0.0243902	0	0	0	0	0	0	0	0	0	0	0	0	0.0185185	0
Nsdhl	chrX	72918520	72958528	+	40009	0.516949	0.372171	0.419283	0.253211	0.088	0.0609952	0.0218069	0.018315	0.00182482	0.0181644	0.0987654	0.0434783	0.0405405	0.0148883	0.0244399	0.019774	0.0339286	0.0960809
Zfp185	chrX	72987338	73031543	+	44206	0.443871	0.244932	0.2304	0.110837	0.0454106	0.0211082	0.00819672	0.00918485	0	0.00196464	0.0154242	0.0106838	0.0119904	0.0065666	0.00841346	0.0100376	0.0324074	0.0316206
Pnma5	chrX	73033980	73037103	-	3124	0.392857	0.298893	0.173554	0.247059	0.1	0.0612245	0.205882	0.25	0.7	0.619048	0.0465116	0.023166	0.0134228	0.0120482	0.0240964	0.0352423	0.0278884	0.130802
Zfp275	chrX	73342619	73359080	+	16462	0.518732	0.381295	0.326861	0.235294	0.13587	0.0873362	0.0394737	0.0446927	0	0	0.0772201	0.0645161	0.0633803	0.00628931	0	0.00892857	0.0306122	0
Haus7	chrX	73437314	73459029	-	21716	0.514451	0.449438	0.381356	0.357664	0.178082	0.108696	0.0824742	0.05	0	0.00406504	0.205128	0.0508475	0	0	0.0204082	0	0.0140845	0.0405405
Slc6a8	chrX	73673132	73682500	+	9369	0.4	0.211009	0.179487	0.172414	0.134328	0.121212	0.0493827	0.0353982	0	0.118812	0	0.0571429	0.12069	0.021978	0.0192308	0.0231481	0.134454	0.263158
Bcap31	chrX	73686182	73716175	-	29994	0.44095	0.305596	0.283922	0.239695	0.162214	0.107425	0.0443623	0.0446571	0.0115702	0.125595	0.0674157	0.0350318	0.0317848	0.0315956	0.0208914	0.0236814	0.181624	0.226277
Abcd1	chrX	73716596	73738287	+	21692	0.445946	0.184211	0.0714286	0.214286	0.0344828	0.114754	0.0588235	0.0754717	0	0.0961538	0.0666667	0.214286	0.125	0.03125	0	0.0625	0.15873	0.204545
Idh3g	chrX	73778962	73786897	-	7936	0.462303	0.449809	0.405455	0.394984	0.321212	0.186335	0.103011	0.0833333	0.02	0.250646	0.279441	0.221675	0.115023	0.0774648	0.0765864	0.0626151	0.257485	0.313167
Ssr4	chrX	73787027	73790828	+	3802	0.511962	0.482993	0.416667	0.355769	0.300971	0.188679	0.125	0.119048	0	0.207317	0.209677	0.126761	0.111111	0.108108	0.021978	0.0588235	0.291139	0.386364
Pdzd4	chrX	73793356	73824969	-	31614	0.361429	0.258762	0.2066	0.124877	0.0979284	0.043956	0.0210084	0.0231214	0	0.0324675	0.0194444	0.00742574	0.0142857	0.00719424	0	0	0.0181818	0.03125
Arhgap4	chrX	73894351	73911298	-	16948	0.419643	0.4	0.351351	0.097561	0.142857	0.116279	0.0666667	0.0666667	0	0.166667	0.103448	0.0833333	0.037037	0.181818	0	0.0333333	0	0.214286
Naa10	chrX	73916869	73921944	-	5076	0.453333	0.437186	0.313869	0.380952	0.243902	0.125	0.0641026	0.0821918	0	0.115789	0.101695	0.08	0.0188679	0.038961	0.0235294	0	0.24359	0.155172
Renbp	chrX	73922120	73930850	-	8731	0.483568	0.401408	0.355556	0.283465	0.187097	0.159763	0.140244	0.130178	0	0.26477	0.0990099	0.0444444	0.0659341	0.0423729	0.00869565	0.0608108	0.250696	0.310513
Hcfc1	chrX	73942791	73966357	-	23567	0.533592	0.378694	0.346523	0.259615	0.194366	0.108727	0.0512224	0.0417193	0.0122699	0.15043	0.136236	0.106707	0.0798122	0.090535	0.0504087	0.0599295	0.184859	0.203883
Irak1	chrX	74013913	74023921	-	10009	0.454545	0.366667	0.352941	0.184211	0.164062	0.0825688	0.0460526	0.0136986	0	0	0.109589	0.0243902	0.0135135	0.0192308	0.00934579	0	0.025	0.016129
Mecp2	chrX	74026823	74085636	-	58814	0.472814	0.407179	0.354494	0.29617	0.217439	0.117168	0.0486855	0.0423143	0.00641026	0.118945	0.148649	0.122288	0.0811688	0.0589744	0.0442679	0.0268123	0.109899	0.177593
Flna	chrX	74223460	74246534	-	23075	0.402335	0.295554	0.221618	0.115193	0.0538288	0.0281002	0.00982678	0.00665447	0.00345857	0.0652597	0.0300375	0.0108514	0.00770416	0.00750853	0.00835771	0.005449	0.104171	0.12831
Emd	chrX	74254686	74257893	+	3208	0.510204	0.25	0.431818	0.264706	0.142857	0.131579	0.0461538	0.046875	0	0.117647	0.0952381	0.0869565	0.08	0.0222222	0.0204082	0.047619	0.162162	0.258065
Rpl10	chrX	74270815	74273135	+	2321	0.450185	0.274889	0.313162	0.184887	0.145299	0.0877743	0.0550162	0.0385965	0.00384615	0.142857	0.152406	0.0628415	0.0634441	0.0334572	0.0212014	0.0178571	0.162362	0.246032
Taz	chrX	74282717	74290151	+	7435	0.458015	0.257143	0.343284	0.305085	0.214286	0.078125	0.0422535	0.012987	0	0.156863	0.0735294	0.0606061	0.125	0.0133333	0	0.0327869	0.158537	0.240964
Atp6ap1	chrX	74297096	74304721	+	7626	0.822742	0.758621	0.764045	0.732558	0.787879	0.756	0.787645	0.875486	0.899621	0.813953	0.640288	0.746154	0.830189	0.798742	0.82801	0.868476	0.9	0.927559
Gdi1	chrX	74305011	74311867	+	6857	0.479401	0.440367	0.333333	0.320755	0.17037	0.121827	0.0238095	0.019802	0.00344828	0.146667	0.0449438	0.017094	0.0350877	0.0203046	0.0193798	0.00823045	0.166667	0.31401
Fam50a	chrX	74313032	74320149	+	7118	0.529412	0.342857	0.405405	0.384615	0.285714	0.108108	0.0232558	0.0851064	0	0.230769	0.111111	0	0.0571429	0.0444444	0.025	0.0816327	0.168831	0.351852
Plxna3	chrX	74329065	74344689	+	15625	0.431138	0.266667	0.16	0.0357143	0.0655738	0.0645161	0	0	0	0.0322581	0	0.0285714	0.025641	0	0	0.0285714	0.05	0
Ubl4	chrX	74365717	74368548	-	2832	0.347826	0.407407	0.28	0.2	0.0588235	0.107143	0	0	0	0.125	0.0555556	0	0.0909091	0	0	0.0344828	0.05	0.217391
Ikbkg	chrX	74393290	74453778	+	60489	0.476879	0.431452	0.45814	0.337408	0.219436	0.14497	0.0698324	0.0723684	0.0115473	0.261168	0.153846	0.102564	0.0632911	0.040404	0.0362538	0.0458015	0.211027	0.287435
G6pdx	chrX	74409485	74429161	-	19677	0.44523	0.296482	0.275132	0.169231	0.102804	0.05	0	0.0224719	0.00632911	0.126506	0.0762712	0.0405405	0	0	0.00917431	0.0188679	0.121495	0.241667
Gab3	chrX	74988544	75084905	-	96362	0.21875	0.333333	0.1	0.0784314	0.133333	0.0357143	0	0.0666667	0	0	0.0204082	0.0416667	0.0384615	0	0	0.0357143	0.0232558	0.00813008
Dkc1	chrX	75095853	75109776	+	13924	0.556478	0.518158	0.39627	0.281457	0.182283	0.110708	0.0542986	0.0785714	0.0120482	0.0134228	0.492451	0.472464	0.44	0.441739	0.401796	0.392252	0.11257	0.213355
Mpp1	chrX	75109732	75130949	-	21218	0.416486	0.276316	0.298165	0.172775	0.140625	0.0982659	0.0206897	0.0333333	0	0	0.05	0	0.0277778	0.0381679	0	0.0104895	0.00884956	0.0338028
F8	chrX	75172714	75380041	-	207328	0.142322	0.203852	0.166154	0.119454	0.0782313	0.0145985	0.00925926	0.00581395	0.00638978	0	0.0401786	0.0263158	0.0193548	0.00258398	0.0116959	0.0078329	0.00829876	0.00934579
Fundc2	chrX	75382398	75397158	+	14761	0.425806	0.367742	0.317073	0.267327	0.12381	0.037037	0.00980392	0	0	0	0.104895	0.0344828	0.0227273	0.0103093	0	0	0.0227273	0
Mtcp1	chrX	75404846	75416543	-	11698	0.474576	0.369668	0.350168	0.228972	0.14359	0.0730769	0.0609756	0.0553191	0.00900901	0	0.174847	0.0529801	0.0722222	0.0243902	0.018018	0.0190476	0.012987	0
Brcc3	chrX	75416627	75455701	+	39075	0.462366	0.414264	0.382735	0.321566	0.243496	0.12369	0.0677749	0.065407	0	0.00386598	0.199543	0.104139	0.0601266	0.0266272	0.0318258	0.034662	0.0287081	0.0107066
Vbp1	chrX	75514296	75534946	+	20651	0.472716	0.312426	0.353555	0.231544	0.171073	0.107914	0.0651515	0.0606061	0.0131579	0.039312	0.130233	0.100592	0.0645161	0.0642857	0.0778589	0.0273349	0.0376812	0.121076
4933407K13Rik	chrX	75725457	75764699	-	39243	0.486111	0.20765	0.187166	0.152866	0.152866	0.0942623	0.0924855	0.102151	0.0509554	0.0879121	0.0434783	0.0792079	0.0869565	0.0522876	0.0701754	0.10989	0.2	0.089172
Pls3	chrX	75785653	75874574	-	89518	0.462209	0.176471	0.10917	0.054386	0.0377834	0.026387	0.0221882	0.0215146	0.02169	0.0279677	0.042735	0.0179372	0.0109489	0.0243902	0.0265487	0.0241935	0.0232877	0.0235562
Mir669m-2	chrX	77164402	77475936	-	311535	0.129032	0.0508475	0.135593	0.148148	0	0.0392157	0	0.0178571	0.0166667	0.0666667	0.0252101	0	0.0441176	0.015625	0	0.047619	0.02	0.0714286
Tbl1x	chrX	77511226	77660265	+	149040	0.430883	0.2111	0.193404	0.118534	0.0712855	0.0334582	0.015855	0.0147059	0.000973473	0.0016469	0.0627437	0.041384	0.023166	0.0146104	0.0116851	0.00852018	0.00775356	0.0034076
Prkx	chrX	77762029	77795960	-	33932	0.4273	0.361111	0.301255	0.172043	0.116959	0.0701107	0.0342857	0.0512821	0	0.00641026	0.0920245	0.0810811	0.046875	0.0462963	0.0245902	0.0185185	0.0135135	0.00980392
Prrg1	chrX	78449609	78583805	-	134289	0.432059	0.176399	0.16443	0.0994764	0.0676471	0.0340426	0.0172166	0.0180288	0.00733496	0.00870902	0.026643	0.0071599	0.0136364	0.00823045	0.00707547	0.00271003	0.0223881	0.0119454
Tmem47	chrX	81070643	81097875	+	27233	0.359291	0.205422	0.286486	0.229904	0.149544	0.0927194	0.0462472	0.0311836	0.004	0.017341	0.0494978	0.0315457	0.0204991	0.011378	0.0102669	0.00874636	0.0116279	0
Dmd	chrX	82948869	85205050	+	2256182	0.478525	0.188183	0.167315	0.117881	0.081448	0.0463347	0.0401146	0.0635188	0.00414651	0.00860215	0.0237069	0.0208514	0.0247383	0.0152488	0.00688705	0.00459418	0.0523883	0.0131086
Tab3	chrX	85574021	85634469	+	60449	0.422001	0.267553	0.247525	0.224534	0.129271	0.0922295	0.025	0.0403226	0.00651042	0.00953895	0.108853	0.103611	0.0580475	0.0427699	0.025916	0.0380835	0.0546624	0.0759625
Gyk	chrX	85701936	85776819	-	74884	0.27117	0.173333	0.159049	0.110226	0.0762287	0.0301464	0.0158888	0.00430108	0	0.00740741	0.0160359	0.00825083	0.0120898	0.00442968	0.0031746	0.00546448	0.0194175	0
Il1rapl1	chrX	86747241	88115623	-	1368383	0.0555556	0.0388601	0.015625	0.0154639	0.0039604	0.00172117	0.00289017	0.00498753	0.0056926	0.0189274	0.00215054	0.00757576	0.00589971	0.00674157	0.00245098	0.00290698	0.00731707	0.00450857
Pola1	chrX	93304765	93632155	-	327391	0.437803	0.344113	0.319842	0.239388	0.150452	0.0846972	0.0369059	0.039178	0.00694981	0.00461519	0.111989	0.0543735	0.0293094	0.0170911	0.0153173	0.0127079	0.0347305	0.0565744
Pcyt1b	chrX	93654862	93749948	+	95087	0.475432	0.246353	0.233456	0.111465	0.0451389	0.0107527	0.0163934	0.0215054	0.0122699	0.00204499	0.00699301	0.0280899	0	0	0	0	0.0396825	0.00952381
Pdk3	chrX	93764615	93832095	-	67481	0.461415	0.228544	0.174833	0.105189	0.0507463	0.018018	0.0143603	0.00673401	0.00337268	0.00241546	0.0187919	0.00268097	0.0149254	0.00579151	0.0115607	0.00936768	0.031068	0
Zfx	chrX	94074630	94123407	-	48778	0.360206	0.26692	0.248938	0.179235	0.121685	0.0595691	0.0332005	0.0305445	0.0117541	0.12631	0.116208	0.0518359	0.060219	0.0351827	0.0412946	0.0285235	0.117686	0.188034
Eif2s3x	chrX	94188708	94212651	-	23944	0.53443	0.470374	0.480687	0.479032	0.38833	0.358416	0.315315	0.33494	0.431217	0.362637	0.352732	0.352785	0.291262	0.291577	0.307522	0.280952	0.412731	0.398034
Klhl15	chrX	94234929	94255968	+	38587	0.42111	0.286047	0.209906	0.116279	0.0638298	0.0334928	0.019656	0.0244499	0.0134529	0.0966514	0.0409357	0.016129	0.0273438	0.0159151	0.0127796	0.0231362	0.127784	0.268051
Apoo	chrX	94367109	94417092	+	49984	0.400778	0.341737	0.281726	0.210526	0.125	0.0963303	0.0374332	0.0272109	0.00680272	0.0742574	0.136882	0.11	0.0291262	0.0507246	0.0163934	0.03125	0.0987654	0.164179
Maged1	chrX	94535473	94542074	-	6602	0.374101	0.2	0.0724638	0.0833333	0.0425532	0.0114943	0.0204778	0.00298507	0	0	0.0350877	0.0131579	0	0	0.00574713	0.00787402	0.015873	0.0236486
Gspt2	chrX	94636068	94638561	+	2494	0.525641	0.268041	0.235294	0.155172	0.148936	0.0806452	0.0428571	0	0	0	0.0517241	0.0322581	0.0204082	0	0	0	0	0
Zxda	chrX	94791284	94798289	-	7006	0.45614	0.230769	0.108108	0	0	0.047619	0.0606061	0	0	0	0.03125	0.0909091	0	0	0	0.0181818	0.0434783	0.16129
Spin4	chrX	95022506	95026682	-	4177	0.457627	0.157895	0.0952381	0.2	0	0	0	0	0	0	0	0.1	0	0	0	0	0	0
Arhgef9	chrX	95048934	95166539	-	117606	0.448718	0.119919	0.128415	0.08867	0.016129	0	0	0	0.00341297	0	0.0128755	0.0166667	0.0125	0.00446429	0	0.00578035	0	0
Amer1	chrX	95420313	95444840	-	24528	0.438961	0.216374	0.195238	0.101266	0.0266667	0.0147059	0.015625	0.00970874	0	0	0.0125786	0.0111111	0	0.0075188	0	0.00934579	0.015873	0
Zc3h12b	chrX	95711677	95927970	+	216294	0.470588	0.118012	0.0645161	0.0414938	0.0348837	0.0097561	0.0182648	0.012	0.0133333	0.0136719	0.00600601	0.0070922	0.00485437	0.00621118	0.026178	0.0191083	0.00572519	0.00212766
Las1l	chrX	95935312	95956974	-	21663	0.555891	0.480519	0.45515	0.446945	0.478814	0.389892	0.407407	0.430868	0.392857	0.300752	0.302905	0.431694	0.466258	0.391667	0.336735	0.423221	0.377551	0.459016
Msn	chrX	96096044	96168553	+	72510	0.430791	0.135542	0.10462	0.056926	0.0176991	0.00553097	0.00174216	0.00155039	0.000587717	0.000837521	0.0104634	0.0103093	0.00510204	0	0	0.0015163	0.00873709	0.00276243
Eda2r	chrX	97333840	97377209	-	43370	0.514415	0.396437	0.389081	0.336908	0.256062	0.143532	0.0768432	0.079096	0.00994644	0.0302822	0.238896	0.152518	0.10184	0.0804481	0.049949	0.0426357	0.064962	0.0580205
Ar	chrX	98149749	98317147	+	167399	0.612613	0.208696	0.167442	0.0621762	0.0295858	0.0128205	0.00917431	0.026087	0.00613497	0	0.0251799	0.00714286	0.0131579	0.0135135	0	0	0.008	0
Ophn1	chrX	98557514	98890985	-	333472	0.435381	0.148208	0.162554	0.0910624	0.0367965	0.0279395	0.00641026	0.0115183	0.00643501	0.00737101	0.0591341	0.0175439	0.0143113	0.00496278	0.00735294	0.00811359	0.00509554	0.00843882
Yipf6	chrX	98937780	98949020	+	11241	0.49494	0.376164	0.332696	0.286334	0.176322	0.12114	0.0889488	0.0830946	0	0.194175	0.221116	0.152648	0.165698	0.15534	0.0809249	0.146341	0.183007	0.260976
Stard8	chrX	99042580	99074728	+	32149	0.643856	0.176471	0.227273	0.130435	0.0693069	0.024	0.0103093	0.0324074	0	0.0162524	0.0625	0.0714286	0.0307692	0.00543478	0.00793651	0.0030581	0.0151134	0.0507463
Eda	chrX	99975605	100400760	+	425156	0.481629	0.180308	0.137533	0.0685619	0.0421422	0.0251572	0.0140056	0.00798036	0.00986842	0.00877308	0.0286976	0.0155393	0.0186833	0.00891632	0.0152722	0.00844119	0.0244858	0.00985222
Igbp1	chrX	100494290	100516125	+	21836	0.460557	0.361913	0.353499	0.322624	0.251397	0.132283	0.0961098	0.0773196	0.00544959	0.0545455	0.201011	0.0955631	0.0537084	0.0886918	0.0482759	0.0563674	0.163993	0.254438
Pdzd11	chrX	100622905	100625907	-	3003	0.587786	0.237288	0.388889	0.306452	0.0545455	0.0727273	0.0540541	0.0217391	0	0.102041	0.0333333	0.0666667	0.037037	0.0535714	0.030303	0.030303	0.291667	0.352941
Kif4	chrX	100626064	100727271	+	101208	0.458897	0.313553	0.303912	0.221083	0.122565	0.074199	0.030662	0.0381679	0.0124805	0.0855784	0.101684	0.0633484	0.0518359	0.0524476	0.0473588	0.0333063	0.223789	0.281915
Dlg3	chrX	100767721	100818410	+	50690	0.442731	0.15	0.120332	0.0564103	0.0253165	0	0.011976	0.0030303	0	0	0.0197044	0	0	0	0	0.00496278	0.0238095	0
Tex11	chrX	100838647	101059639	-	220993	0.39823	0.207792	0.0676157	0.0555556	0.060241	0.0394737	0.037037	0.0357143	0	0	0.00978648	0.00683371	0.0106383	0	0.00534045	0.00125471	0.00496278	0.0165289
Snx12	chrX	101097785	101222563	-	124779	0.43383	0.339093	0.278978	0.194845	0.10957	0.0560072	0.035824	0.0154589	0.00517464	0.00413508	0.0785824	0.0347682	0.0347305	0.00548446	0.012884	0.00666667	0.0487013	0.0677618
Foxo4	chrX	101254527	101260873	+	6347	0.575	0.296296	0.157895	0.166667	0.0263158	0	0.0117647	0.0121951	0	0	0.0833333	0	0.0212766	0	0	0.00621118	0.0350877	0.0454545
Med12	chrX	101274090	101298934	+	24845	0.491379	0.229358	0.159574	0.133333	0.060241	0.046875	0.00413223	0.00636943	0	0.00487805	0.00934579	0.00925926	0.00613497	0.0037594	0.00869565	0.00757576	0.0306122	0.0294118
Zmym3	chrX	101404383	101420222	-	16303	0.492754	0.322368	0.273973	0.176471	0.145833	0.04	0.016	0.0253165	0.00714286	0	0.0888889	0	0.0238095	0.0247934	0	0.0115607	0.09375	0.12
Nono	chrX	101429650	101448593	+	18944	0.371253	0.275182	0.251844	0.136842	0.0850767	0.0388601	0.0123457	0.00983607	0.00124844	0.0120219	0.0207612	0.00756144	0.00727273	0.00590319	0.00766703	0.00711111	0.0479452	0.102857
Itgb1bp2	chrX	101449108	101453541	+	4434	0.38	0.27027	0.255435	0.123711	0.0869565	0.0357143	0.0103093	0.0325203	0	0.0122699	0.00847458	0.0131579	0	0.00684932	0	0.0110497	0.096	0.0810811
Taf1	chrX	101532734	101601789	+	69056	0.595125	0.575335	0.578464	0.556688	0.467938	0.382066	0.157761	0.172107	0.020649	0.255911	0.522342	0.404938	0.236786	0.178378	0.143526	0.0825243	0.229202	0.356998
Ogt	chrX	101640050	101684351	+	44302	0.48089	0.423254	0.420813	0.325424	0.246189	0.18959	0.0929752	0.0852585	0.0158616	0.159127	0.263884	0.168784	0.168297	0.131156	0.0941029	0.0592227	0.174164	0.278189
Nhsl2	chrX	101849384	102092055	+	242672	0.487013	0.135314	0.0913462	0.0752212	0.0198675	0	0.0216606	0	0.00169348	0.00032515	0.0165975	0.0324675	0.00740741	0.0166667	0	0.00257732	0.00455373	0.0018797
Pin4	chrX	102119464	102127673	+	8210	0.387755	0.245283	0.333333	0.333333	0.137931	0.0967742	0.0294118	0.0909091	0	0.136364	0.222222	0.307692	0.194444	0.184211	0.04	0.0869565	0.25	0.2
Ercc6l	chrX	102142819	102157091	-	14273	0.459649	0.276382	0.258929	0.185393	0.0992366	0.0738255	0.0176991	0	0.03125	0.171717	0.0503145	0.0217391	0	0.0105263	0.0574713	0.00847458	0.12	0.253731
Rps4x	chrX	102184942	102188371	-	3430	0.503518	0.351307	0.234081	0.155531	0.0997732	0.0665163	0.0449658	0.0378117	0.00840336	0.153558	0.127059	0.0871314	0.0565553	0.0416667	0.0462046	0.0322581	0.222503	0.361934
Hdac8	chrX	102284639	102505148	-	220510	0.401842	0.217526	0.190179	0.113898	0.0693374	0.0264586	0.00876494	0.00704846	0.00222965	0.0374088	0.0265907	0.0204082	0.00739958	0.0113636	0.011378	0.00329308	0.0332253	0.0760309
Phka1	chrX	102513974	102644246	-	130273	0.464632	0.174046	0.129213	0.11236	0.0495627	0.0166898	0.0122137	0.00352734	0.00426439	0	0.00992908	0.00488998	0.00552486	0.00564972	0.00638978	0.00493421	0.00738916	0.003663
Chic1	chrX	103356475	103396118	+	39644	0.465314	0.31311	0.238142	0.184828	0.128391	0.0594354	0.018315	0.0241935	0	0.00697674	0.0774566	0.0228311	0.015873	0.0143541	0.0126582	0.004329	0.0146341	0
Tsix	chrX	103431516	103484957	+	53442	0.430011	0.165687	0.131242	0.119589	0.0743034	0.12645	0.0817439	0.434395	0.594872	0.846431	0.094086	0.201854	0.223301	0.287332	0.521216	0.616929	0.597727	0.924854
Xist	chrX	103460372	103483233	-	22862	0.924434	0.951856	0.951584	0.946617	0.943177	0.94731	0.950986	0.946758	0.969728	0.956333	0.952929	0.939713	0.939518	0.944323	0.943206	0.946871	0.955707	0.958823
Jpx	chrX	103493575	103506425	+	12851	0.25	0.28125	0.159091	0.135135	0.0857143	0.08	0.0952381	0.0689655	0	0.357143	0.0588235	0.0555556	0.166667	0.0151515	0	0.0357143	0.263636	0.495652
Ftx	chrX	103560909	103623754	-	62846	0.369656	0.198077	0.136162	0.0702576	0.0505529	0.0426868	0.0326232	0.0264201	0.0342262	0.338306	0.0143149	0.0096463	0.0332253	0.0231689	0.0310219	0.0414201	0.411324	0.513594
Slc16a2	chrX	103697413	103821988	-	124576	0.423868	0.136364	0.0103448	0.0407524	0.0046729	0.00181818	0.0015625	0.00134771	0.00675676	0.0143541	0.00740741	0	0	0	0	0.00478469	0.0050813	0.00118343
Rlim	chrX	103957166	103981284	-	24119	0.458968	0.110896	0.0933197	0.0706489	0.0589946	0.0461538	0.024214	0.0252568	0.0166482	0.152272	0.0179096	0.019965	0.0343619	0.0317515	0.0330104	0.0427793	0.253553	0.242424
C77370	chrX	104077434	104201117	-	123684	0.387994	0.129458	0.0813793	0.0696552	0.0435644	0.0263789	0.00993377	0.00409836	0.00283688	0.0110497	0.0122768	0.00321543	0.0117188	0.0203046	0.0242424	0.0178571	0.336066	0.0105263
Abcb7	chrX	104280564	104413846	-	133283	0.429157	0.19123	0.18562	0.125162	0.0626223	0.0348101	0.0128535	0.0174954	0.0117057	0.0729508	0.0250145	0.0211921	0.03657	0.0308924	0.0182025	0.0241102	0.12844	0.14456
Uprt	chrX	104482781	104506262	+	23482	0.410714	0.0714286	0	0.0416667	0	0	0	0	0	0	0	0	0	0	0	0	0.0454545	0
Zdhhc15	chrX	104536969	104671064	-	134096	0.391213	0.0993837	0.0609013	0.0268908	0.00793651	0.00579374	0.00117786	0.00121803	0.00184843	0.00151286	0.00217628	0.002079	0.00473934	0.00557103	0.00441826	0.00383142	0.015748	0.0015748
5530601H04Rik	chrX	105040853	105070124	-	29272	0.503605	0.396246	0.45858	0.404682	0.34689	0.260708	0.17381	0.15051	0.190244	0.285078	0.300643	0.270903	0.224615	0.227603	0.199313	0.22408	0.287097	0.286232
Pbdc1	chrX	105079755	105117090	+	37336	0.391876	0.321098	0.321858	0.275338	0.190538	0.139963	0.0897598	0.0918675	0.0651769	0.160562	0.14698	0.101406	0.107556	0.0647399	0.0720497	0.0813397	0.200409	0.218085
Atrx	chrX	105797614	105929372	-	131759	0.483107	0.3311	0.31128	0.209174	0.12114	0.0617857	0.0234107	0.0206619	0.00193852	0.00245349	0.098129	0.0427314	0.0241573	0.0141768	0.0130501	0.00752859	0.0539321	0.00666061
Magt1	chrX	105968084	106011899	-	43816	0.393238	0.211744	0.156089	0.0906736	0.0695364	0.0212202	0.0300752	0.0245902	0.00428266	0.0016129	0.0123457	0.012605	0.027668	0.0139665	0.0178971	0.0148305	0.0320513	0.0378486
Cox7b	chrX	106015699	106022450	+	6752	0.495215	0.296992	0.3125	0.180124	0.128205	0.138158	0.0746269	0.092437	0.0163934	0	0.0611354	0.0549451	0.0674157	0.0272727	0.0208333	0.0212766	0.142857	0.107692
Atp7a	chrX	106027223	106128160	+	100938	0.44899	0.197647	0.199761	0.13302	0.0900901	0.0597561	0.0296496	0.0529954	0.00685401	0.0120724	0.0360111	0.0331633	0.0363196	0.0344288	0.018543	0.0183486	0.0280592	0.0218295
Pgk1	chrX	106187099	106203699	+	16601	0.528975	0.137255	0.187879	0.0847458	0.088968	0.0339806	0.037594	0.0246914	0	0.00653595	0.0194175	0.0121951	0	0.00546448	0.01875	0	0.0765027	0.0122699
Fndc3c1	chrX	106420042	106485229	-	65188	0.423913	0.0754717	0.0216216	0.00719424	0	0.000681663	0.000689655	0	0	0	0.0102041	0	0	0.0015748	0	0.00162866	0.025641	0.1
Lpar4	chrX	106920624	106933899	+	13276	0.505155	0.228571	0.214765	0.131148	0.0793651	0.0722892	0.0675676	0.0135135	0.0568182	0.0384615	0.113772	0.108108	0.091954	0.05	0.0588235	0.0625	0.037037	0.09375
2610002M06Rik	chrX	107782751	107816334	-	33584	0.367403	0.263636	0.225806	0.148148	0.0708955	0.0410557	0.0164835	0.00569801	0	0	0.0569395	0.0205479	0.0215054	0.0261438	0.0305677	0.0509804	0.0252708	0.0162162
Brwd3	chrX	108742207	108834355	-	92149	0.47415	0.257301	0.263995	0.154368	0.0718686	0.0236052	0.00947867	0.0129666	0.00410397	0.019013	0.0769806	0.0419314	0.0201207	0.0121212	0.0163132	0.0207792	0.0567164	0.0447046
2810403D21Rik	chrX	108834477	108886896	+	52420	0.336842	0.261876	0.212205	0.101399	0.0828025	0.0172414	0.00585652	0.0115942	0.00265957	0.017562	0.0740741	0.05	0.0101266	0.0189189	0.00884956	0.00742942	0.0452899	0.0256917
Sh3bgrl	chrX	109095406	109162467	+	67062	0.467909	0.186975	0.0949914	0.0452174	0.0261438	0.0135674	0.0134371	0.00738007	0.010181	0.0117878	0.0360885	0.0241935	0.0162791	0.0176322	0.0231388	0.0140351	0.0134454	0.0114943
Rps6ka6	chrX	111387836	111537959	-	150124	0.416729	0.240096	0.215271	0.10396	0.0557491	0.01875	0.0180921	0.0066313	0.00966184	0.000450857	0.0442913	0.0240296	0.00496278	0.00229885	0.0021978	0	0.0185185	0.0019802
Apool	chrX	112311407	112372430	+	61024	0.38843	0.528302	0.296296	0.509804	0.428571	0.529412	0.395833	0.435484	0.464286	0.387097	0.264151	0.294118	0.486486	0.305085	0.326531	0.385965	0.255814	0.259259
Chm	chrX	113040591	113185515	-	144925	0.511008	0.376942	0.343806	0.323092	0.239558	0.121442	0.0553145	0.0435685	0.00719424	0.0368364	0.192888	0.0877598	0.0707395	0.057377	0.0677507	0.0641975	0.0486726	0.0840108
Diap2	chrX	129749741	130465833	+	716093	0.477633	0.300838	0.31685	0.26454	0.177127	0.112668	0.0586706	0.0498147	0.0135811	0.0338016	0.0919283	0.0502092	0.0420485	0.0242834	0.0315877	0.0269388	0.0496292	0.0304054
Cstf2	chrX	134059175	134086822	+	27648	0.454545	0.425287	0.376147	0.282051	0.226667	0.226667	0.119403	0.111111	0	0.0294118	0.235849	0.106061	0.155556	0.119403	0.0454545	0.0606061	0.123077	0.226415
Trmt2b	chrX	134222954	134276984	-	54031	0.504274	0.192308	0.219512	0.21875	0.147059	0.12069	0.0923077	0.0392157	0	0.0543478	0.107143	0.0666667	0.0526316	0.027027	0.0714286	0.0153846	0.0465116	0.0588235
Cenpi	chrX	134308162	134362639	+	54478	0.432537	0.338435	0.350103	0.249032	0.234375	0.126389	0.113445	0.127706	0.0212766	0.0240964	0.125622	0.111413	0.0699301	0.0740741	0.0515759	0.0243902	0.105911	0.108761
Hnrnph2	chrX	134601285	134607054	+	5770	0.0914286	0.0487805	0.0543478	0.0205479	0.0325203	0.0175439	0	0	0	0	0	0.0125	0.0151515	0	0	0.0155039	0.0070922	0.00719424
Armcx4	chrX	134686518	134697772	+	11255	0.329114	0.132353	0.0847458	0.123077	0.0294118	0	0	0.00840336	0	0	0.015625	0	0	0	0	0.0172414	0	0
Armcx1	chrX	134717937	134721912	+	3976	0.428571	0.168142	0.1875	0.0697674	0.03125	0.0210526	0	0.0134228	0	0	0.0636364	0.0215054	0.0114943	0.0105263	0.0243902	0	0.015625	0
Armcx2	chrX	134804141	134809221	-	5081	0.45122	0.272727	0.111111	0.0789474	0.031746	0	0	0.00677966	0.00497512	0	0	0	0.0149254	0	0.00892857	0	0.00952381	0
Zmat1	chrX	134971372	135009209	-	37838	0.44186	0.228571	0.309524	0.128205	0.0576923	0.020202	0	0.0070922	0	0	0.05	0	0.0350877	0	0	0	0.0384615	0
Gprasp1	chrX	135742691	135803468	+	60778	0.488909	0.365396	0.353346	0.270932	0.178497	0.112316	0.0496838	0.064204	0.0153846	0.0510774	0.191165	0.162752	0.101695	0.0877901	0.0638889	0.0636531	0.0994371	0.147486
Bhlhb9	chrX	135885850	135891081	+	5232	0.50463	0.290323	0.207143	0.217742	0.181818	0.0991736	0.0238095	0.0373832	0	0.00970874	0.0824742	0.0535714	0.05	0.0253165	0.0307692	0	0	0
Arxes2	chrX	135993819	135995359	+	1541	0.347826	0.148148	0.319149	0.111111	0.0588235	0	0	0	0	0	0.0740741	0	0	0.04	0	0	0.0454545	0
Bex2	chrX	136066564	136068236	-	1673	0.384615	0.25	0.315789	0.1	0.15625	0.0263158	0	0.0447761	0	0	0.0714286	0	0.0638298	0.027027	0	0	0	0
Tceal8	chrX	136168983	136172251	-	3269	0.372093	0.123596	0.0384615	0.0359712	0.0138889	0.0169492	0	0	0	0	0.032967	0	0.0135135	0.00884956	0	0	0.016129	0.039604
Bex1	chrX	136213971	136215513	-	1543	0.270588	0.0408163	0.0869565	0.0425532	0.0217391	0.00617284	0.00328947	0.00546448	0.0103093	0	0	0	0.0107527	0.0127119	0.00806452	0.00810373	0.0707071	0.0595238
Wbp5	chrX	136245079	136247139	+	2061	0.479167	0.211538	0.159292	0.115942	0.0753425	0.0334928	0.0122449	0.0218182	0.00985222	0.0522876	0.0133333	0.0243902	0.0229008	0.0113636	0.00896861	0.0231959	0.197674	0.14433
Morf4l2	chrX	136732947	136741352	-	10740	0.498557	0.410886	0.423952	0.345643	0.296131	0.2959	0.264276	0.229263	0.226697	0.269625	0.284497	0.211587	0.245161	0.281369	0.297479	0.233738	0.198259	0.240461
BC065397	chrX	136742956	136803361	+	60406	0.623497	0.430696	0.436105	0.340178	0.261214	0.212644	0.144424	0.142418	0.0182927	0.227421	0.125255	0.0947867	0.0866035	0.0850299	0.0474074	0.0722311	0.47093	0.551537
Plp1	chrX	136822745	136838582	+	15838	0.503268	0.269737	0.26875	0.155172	0.122449	0.106796	0.072	0.049505	0	0.150943	0.00840336	0.0138889	0.0294118	0.030303	0.0138889	0	0.3	0.32
Slc25a53	chrX	136981115	136993032	-	57188	0.64392	0.364606	0.371062	0.330494	0.265849	0.118721	0.064133	0.0448549	0.00625	0.0777778	0.149686	0.15212	0.166297	0.138716	0.103044	0.0967033	0.134615	0.173333
Fam199x	chrX	137049593	137082501	+	32909	0.515888	0.242424	0.218962	0.110345	0.0534653	0.0208333	0.0255864	0.0216963	0.00294118	0.00657895	0.0328426	0.0432331	0.0545455	0.0363636	0.0159744	0.024911	0.0455927	0.0449438
Il1rapl2	chrX	137571548	138846955	+	1275408	0.32	0.0629371	0.0789474	0.241935	0.0540541	0.0526316	0.166667	0.2	0.00956938	0.0188679	0.13253	0	0.0277778	0.0967742	0	0	0.0183486	0.00681044
Nrk	chrX	138914429	139009090	+	94662	0.304094	0.156863	0.0833333	0.0672269	0.0107527	0.00643087	0.00662252	0	0.00172265	0.000697593	0.0842105	0.018018	0.00771208	0.00859107	0.00804759	0.015023	0.00894632	0.00397554
Mum1l1	chrX	139210043	139238335	+	28293	0.314286	0.193548	0.153846	0.0517241	0.0113636	0.0161812	0.00682594	0.00320513	0.00544959	0.00463392	0	0	0.027027	0.0114943	0.0151515	0.010929	0.003367	0.0111524
C330013F16Rik	chrX	139240225	139356770	-	117514	0.455034	0.157895	0.121396	0.0672948	0.0356125	0.020475	0.0100287	0.0136719	0.0194175	0	0.0327974	0.0146819	0.0128308	0.022972	0.0139665	0.0131579	0.115854	0
Rnf128	chrX	139563339	139673145	+	109807	0.532787	0.313531	0.198529	0.1	0.060241	0.0513514	0.0442478	0.0214286	0	0.00297619	0.0245399	0.0229008	0.0168539	0.0104167	0.00303951	0.00864553	0.0124378	0.00862069
Tbc1d8b	chrX	139684995	139754218	+	69224	0.479814	0.280822	0.175627	0.102564	0.0165289	0.0340136	0.0272109	0.0192308	0.00307692	0.00793651	0.0574713	0	0	0.00961538	0.0155039	0.0118343	0.0146341	0.00304878
Morc4	chrX	139821634	139871654	-	50021	0.453258	0.2	0.157025	0.0795455	0.0898876	0.0177515	0.0130719	0.0112994	0	0	0.0229885	0.0243902	0.02	0.0142857	0.00819672	0	0.00309598	0
Rbm41	chrX	139889510	139998595	-	109086	0.501116	0.32027	0.312303	0.278761	0.172911	0.105023	0.0470914	0.0568562	0.0328358	0.0200401	0.143959	0.0983607	0.0566802	0.0378788	0.0340909	0.0304183	0.0939759	0.109272
Nup62cl	chrX	140007672	140062568	-	54897	0.452489	0.171053	0.203704	0.108108	0.0465116	0.142857	0.0322581	0.0363636	0	0.003367	0.0571429	0	0.0232558	0	0.00680272	0.00651466	0.0185529	0.00759013
Prps1	chrX	140456602	140476140	+	19539	0.420245	0.256849	0.219937	0.190184	0.158451	0.100694	0.0416667	0.0727273	0.0125	0.00793651	0.0700389	0.0750988	0.132743	0.156951	0.116438	0.183007	0.153846	0.0363636
Tsc22d3	chrX	140539528	140543185	-	60995	0.458015	0.222222	0.0923077	0.103896	0	0.0172414	0	0.00917431	0.0111111	0	0.097561	0.0895522	0.0165289	0.0307692	0.00938967	0.00649351	0.0163934	0
Mid2	chrX	140678027	140767715	+	89689	0.583333	0.266667	0.230769	0.121212	0.0263158	0.0268456	0	0.00546448	0	0	0.0714286	0.166667	0	0.00634249	0.00449775	0.00882029	0.00595238	0
Psmd10	chrX	140948424	140956711	-	8288	0.56	0.28	0.441176	0.315789	0.242424	0.0681818	0.08	0.133333	0	0.157895	0.142857	0.05	0.166667	0.0833333	0.0526316	0.0512821	0.0625	0.378378
Col4a6	chrX	141165402	141474076	-	308675	0.485714	0.172414	0.078125	0.142857	0.012987	0	0	0.00136986	0.00137363	0.0028169	0.0410959	0	0	0	0	0.0045045	0.0185185	0
Col4a5	chrX	141475418	141689235	+	213818	0.169014	0.045977	0.046875	0.05	0.0129032	0.0017094	0	0.00331126	0.00164242	0	0.0232558	0.0188679	0	0.0044603	0.00220751	0.00383632	0	0.00288184
Nxt2	chrX	142226769	142239700	+	12932	0.308176	0.160976	0.107843	0.101382	0.0697674	0.0181818	0.0694444	0.0588235	0	0	0.0564516	0.0208333	0.0233918	0.0157068	0.00625	0.00925926	0	0
Acsl4	chrX	142317992	142390535	-	72544	0.501566	0.251809	0.275546	0.149028	0.0506774	0.027589	0.0102512	0.0111765	0.0034384	0.00238014	0.0680713	0.051773	0.0425321	0.0333626	0.0279188	0.026971	0.0176471	0.0211429
Tmem164	chrX	142681399	142843494	+	162096	0.422961	0.140707	0.157752	0.0948582	0.0414508	0.0243539	0.0154068	0.0115798	0.00183959	0.00191152	0.0437388	0.0401267	0.0315091	0.0172606	0.0142006	0.00653328	0.00925553	0.00308483
Ammecr1	chrX	142853473	142966728	-	113256	0.526142	0.330363	0.309866	0.216495	0.137725	0.0646154	0.0273794	0.0232019	0.00351906	0.00291971	0.157526	0.124267	0.0902637	0.0464098	0.01657	0.0157233	0.0242812	0.0141287
Pak3	chrX	143518590	143797796	+	279207	0.481283	0.170175	0.159079	0.0862434	0.0261723	0.00620417	0.0041365	0.00674536	0.000833333	0	0.0271868	0.0202559	0.0106525	0.00845666	0.00285714	0.00438596	0.00391718	0.0027894
Alg13	chrX	144317965	144374448	+	56484	0.419458	0.290506	0.302184	0.243631	0.22517	0.181073	0.126838	0.153407	0.0252996	0.0377668	0.106767	0.0907527	0.0972795	0.0909091	0.0695473	0.0628131	0.14241	0.0352941
Zcchc16	chrX	144688906	145122410	+	433505	0.769231	0.841584	0.545455	0.27451	0.151515	0.025	0.0652174	0	0	0.0169492	0.428571	0.228571	0.297297	0.142857	0.0666667	0.109375	0.178571	0.0181818
Amot	chrX	145446423	145487639	-	41217	0.352201	0.296296	0.178947	0.05	0.01	0.00844595	0.00155763	0.00133869	0.000735294	0.00140944	0.0394737	0.0416667	0.021978	0.00955795	0.0123131	0.0161491	0.0105178	0.00275482
Lrch2	chrX	147471693	147554081	-	82389	0.332075	0.182524	0.199199	0.146739	0.0718336	0.0235081	0.00257732	0.00775194	0	0.0120968	0.0641361	0.075188	0.0196721	0.0172414	0	0.00858369	0.0186722	0.0045045
Tmem29	chrX	150397772	150459150	-	61379	0.36732	0.289121	0.316176	0.17268	0.135693	0.0808679	0.0542636	0.0337079	0.0212014	0.0556492	0.177291	0.154167	0.119718	0.123684	0.0833333	0.0831234	0.0497512	0.0769231
Apex2	chrX	150571506	150588149	-	16644	0.477658	0.20318	0.133995	0.103759	0.0431548	0.0242347	0.00854701	0.00718391	0	0	0.0256724	0.0153846	0.0017094	0.00657895	0.0052356	0.00126103	0.0134146	0
Pfkfb1	chrX	150589920	150643878	+	53959	0.398104	0.16152	0.171348	0.0874317	0.0253521	0.0132576	0	0.00877193	0	0	0.00772201	0.00699301	0.00952381	0.00323625	0	0.00253807	0.0157729	0
Tro	chrX	150644709	150657436	-	12875	0.438776	0.12	0.175824	0.0480769	0.0416667	0.028777	0.0196078	0	0.097561	0.0416667	0.030303	0.015625	0	0	0.0377358	0.0555556	0.0816327	0.0232558
Maged2	chrX	150806420	150814339	-	7920	0.380282	0.363636	0.047619	0.111111	0.0333333	0	0	0	0	0	0	0	0	0	0	0.00757576	0.00625	0
Gnl3l	chrX	150983132	151017322	-	34191	0.440945	0.239572	0.196592	0.134831	0.0962343	0.0291734	0.0307018	0.0178971	0	0.00231481	0.0257732	0.0189274	0.0174419	0.0126582	0.013624	0	0.040625	0
Fgd1	chrX	151047169	151089686	+	42518	0.44382	0.169399	0.146623	0.120301	0.102564	0.0479616	0.0387324	0.0572289	0	0.0434783	0.0210896	0.00843882	0.0243902	0.0154639	0.00518135	0	0.0814815	0
Tsr2	chrX	151087093	151096543	-	9451	0.49481	0.304636	0.316279	0.214724	0.0882353	0.0612245	0.0344828	0.0416667	0	0	0.129213	0.11236	0.0128205	0.136364	0.0348837	0.0246914	0.0740741	0
Wnk3	chrX	151198077	151320192	+	122116	0.445882	0.286783	0.257473	0.126582	0.113169	0.0884354	0.0627451	0.0812721	0.0242291	0.0181605	0.0696279	0.0762195	0.0606061	0.0482456	0.0355731	0.0437956	0.03265	0.0229054
Fam120c	chrX	151344222	151474134	+	129913	0.444588	0.362915	0.296739	0.210183	0.138699	0.0768194	0.0305085	0.0204918	0.00157233	0.0107527	0.107612	0.0582192	0.0413223	0.0249042	0.012766	0.0102459	0.0363636	0.00393701
Phf8	chrX	151520671	151633857	+	113187	0.458071	0.375821	0.391036	0.29668	0.238095	0.115813	0.0527638	0.0658436	0.0116732	0.106648	0.176583	0.128631	0.151815	0.104956	0.0352941	0.0436975	0.157303	0.208531
Huwe1	chrX	151803281	151935417	+	132137	0.488287	0.39775	0.364872	0.299433	0.223402	0.129926	0.069613	0.0652603	0.0247221	0.135485	0.135204	0.0990575	0.0941515	0.0755779	0.0638944	0.0656605	0.255296	0.331032
Hsd17b10	chrX	152001895	152004442	+	2548	0.415094	0.105263	0.166667	0.178571	0.178571	0.0465116	0	0	0	0.0909091	0.1	0	0.0357143	0	0	0	0	0.105263
Ribc1	chrX	152004583	152016295	-	11713	0.483516	0.285714	0.16	0.208333	0.139535	0.117647	0.147059	0	0	0	0.0882353	0	0	0.0285714	0.025	0	0.0434783	0.0952381
Smc1a	chrX	152016427	152061973	+	45547	0.443252	0.314064	0.317549	0.255319	0.202685	0.105145	0.0363636	0.047619	0.00566572	0.0942594	0.0935006	0.0971302	0.085595	0.0531561	0.0384047	0.0432309	0.122137	0.230939
Iqsec2	chrX	152144267	152225237	+	80971	0.432203	0.246914	0.0945946	0.108434	0.0428571	0.0149701	0.014742	0.0128866	0.011236	0.00803213	0.0151515	0	0.0102041	0.0165289	0.0337079	0.0465116	0.0187793	0.0277778
Kdm5c	chrX	152233226	152279099	+	45874	0.466362	0.373372	0.377477	0.349558	0.26491	0.187571	0.161148	0.154545	0.17861	0.220823	0.251606	0.219963	0.170667	0.190909	0.126946	0.140204	0.216964	0.272613
2900056M20Rik	chrX	152294823	152327493	-	32671	0.471141	0.267898	0.227551	0.19469	0.0994898	0.0718039	0.0202899	0.0510511	0	0.0063593	0.0314735	0.0225225	0.0184332	0.015748	0.00990099	0	0.0158228	0.0180412
Tspyl2	chrX	152336851	152342484	-	5634	0.490842	0.258065	0.252033	0.204819	0.110294	0.0867052	0.0282486	0.0184332	0.00505051	0	0.0217391	0.0217391	0.0294118	0	0	0.00671141	0.0097561	0.0119522
Shroom2	chrX	152609508	152769486	-	159979	0.447154	0.23395	0.19137	0.0992714	0.0547297	0.0294118	0.0180995	0.0176678	0.00683594	0.0107527	0.0432243	0.0392638	0.0228162	0.0184438	0.0129781	0.0129366	0.0291375	0.00296736
Rragb	chrX	153139957	153171943	+	31987	0.431917	0.122254	0.0909091	0.0657534	0.0419162	0.0201097	0.00560224	0.00686499	0	0.00671141	0.00856164	0.0078329	0.00896861	0.0125	0.008	0.0277778	0.125	0
Klf8	chrX	153238044	153396134	+	158091	0.390086	0.131246	0.0691057	0.0566426	0.0316547	0.0325342	0.0189394	0.0148368	0	0.00443131	0.00552486	0.00763359	0.00952381	0	0	0.00515464	0.0570175	0.0222222
2210013O21Rik	chrX	153723553	153741296	+	17744	0.526799	0.360877	0.294533	0.28	0.160121	0.105368	0.0613108	0.0454545	0	0.00961538	0.0773333	0.0965517	0.035	0.0467532	0.030303	0.0393701	0.0207792	0
Sat1	chrX	155213125	155216449	-	3325	0.426357	0.291667	0.365079	0.320755	0.178571	0.130435	0.25	0.0357143	0	0	0.0322581	0	0	0.115385	0	0.021978	0.00757576	0
Acot9	chrX	155262499	155297507	+	35009	0.44526	0.191844	0.179612	0.155725	0.101156	0.0512541	0.0517241	0.0511364	0.00241546	0.00307692	0.0223714	0.0393701	0.0399002	0.0261682	0.0253623	0.0194489	0.00925926	0.00863309
Prdx4	chrX	155323919	155338454	-	14536	0.407484	0.244048	0.293666	0.153392	0.0951087	0.0375335	0.0142857	0.00664452	0	0	0.1167	0.0727273	0.0505837	0.0172414	0.0176211	0.00711744	0.0104167	0.00578035
Ptchd1	chrX	155569735	155623327	-	53593	0.517241	0.272277	0.25	0.120782	0.0356037	0.0110357	0.00754148	0.00688468	0	0.0338983	0.0484848	0.0359477	0.0233236	0.00357143	0	0	0.0909091	0
Phex	chrX	157162074	157415286	-	253213	0.340909	0.323383	0.333333	0.269231	0.141176	0.0952381	0.0882353	0.0120482	0.00917431	0	0.126437	0.08	0.0185185	0.0178571	0.046875	0	0.0196078	0.0149254
Sms	chrX	157443953	157492046	-	48094	0.487437	0.400701	0.370868	0.298343	0.162252	0.0921659	0.0544041	0.0362622	0	0.0229008	0.130547	0.0760563	0.0689046	0.0682303	0.0421546	0.0352304	0.151786	0.0193548
Mbtps2	chrX	157547821	157598715	-	50895	0.492976	0.37153	0.368911	0.295683	0.21662	0.147656	0.0981544	0.0758092	0.0083682	0.0908265	0.175857	0.176471	0.14467	0.174691	0.143491	0.154705	0.2	0.324363
Cnksr2	chrX	157821572	158043110	-	221539	0.355114	0.290419	0.248855	0.102007	0.0548148	0.0356083	0.016791	0.00839329	0.00094518	0.00105152	0.0873786	0.0420168	0.0191781	0.0166667	0.00566251	0.0039032	0.00980392	0.00401606
Rps6ka3	chrX	159255781	159368244	+	112464	0.506151	0.415847	0.359524	0.268272	0.168174	0.0673294	0.0292371	0.0301902	0.0018797	0.00614439	0.182882	0.0977702	0.0839612	0.0274551	0.0181462	0.0167997	0.019084	0.012299
Eif1ax	chrX	159372194	159385699	+	13506	0.558528	0.381188	0.392381	0.290155	0.194139	0.107759	0.0956938	0.0597015	0.00671141	0.01	0.123596	0.0933333	0.0789474	0.0163043	0.0253807	0.0157895	0.0444444	0.00961538
Map7d2	chrX	159414577	159498947	+	84371	0.444969	0.321429	0.278689	0.152174	0.0327869	0.0508475	0.12	0.127273	0	0.0731707	0.08	0.0535714	0.0306122	0.039604	0.015873	0.0384615	0.357143	0
A830080D01Rik	chrX	159532667	159593081	+	60415	0.448172	0.334508	0.336682	0.274646	0.232509	0.188892	0.114227	0.130623	0.0140105	0.0364583	0.13288	0.0982605	0.0848146	0.0607159	0.0597092	0.0333634	0.104287	0.030581
Sh3kbp1	chrX	159627271	159975920	+	348650	0.490268	0.154209	0.222368	0.144385	0.0623053	0.0391645	0.0387931	0.034749	0.000469263	0.00237192	0.0435323	0.0331325	0.0295359	0.0121212	0.0231214	0.014218	0.0100756	0.00286533
Map3k15	chrX	159988432	160123351	+	134920	0.527256	0.284229	0.287012	0.18607	0.101379	0.0537701	0.0438972	0.0338164	0.0070922	0.0185185	0.0488467	0.0228571	0.0226087	0.00647249	0.00985222	0.00341297	0.0787879	0
Pdha1	chrX	160122218	160138336	-	16119	0.401651	0.229478	0.253731	0.219451	0.145658	0.130612	0.0714286	0.0732265	0.00333333	0.010101	0.0725191	0.0604396	0.0309735	0.0357143	0.0218579	0.00928074	0.027027	0.00444444
Phka2	chrX	160502165	160591722	+	96714	0.462382	0.30489	0.323859	0.260385	0.186615	0.099631	0.0513699	0.0633484	0.00375235	0.00877193	0.104994	0.0864745	0.0565302	0.0534442	0.0347594	0.028	0.0209163	0.0119166
Cdkl5	chrX	160784307	160994681	-	210375	0.46933	0.361995	0.30597	0.189655	0.115124	0.0758355	0.0327586	0.0347682	0.00290276	0.00630517	0.0980132	0.0620155	0.0437318	0.0135135	0.0219298	0.0160256	0.0526316	0.00980392
Nhs	chrX	161836429	162159441	-	323013	0.629812	0.18481	0.129056	0.0653386	0.0287425	0.0134181	0.00791557	0.000865052	0.00212953	0.000627353	0.0169014	0.00268097	0.00779221	0.00192678	0.00343306	0.00216263	0.0032967	0.00293064
Reps2	chrX	162411951	162643658	-	231708	0.563863	0.2	0.189655	0.142857	0.0634921	0.0218978	0	0.0119048	0.00338983	0.00865801	0.0545455	0.037037	0	0.0172414	0.00909091	0.00546448	0.00395648	0.0121359
Rbbp7	chrX	162760371	162779090	+	18720	0.536864	0.280209	0.269455	0.187298	0.145646	0.0631868	0.0314637	0.0465793	0.00582524	0.0299885	0.0325112	0.0451389	0.0369427	0.0344828	0.0185185	0.0258844	0.167187	0.282533
Txlng	chrX	162778916	162829454	-	50539	0.473179	0.404303	0.386295	0.312972	0.269811	0.179931	0.0854271	0.126374	0.00348432	0.0701107	0.13175	0.0845481	0.0922844	0.0776892	0.0745614	0.0872642	0.221939	0.224026
Syap1	chrX	162856842	162888462	-	31621	0.515707	0.365672	0.34127	0.390805	0.210227	0.123016	0.0552764	0.071066	0.00900901	0.0136519	0.20098	0.132653	0.136364	0.0869565	0.0583333	0.0666667	0.117284	0.202247
Ctps2	chrX	162901559	163034541	+	132983	0.547588	0.301205	0.261607	0.195876	0.132107	0.0568286	0.0376344	0.02836	0.00284495	0.00868056	0.0473934	0.0252632	0.0123894	0.00997151	0.00890208	0.0155521	0.0242656	0
Ap1s2	chrX	163909016	163933666	+	24651	0.848883	0.606218	0.47619	0.346369	0.266129	0.159292	0.127273	0.0689655	0	0.0118343	0.148837	0.305882	0.0674157	0.112903	0.0263158	0.0384615	0.116279	0.0284091
Zrsr2	chrX	163935442	163958666	-	23225	0.528775	0.366698	0.409002	0.341697	0.249201	0.157566	0.116541	0.121849	0.0539326	0.0885609	0.206601	0.161731	0.188213	0.137011	0.101449	0.101338	0.197772	0.202922
Siah1b	chrX	164070702	164076049	-	5348	0.494071	0.404255	0.470149	0.318182	0.428571	0.262295	0.153846	0	0.0625	0.025641	0.133333	0.170213	0.131579	0.289474	0.151515	0.0666667	0.384615	0.111111
Pir	chrX	164269430	164373013	+	103584	0.507772	0.292951	0.254917	0.171283	0.114706	0.0604444	0.0245232	0.0415945	0	0.0150538	0.0606965	0.0414634	0.0355556	0.0236593	0.0244565	0.0245098	0.0783582	0.011194
Figf	chrX	164373547	164402647	+	29101	0.414179	0.157377	0.172757	0.125954	0.0364964	0.05	0.0111111	0.0461538	0	0.00884956	0.0446429	0.0309278	0.0449438	0.0326087	0.0188679	0.0416667	0.032	0
Piga	chrX	164419786	164433915	+	14130	0.49932	0.389776	0.407643	0.385057	0.291005	0.186869	0.097561	0.142857	0	0.0447761	0.248963	0.166667	0.280822	0.191304	0.0752688	0.0978261	0.190083	0.156863
Mospd2	chrX	164936170	164980375	-	44206	0.529194	0.394068	0.340216	0.284916	0.146912	0.0948367	0.0586701	0.0617577	0.0060698	0.00472813	0.170992	0.0840841	0.0637681	0.0550918	0.0499195	0.0337711	0.0151134	0.00168067
Fancb	chrX	164980591	164997272	+	16682	0.492958	0.240079	0.259259	0.180233	0.124601	0.0865672	0.0267857	0.0122951	0	0.00287356	0.0872274	0.0466667	0.0377358	0.0472973	0.0192308	0.0166667	0.0629371	0
Gemin8	chrX	166170479	166190512	+	20034	0.428854	0.358621	0.347328	0.217593	0.224852	0.149798	0.0955414	0.0934066	0.0102041	0.0337838	0.209302	0.15534	0.159574	0.148148	0.100775	0.0892857	0.0882353	0.045977
Gpm6b	chrX	166238942	166389033	+	150092	0.539326	0.409396	0.34375	0.233333	0.104348	0.0406977	0.0266667	0	0.00166945	0.00276243	0.0759494	0.0232558	0.0188679	0.0294118	0.0131579	0	0.00115607	0.00146843
Ofd1	chrX	166390032	166440704	-	50673	0.425383	0.346982	0.340938	0.284307	0.215209	0.14704	0.0698439	0.0883117	0.0128388	0.0166667	0.139464	0.149315	0.0952381	0.110923	0.0877944	0.101812	0.0887097	0.0918728
Trappc2	chrX	166440824	166452543	+	11720	0.425234	0.413333	0.365385	0.25	0.23913	0.125	0.0689655	0.0238095	0.03125	0	0.111111	0.272727	0.111111	0.184211	0.0909091	0.0833333	0.0731707	0.147541
Rab9	chrX	166457251	166479867	-	22617	0.53961	0.462745	0.427785	0.392034	0.31694	0.226328	0.133094	0.123418	0.0144928	0.0217822	0.270909	0.177165	0.195122	0.15015	0.133758	0.0801282	0.0994764	0.114634
Tceanc	chrX	166499814	166510478	-	10665	0.454545	0.358209	0.33913	0.240506	0.2	0.173469	0.103774	0.107692	0	0.0434783	0.181818	0.102041	0.159091	0.17284	0.104167	0.123077	0.1	0.225
Prps2	chrX	167346332	167382699	-	36368	0.459313	0.291971	0.312036	0.222581	0.122549	0.0736842	0.0191083	0.0510949	0	0.00473934	0.0888158	0.0822511	0.0904255	0.0583942	0.0248447	0.038835	0.0306748	0
Frmpd4	chrX	167471305	168577233	-	1105929	0.464286	0.372973	0.269939	0.177215	0.0947368	0.0740741	0.0540541	0.0357143	0.0127389	0.072	0.0729167	0.0806452	0.0810811	0.0740741	0	0.0789474	0.196429	0.180328
Msl3	chrX	168653098	168673902	-	20805	0.408377	0.402844	0.387755	0.27037	0.162162	0.0802292	0.0788644	0.0264026	0	0.00451467	0.202532	0.115044	0.172414	0.135314	0.0905797	0.0979021	0.0600343	0.0595533
Arhgap6	chrX	168795098	169304440	+	509343	0.117467	0.198291	0.138829	0.0571621	0.0158672	0.011886	0.00706547	0.00450771	0.00437586	0.00171352	0.0715026	0.0495169	0.0376229	0.0352032	0.0276222	0.0255406	0.058304	0.00458005
Hccs	chrX	169311530	169320343	-	8814	0.464	0.399485	0.392276	0.316667	0.202532	0.132308	0.0958904	0.0867925	0.0301205	0.0987654	0.192893	0.186047	0.0943396	0.138776	0.112821	0.101887	0.198276	0.187135
Mid1	chrX	169685198	169990797	+	305600	0.979167	0.97962	0.949252	0.797403	0.458454	0.268946	0.282254	0.329275	0.445056	0.877821	0.965957	0.744801	0.413591	0.385255	0.423296	0.382517	0.633179	0.657803

## Sheet: Fig2a
	Xist
A12A10-ES1	249.304
A12A10-ES2	210.828
A12A10-27hdTAG-ES	226.713
A12A10-dox24h	1918.82
A12A10-dTAG3h_dTAGDox24h	11270.8
P2F7-ES	143.928
P2F7-27hdTAG-ES	80.9346
P2F7-dox24h	1675.17
P2F7-dTAG3h_dTAGDox24h	12821.8

## Sheet: Fig 2b
Sample	Xist			Xist
P2F7_ES	143.928		A12A10_ES	249.304
P2F7_Ctrl_difD1	3179.798		A12A10_Ctrl_difD1	4626.88
P2F7_Ctrl_difD2	3003.656		A12A10_Ctrl_difD2	3448.85
P2F7_Ctrl_difD3	4604.809		A12A10_Ctrl_difD3	6956.54
P2F7_Ctrl_difD4	8728.65		A12A10_Ctrl_difD4	12103.3
P2F7_Ctrl_difD5	8361.412		A12A10_Ctrl_difD5	16219.8
P2F7_Ctrl_difD6	9540.037		A12A10_Ctrl_difD6	20293.5
P2F7_Ctrl_difD7	11623.01		A12A10_Ctrl_difD7	20920.9
P2F7_Ctrl_difD21	31082.81		A12A10_Ctrl_difD20	51360.4
P2F7_Ctrl_difD28	39751.86		A12A10_Ctrl_difD28	93502.6
P2F7_dTAGd1_difD2	9455.856		A12A10_dTAGd1_difD2	16853.5
P2F7_dTAGd1_difD3	13728.58		A12A10_dTAGd1_difD3	20312.7
P2F7_dTAGd1_difD4	23041.01		A12A10_dTAGd1_difD4	28538.2
P2F7_dTAGd1_difD5	22249.94		A12A10_dTAGd1_difD5	27912
P2F7_dTAGd1_difD6	24602.86		A12A10_dTAGd1_difD6	32041.7
P2F7_dTAGd1_difD7	24561.28		A12A10_dTAGd1_difD7	33316.8
P2F7_dTAGd1_difD21	19905.82		A12A10_dTAGd1_difD20	76826.4
P2F7_dTAGd1_difD28	23999.3		A12A10_dTAGd1_difD28	93244.1

## Sheet: Fig 2d
A12A10_nodT_Foci	A12A10_+dTAG-13_Foci	P2F7_nodT_Foci	P2F7_+dTAG-13_Foci
32	565	194	471
46	194	55	164
45	386	77	216
71	260	51	259
88	106	80	250
58	298	30	95
106	304	117	327
60	300	69	187
64	142	234	94
20	274	50	237
92	391	67	457
24	316	63	213
51	221	257	194
64	317	100	348
103	358	40	137
43	344	80	262
19	297	83	227
152	456	34	274
85	513	77	159
115	181	87	121
137	1143	63	192
116	181	50	183
40	171	57	223
94	88	102	332
238	302	35	234
183	222	49	181
89	165	20	444
114	189	138	349
86	212	52	631
77	369	42	379
135	447	36	224
41	985	79	292
62	379	108	368
99	1009	404	465
19	68	113	261
268	1216	41	329
92	935	84	532
112	655	60	610
173	342	42	337
193	144	81	367
44	534	52	305
110	84	90	215
37	380	257	67
158	248	19	128
112	213	183	249
252	197	32	137
52	219	79	324
57	212	96	202
153	296	91	104
22	160	62	154
133	206	169	132
37	102	58	211
52	213	9	438
48	242	49	452
53	158	79	332
13	258	101	232
120	283	60	389
142	211	85	260
210	276	125	178
85	372	80	186
	506	38	138
		139

## Sheet: Fig 2e
A12A10_nodT_Vol	A12A10_+dTAG-13_Vol	P2F7_nodT_Vol	P2F7_+dTAG-13_Vol
7.36195	244.146	103.456	316.615
54.8338	149.779	10.2063	78.2503
63.3244	304.627	34.6985	46.3265
57.3955	238.388	11.9712	124.706
38.6034	66.248	29.2119	236.242
33.0991	199.795	6.96852	102.27
48.5451	308.045	45.2398	236.706
7.41761	333.714	20.1118	105.644
40.2495	55.4093	111.893	72.3795
6.98163	113.033	35.1535	146.592
37.0281	499.207	24.3684	346.932
2.93182	352.299	12.7177	99.8673
24.4039	394.721	130.539	81.5738
27.9053	246.869	35.7156	107.46
27.5314	255.37	9.43841	51.411
9.54539	411.436	41.0526	184.214
1.79661	358.841	20.5477	161.218
63.7929	210.052	16.2122	141.006
35.6458	382.717	50.3527	69.9868
116.614	100.047	127.285	57.5918
73.9607	917.678	9.32694	53.0781
63.4948	259.742	57.2839	147.505
10.2123	264.757	66.2763	121.159
41.5167	56.8967	90.8753	176.574
161.039	292.997	5.19191	241.222
83.7047	377.534	20.3136	141.807
47.936	238.683	6.16415	398.344
35.522	202.029	83.4273	226.221
50.5261	221.272	5.83781	472.862
42.6651	247.759	7.68068	270.099
192.539	496.313	6.75152	205.157
7.99809	807.048	17.2284	195.127
18.1922	256.993	46.7123	198.334
61.5376	637.832	258.809	266.888
2.60005	56.7252	27.5671	161.036
112.841	652.588	5.59593	225.038
33.7846	766.946	21.9928	456.853
52.1445	434.077	28.994	452.894
229.194	286.627	33.5484	132.427
97.6933	129.689	7.61036	193.749
24.3282	619.535	7.99298	177.302
66.5606	76.9235	91.8087	172.308
11.0365	195.946	501.983	26.3565
129.585	175.501	2.02677	69.4055
48.7635	95.9854	217.197	174.279
128.105	56.9639	1.14473	51.9346
16.7616	51.2834	130.283	148.69
48.1293	114.839	171.893	110.705
30.8342	82.5151	42.5394	25.1312
1.94041	35.8693	54.0829	69.6056
97.8765	198.477	221.072	53.2475
11.02	26.3542	65.7297	214.87
14.873	172.996	2.8932	238.613
17.2217	222.534	39.8443	328.008
26.7411	156.694	103.555	249.81
3.58309	154.09	51.083	95.8721
62.0257	259.252	32.049	190.216
38.1282	103.678	63.1914	149.609
128.742	118.359	131.242	105.311
24.5302	192.81	45.9785	50.344

## Sheet: Fig 2f
A12A10_nodT_NND	A12A10_+dTAG-13_NND	P2F7_nodT_NND	P2F7_+dTAG-13_NND
0.277139	0	0.0723039	0
0.302789	0.0577248	0.134361	0.12173
0.31915	0.0592579	0.139898	0.129468
0.327748	0.0648972	0.152097	0.150481
0.339165	0.0833773	0.160498	0.160861
0.375987	0.0858947	0.165255	0.182805
0.384395	0.0879429	0.166749	0.183175
0.386169	0.0917093	0.183166	0.188273
0.444809	0.0919355	0.183213	0.189007
0.490065	0.0926123	0.206533	0.189713
0.494009	0.0931652	0.210539	0.194019
0.500225	0.0931666	0.214707	0.196237
0.544377	0.094141	0.217354	0.202762
0.578238	0.094707	0.219632	0.20332
0.585348	0.100546	0.225761	0.203568
0.62136	0.101849	0.229436	0.203886
0.625429	0.102353	0.230166	0.207008
0.661423	0.102517	0.233521	0.207957
0.663633	0.112607	0.236394	0.208465
0.756624	0.127884	0.236417	0.20947
1.02042	0.12931	0.237159	0.210206
1.22381	0.140572	0.244718	0.214219
1.70047	0.150251	0.245705	0.21607
0.174859	0.150764	0.24735	0.217326
0.176638	0.151218	0.248516	0.21792
0.198949	0.152478	0.249726	0.223139
0.202578	0.154603	0.255032	0.223542
0.210634	0.160289	0.255797	0.226882
0.218682	0.163174	0.256109	0.230086
0.266847	0.165913	0.258619	0.231039
0.274535	0.168304	0.259067	0.231208
0.314504	0.170347	0.260654	0.232041
0.323408	0.172254	0.261484	0.232415
0.336668	0.175012	0.262555	0.232694
0.387178	0.180286	0.263674	0.23412
0.398686	0.183238	0.264379	0.23766
0.403524	0.184269	0.26825	0.237982
0.451185	0.185475	0.268914	0.23877
0.466997	0.188464	0.270189	0.240473
0.48738	0.191803	0.271102	0.241258
0.526019	0.19268	0.271762	0.242825
0.554689	0.195072	0.274078	0.245368
0.564128	0.197057	0.274618	0.247791
0.574324	0.198934	0.27524	0.251981
0.578354	0.202398	0.275537	0.252694
0.593074	0.203109	0.277666	0.252807
0.647272	0.204716	0.279951	0.257055
0.753223	0.20916	0.283153	0.257202
0.991445	0.211918	0.28689	0.257374
1.19124	0.213319	0.289057	0.25754
1.45357	0.214615	0.289143	0.258846
1.52308	0.215593	0.298746	0.259414
1.69246	0.217432	0.302642	0.260943
1.73206	0.220427	0.305563	0.261
1.8734	0.220623	0.308502	0.265659
2.44516	0.221616	0.308559	0.265667
2.75829	0.225726	0.312023	0.265779
0.102859	0.225735	0.314011	0.268146
0.165855	0.227509	0.315344	0.268608
0.176522	0.228358	0.317096	0.271687
0.209232	0.229509	0.318825	0.271687
0.213936	0.231753	0.31912	0.272006
0.221	0.233686	0.320685	0.273925
0.224202	0.233776	0.321505	0.27401
0.254854	0.236345	0.329806	0.27545
0.269825	0.237051	0.337854	0.27596
0.271161	0.238671	0.339124	0.276927
0.276536	0.241453	0.340018	0.278159
0.295917	0.243858	0.344688	0.279027
0.314123	0.245176	0.345556	0.280471
0.31662	0.246213	0.346068	0.281313
0.33003	0.248176	0.349606	0.28227
0.338824	0.248414	0.351186	0.28238
0.34603	0.2485	0.351649	0.282804
0.360079	0.249242	0.353115	0.282979
0.3678	0.250216	0.359921	0.284006
0.383348	0.250389	0.361688	0.286593
0.397538	0.250504	0.362292	0.287027
0.415207	0.250567	0.365018	0.287203
0.418062	0.250616	0.365681	0.287289
0.441261	0.252804	0.369534	0.288273
0.775778	0.253762	0.369568	0.289923
0.799137	0.255089	0.369615	0.289929
0.901538	0.255785	0.371347	0.290753
0.936138	0.256076	0.372683	0.290842
2.56989	0.256106	0.373594	0.291341
0.136111	0.256495	0.37481	0.293498
0.186563	0.257987	0.376801	0.293991
0.194133	0.258224	0.377465	0.294482
0.220841	0.261188	0.378164	0.295249
0.252712	0.261337	0.380773	0.295323
0.259292	0.261827	0.381773	0.296352
0.263503	0.26251	0.382488	0.297176
0.271937	0.263556	0.390571	0.299763
0.279482	0.26947	0.394561	0.300845
0.284944	0.270044	0.396591	0.301054
0.305899	0.27051	0.39985	0.301471
0.305912	0.271806	0.405152	0.302435
0.307702	0.272339	0.411102	0.302547
0.309309	0.27355	0.416049	0.303918
0.311469	0.274127	0.417994	0.30603
0.321364	0.275015	0.421233	0.306297
0.328219	0.276291	0.424454	0.308852
0.339865	0.276453	0.430774	0.310361
0.340291	0.276529	0.430813	0.311167
0.34151	0.277772	0.433569	0.31146
0.357114	0.278603	0.4347	0.312728
0.357652	0.279216	0.436617	0.315021
0.378903	0.27979	0.440369	0.315901
0.381613	0.280524	0.44324	0.3186
0.381799	0.280682	0.445245	0.320709
0.386168	0.281337	0.460542	0.324183
0.386539	0.281787	0.46471	0.324298
0.417585	0.284035	0.465991	0.325964
0.418232	0.28487	0.474816	0.328347
0.422646	0.285961	0.49324	0.32854
0.42918	0.288187	0.500599	0.330126
0.4322	0.288692	0.511622	0.33432
0.441704	0.289833	0.521526	0.334906
0.441738	0.292459	0.542363	0.335562
0.452168	0.292866	0.570575	0.335745
0.461931	0.293097	0.570994	0.335965
0.472861	0.2934	0.594608	0.336263
0.487347	0.293728	0.599811	0.336367
0.638032	0.293794	0.611049	0.336443
0.639493	0.293825	0.618049	0.338623
0.660378	0.294669	0.618976	0.339621
0.685748	0.295969	0.650521	0.339935
0.707206	0.296329	0.656033	0.341073
0.84432	0.296673	0.656345	0.341368
0.908283	0.297233	0.658511	0.343342
0.958229	0.297732	0.677521	0.343454
1.09493	0.297803	0.685862	0.345188
1.12709	0.299061	0.804098	0.34955
1.19398	0.299574	1.00466	0.351548
1.90464	0.300653	1.04569	0.351756
1.9567	0.300818	1.07404	0.351918
1.9685	0.301409	1.12131	0.357943
2.44926	0.301497	1.17291	0.35998
2.46681	0.305125	1.17316	0.360373
2.96683	0.305558	1.25637	0.361527
0.030735	0.306242	1.3776	0.365481
0.128133	0.30631	1.78602	0.365525
0.12927	0.307096	2.04025	0.365729
0.14317	0.307621	2.06241	0.365913
0.150178	0.307734	2.78163	0.365943
0.192058	0.308152	0.0673152	0.366261
0.215397	0.308557	0.169997	0.369219
0.218129	0.308875	0.204924	0.369535
0.230592	0.308889	0.211785	0.369995
0.236441	0.309873	0.212371	0.372887
0.258123	0.310146	0.219916	0.374157
0.270488	0.310164	0.224331	0.375233
0.272901	0.310651	0.230629	0.375798
0.279397	0.310696	0.249045	0.377055
0.283124	0.311675	0.269374	0.378976
0.291613	0.312223	0.269663	0.37975
0.297789	0.312988	0.300434	0.380195
0.313604	0.313202	0.303302	0.380225
0.317843	0.313312	0.308731	0.380598
0.321801	0.314425	0.354153	0.38379
0.334706	0.317789	0.368844	0.384287
0.352672	0.318153	0.372316	0.388563
0.353906	0.318365	0.399121	0.389045
0.35429	0.321293	0.400307	0.389241
0.370491	0.322491	0.403402	0.3926
0.372332	0.323393	0.423369	0.394529
0.386539	0.324241	0.440918	0.394541
0.387333	0.325398	0.449502	0.394576
0.394488	0.32632	0.45394	0.394927
0.402625	0.327985	0.507049	0.395941
0.406747	0.329116	0.519026	0.399069
0.414104	0.329354	0.523169	0.399242
0.420196	0.329613	0.52364	0.399884
0.424829	0.330632	0.527408	0.400626
0.446674	0.330895	0.52891	0.408156
0.455563	0.330968	0.580527	0.408563
0.470134	0.331769	0.604588	0.410133
0.474378	0.332358	0.665617	0.410751
0.510016	0.334107	0.691079	0.417109
0.51043	0.334681	0.712483	0.420101
0.5241	0.334783	0.716067	0.422988
0.561017	0.33519	0.812472	0.424904
0.561251	0.336409	0.821341	0.425965
0.565413	0.337682	0.850913	0.426475
0.567876	0.339004	0.0522522	0.426622
0.574174	0.340614	0.17286	0.427811
0.727103	0.341066	0.208754	0.428096
0.788424	0.341716	0.243831	0.430176
0.791591	0.342785	0.253216	0.430575
0.815359	0.343355	0.264161	0.432142
0.866239	0.344559	0.267303	0.432995
0.878273	0.344816	0.281178	0.43552
0.899796	0.346183	0.282684	0.435561
1.07304	0.346569	0.284549	0.436443
1.08011	0.347635	0.293349	0.437728
1.3099	0.347858	0.294137	0.439287
1.86378	0.348348	0.295587	0.440123
0.157386	0.348938	0.30393	0.440718
0.193807	0.349073	0.308642	0.441986
0.232228	0.352725	0.309311	0.442571
0.252313	0.355295	0.314028	0.442687
0.259432	0.356227	0.320163	0.446533
0.284336	0.356635	0.327771	0.450837
0.300248	0.359839	0.329212	0.454239
0.307645	0.360976	0.336667	0.455578
0.333915	0.362179	0.341961	0.4593
0.357489	0.362652	0.342055	0.460288
0.364986	0.363168	0.363874	0.462349
0.383127	0.363833	0.368887	0.468069
0.398234	0.364057	0.377567	0.470298
0.418988	0.364123	0.378479	0.470417
0.420206	0.364265	0.382521	0.472291
0.424051	0.36436	0.383314	0.472388
0.439758	0.364381	0.385712	0.474551
0.447505	0.364399	0.388745	0.474705
0.459143	0.36552	0.389789	0.475953
0.461172	0.365637	0.390341	0.477607
0.481002	0.365823	0.393098	0.480058
0.493679	0.366753	0.397074	0.48057
0.494385	0.367075	0.403597	0.483522
0.505206	0.367889	0.411082	0.489392
0.54923	0.368401	0.412594	0.489396
0.586793	0.369139	0.462702	0.496587
0.587693	0.369278	0.51705	0.50505
0.599408	0.369659	0.543033	0.506388
0.793614	0.370366	0.62329	0.507029
0.811982	0.373371	0.646161	0.510086
0.923791	0.373975	0.736956	0.511317
0.951368	0.374804	0.748884	0.51271
0.955468	0.376009	0.831937	0.515103
0.956367	0.376198	0.836974	0.516443
1.01022	0.376923	0.854388	0.51656
1.06591	0.377079	0.900467	0.519148
1.16066	0.377101	0.929086	0.521088
1.17283	0.378372	0.970244	0.525895
1.17329	0.380302	1.15194	0.529399
1.89851	0.381588	1.216	0.530251
2.33031	0.38248	1.31698	0.546131
0	0.385475	1.39904	0.546871
0.101626	0.385539	1.4177	0.548059
0.146998	0.385665	1.44081	0.548692
0.149912	0.387898	0.203822	0.550655
0.17263	0.388819	0.221063	0.551584
0.183691	0.391175	0.22423	0.554517
0.184558	0.391802	0.228884	0.557196
0.19429	0.392068	0.230193	0.559754
0.196769	0.392499	0.238644	0.565623
0.206367	0.393394	0.243705	0.567423
0.222507	0.394422	0.264237	0.572389
0.231945	0.394987	0.266497	0.572599
0.235447	0.395762	0.281887	0.573415
0.245466	0.396367	0.282487	0.579064
0.246769	0.396449	0.287183	0.579523
0.248799	0.397371	0.297989	0.582009
0.251801	0.40077	0.299013	0.583982
0.255151	0.402003	0.302088	0.596375
0.2553	0.402344	0.310368	0.601007
0.263483	0.403542	0.327458	0.608448
0.269423	0.404573	0.327612	0.612202
0.275559	0.405164	0.331744	0.612814
0.285028	0.405991	0.332171	0.619781
0.301213	0.40606	0.337992	0.629639
0.30432	0.407941	0.357357	0.636642
0.305992	0.408618	0.370863	0.640559
0.314448	0.408803	0.372698	0.642097
0.319035	0.408833	0.381778	0.658981
0.33477	0.413314	0.397453	0.65937
0.357375	0.413696	0.414939	0.664123
0.360424	0.414547	0.418518	0.664665
0.36465	0.415152	0.441473	0.667047
0.364957	0.418125	0.460376	0.672716
0.385455	0.418284	0.471431	0.678297
0.389857	0.42161	0.493898	0.685126
0.393597	0.421918	0.514652	0.692888
0.400051	0.421918	0.603904	0.700795
0.402985	0.421928	0.721708	0.708466
0.414547	0.423023	0.857609	0.710222
0.426372	0.425404	0.897152	0.715867
0.435278	0.425644	0.898859	0.716182
0.438031	0.426746	1.04705	0.724177
0.43919	0.427504	1.39291	0.727452
0.439611	0.428257	1.64747	0.731426
0.442875	0.42911	0.140127	0.734035
0.44849	0.429223	0.153318	0.738026
0.449235	0.4315	0.183929	0.744246
0.46322	0.432246	0.238326	0.745333
0.481076	0.433093	0.24384	0.748402
0.489321	0.433823	0.251466	0.758192
0.506181	0.433938	0.258241	0.773601
0.509804	0.43408	0.281347	0.774736
0.555839	0.436294	0.282149	0.796155
0.55772	0.438177	0.286946	0.79644
0.558547	0.440799	0.291749	0.803852
0.563199	0.445767	0.296197	0.819519
0.589588	0.446923	0.324674	0.842854
0.607841	0.447953	0.332171	0.844143
0.612592	0.448739	0.334861	0.857576
0.643499	0.448932	0.343868	0.868965
0.647271	0.451478	0.346204	0.871941
0.651536	0.453102	0.347	0.884392
0.658031	0.45778	0.351371	0.892076
0.702676	0.457902	0.354138	0.893108
0.886083	0.45903	0.359759	0.902092
0.902234	0.460046	0.360347	0.923551
1.02711	0.460787	0.370821	0.935647
1.07717	0.469262	0.375195	0.9379
1.54599	0.471165	0.376249	0.957898
1.5581	0.472692	0.377083	0.958523
1.81007	0.472776	0.387561	0.971784
2.07441	0.473891	0.400482	0.974952
0.146482	0.476074	0.403581	0.977037
0.159538	0.476727	0.422142	0.999715
0.165855	0.476926	0.432125	1.00088
0.184348	0.482482	0.441781	1.02119
0.195837	0.483516	0.447605	1.0703
0.220374	0.486326	0.451638	1.07123
0.241941	0.487368	0.464156	1.12799
0.254472	0.488161	0.469637	1.15449
0.256451	0.488457	0.481299	1.16872
0.25711	0.491078	0.516975	1.17351
0.259962	0.491313	0.545224	1.17722
0.272217	0.49213	0.563815	1.23485
0.286795	0.492904	0.570095	1.2721
0.292757	0.494338	0.578621	1.30891
0.29831	0.496914	0.582081	1.33187
0.301339	0.500161	0.656927	1.38887
0.30309	0.50482	0.697512	1.46397
0.309532	0.505008	0.71252	1.52177
0.315524	0.505793	0.744769	1.63874
0.324467	0.506425	0.808875	1.67854
0.332774	0.507274	0.847625	1.87453
0.341429	0.515513	0.854385	2.14013
0.356193	0.517876	1.01269	0.162092
0.359846	0.519246	1.068	0.176126
0.363072	0.520865	1.14044	0.182094
0.378688	0.522569	1.40038	0.183019
0.380994	0.522621	1.67447	0.18962
0.386304	0.52431	2.26213	0.192931
0.390119	0.524643	2.34097	0.194263
0.391879	0.525106	0.239226	0.195527
0.400544	0.5276	0.273704	0.202738
0.425008	0.53042	0.282573	0.204236
0.425011	0.534311	0.293456	0.212384
0.437783	0.536234	0.308577	0.222577
0.447708	0.539636	0.32237	0.224377
0.456816	0.550665	0.347238	0.225089
0.475155	0.556961	0.360609	0.225626
0.476929	0.559955	0.382302	0.235371
0.478418	0.566921	0.394768	0.2355
0.492407	0.567904	0.400093	0.238318
0.70846	0.568846	0.405539	0.240022
0.751808	0.57179	0.421139	0.247329
0.881693	0.572603	0.495261	0.251785
1.00546	0.577753	0.565838	0.25331
0.115223	0.57843	0.59343	0.254219
0.152875	0.583921	0.594453	0.254335
0.166255	0.586207	0.671077	0.255874
0.217301	0.593782	0.735871	0.257123
0.262104	0.595801	1.02143	0.25987
0.284309	0.596254	1.23832	0.263692
0.300727	0.599097	0.104678	0.266291
0.302903	0.59931	0.118422	0.268508
0.315423	0.599614	0.118995	0.269659
0.324721	0.59988	0.165848	0.276109
0.333559	0.606874	0.165855	0.277764
0.335714	0.608345	0.191019	0.281424
0.337055	0.609899	0.191705	0.282485
0.342702	0.60991	0.213511	0.284491
0.353762	0.612297	0.226041	0.284528
0.355222	0.613755	0.227547	0.29169
0.3599	0.62866	0.24076	0.295519
0.366184	0.629615	0.244188	0.297884
0.370659	0.644438	0.246412	0.298423
0.37893	0.650829	0.249597	0.298597
0.380454	0.655325	0.252918	0.299981
0.382594	0.662761	0.254226	0.301874
0.396965	0.669354	0.259159	0.305678
0.398526	0.670662	0.263966	0.309485
0.400547	0.672954	0.26746	0.313047
0.416652	0.687168	0.273918	0.32456
0.420119	0.702016	0.274198	0.324755
0.42707	0.706268	0.298074	0.326424
0.44417	0.714229	0.299815	0.327876
0.464417	0.716745	0.301373	0.328276
0.4997	0.724	0.301781	0.328287
0.510789	0.724502	0.304876	0.33062
0.510795	0.762942	0.313866	0.334141
0.544884	0.766691	0.320428	0.335069
0.644845	0.788811	0.321826	0.338656
0.76501	0.793626	0.326954	0.341371
0.808433	0.848671	0.331541	0.344052
0.960795	0.850547	0.332721	0.346735
0.970008	0.890139	0.336378	0.350262
1.12037	0.915228	0.345894	0.353157
1.19228	0.92391	0.355984	0.357463
1.20915	0.936512	0.361328	0.357862
1.47969	0.954919	0.361994	0.367423
2.16656	0.97875	0.363208	0.37346
2.87803	1.00722	0.363969	0.373709
0.278626	1.02601	0.365822	0.374993
0.314562	1.03264	0.369638	0.375223
0.444762	1.16242	0.371359	0.383668
0.530045	1.18502	0.377178	0.386441
0.644486	1.18517	0.378916	0.391477
0.714506	1.61084	0.379393	0.404153
0.788126	2.2514	0.381145	0.406687
0.811096	2.35173	0.381858	0.418715
0.856677	2.38005	0.389498	0.419095
0.860873	0.0829299	0.393576	0.419354
0.947469	0.100856	0.397382	0.463137
1.05034	0.101998	0.401394	0.467186
1.26006	0.119605	0.406101	0.476104
1.45174	0.134037	0.416458	0.476345
0.0789381	0.134894	0.418833	0.480115
0.173029	0.14935	0.420067	0.491075
0.175132	0.161194	0.42316	0.510266
0.186785	0.189681	0.427056	0.51623
0.195805	0.197166	0.4324	0.545424
0.1971	0.197566	0.449198	0.592699
0.201584	0.198073	0.455037	0.593372
0.244792	0.198967	0.456649	0.593651
0.247823	0.20809	0.459919	0.601963
0.256912	0.210961	0.473702	0.602995
0.267126	0.211701	0.478477	0.60315
0.269299	0.218949	0.50916	0.604402
0.293837	0.237932	0.510486	0.637428
0.30879	0.242406	0.516409	0.672409
0.312207	0.243369	0.518104	0.687319
0.321825	0.245046	0.539215	0.704504
0.326014	0.251527	0.544658	0.764779
0.337585	0.251949	0.547293	0.782882
0.344099	0.252424	0.565204	0.924589
0.348566	0.254227	0.579605	0.959763
0.351873	0.26546	0.630287	0.961983
0.367089	0.268749	0.678948	0.963768
0.367965	0.279256	0.719011	0.998585
0.369784	0.285902	0.81347	0.999387
0.371033	0.286345	0.894357	1.02853
0.389063	0.291217	1.03756	1.07602
0.39747	0.30134	1.06132	1.12451
0.400565	0.306068	1.07597	1.14699
0.406839	0.30722	1.854	1.191
0.41104	0.307225	1.87341	1.22356
0.418354	0.309219	0	1.2334
0.421811	0.312689	0.151933	1.33259
0.434466	0.313094	0.153712	1.37274
0.440408	0.314666	0.162308	1.72239
0.44339	0.319215	0.179287	0.11222
0.448706	0.324345	0.201376	0.124175
0.460779	0.328594	0.215255	0.126714
0.465866	0.333323	0.219135	0.126824
0.469335	0.340557	0.232643	0.134334
0.472739	0.343377	0.239518	0.145465
0.474863	0.346501	0.258121	0.161288
0.482174	0.347562	0.261019	0.164186
0.494132	0.352184	0.262113	0.165855
0.538198	0.352652	0.265362	0.180744
0.556273	0.35581	0.273277	0.182174
0.598838	0.35621	0.27506	0.187488
0.619486	0.35857	0.28357	0.193541
0.631518	0.365952	0.286409	0.196798
0.649343	0.36791	0.286431	0.207916
0.653223	0.369344	0.29773	0.208578
0.6608	0.370439	0.2991	0.221315
0.665716	0.373945	0.301748	0.222037
0.679571	0.37481	0.303507	0.229033
0.683886	0.376925	0.304982	0.23
0.687784	0.378637	0.312545	0.234964
0.693566	0.380836	0.317065	0.238319
0.700507	0.384739	0.323518	0.245971
0.778257	0.388591	0.330051	0.249946
0.792445	0.390627	0.333721	0.252708
0.848657	0.39185	0.338147	0.252845
0.908994	0.39515	0.338738	0.253928
0.946686	0.396228	0.34887	0.254199
0.948421	0.402781	0.351279	0.254982
0.987126	0.411006	0.373027	0.258805
1.65619	0.412036	0.417953	0.262343
1.99816	0.415982	0.419776	0.265669
0.109029	0.416607	0.442716	0.266014
0.182233	0.43468	0.445155	0.268224
0.189673	0.434873	0.529611	0.268224
0.345807	0.435241	0.562813	0.270188
0.4074	0.435625	0.575453	0.271725
0.425382	0.442369	0.740076	0.275603
0.449879	0.444733	0.972254	0.282512
0.459805	0.449932	1.21455	0.282561
0.466424	0.453877	1.27712	0.28297
0.479236	0.454574	1.61776	0.288766
0.495083	0.455332	1.67221	0.288799
0.557899	0.458331	1.9328	0.28904
0.562692	0.469357	0.0160938	0.289615
0.570431	0.474692	0.0258406	0.291078
0.667049	0.481578	0.0518064	0.291507
0.898956	0.488903	0.0777689	0.291555
1.05096	0.495146	0.0781533	0.291589
0.172303	0.499958	0.098557	0.292053
0.195656	0.500647	0.102165	0.294315
0.207725	0.504356	0.108625	0.295555
0.233934	0.512397	0.11177	0.29591
0.25352	0.514355	0.11661	0.298061
0.257169	0.527258	0.118721	0.29859
0.29093	0.530785	0.133679	0.301263
0.293514	0.545811	0.133884	0.303194
0.294381	0.551568	0.133924	0.304741
0.304537	0.55887	0.146067	0.30477
0.30649	0.570062	0.146588	0.307648
0.313977	0.572036	0.150386	0.308075
0.338001	0.583442	0.152405	0.308577
0.345419	0.584472	0.15734	0.30969
0.354268	0.601747	0.158584	0.314382
0.378383	0.607189	0.161133	0.315053
0.380851	0.61063	0.174472	0.317893
0.380935	0.623556	0.175327	0.319642
0.381406	0.637403	0.175985	0.319785
0.392208	0.667516	0.178197	0.320058
0.413019	0.67313	0.18029	0.322627
0.454324	0.717766	0.180962	0.325269
0.463427	0.719803	0.181345	0.326442
0.465842	0.72583	0.183355	0.328422
0.472516	0.732193	0.187279	0.329954
0.493124	0.740615	0.187383	0.330139
0.496727	0.755259	0.190924	0.331642
0.499179	0.787964	0.192233	0.333246
0.545439	0.82316	0.195883	0.334574
0.673513	0.83824	0.196085	0.3351
0.705269	0.881567	0.196165	0.33852
0.706792	0.93049	0.199134	0.3386
0.741896	0.931925	0.203631	0.340675
1.21879	0.9415	0.204596	0.34244
1.62351	0.947549	0.204725	0.34255
2.52028	0.961465	0.210078	0.34476
2.78987	1.14634	0.219554	0.347693
0.102576	1.17164	0.220938	0.348672
0.108759	1.18448	0.235038	0.351103
0.121388	1.21492	0.240239	0.351418
0.152237	1.29646	0.245442	0.355071
0.169521	1.32068	0.248179	0.356877
0.208226	1.35724	0.255642	0.359551
0.229431	1.43322	0.257277	0.368373
0.244176	1.43848	0.257608	0.369218
0.318712	1.53031	0.267347	0.36958
0.321175	1.689	0.275179	0.370534
0.327625	1.82133	0.275472	0.372023
0.33147	1.95612	0.276405	0.372708
0.333633	0	0.279622	0.380315
0.334975	0.0595907	0.281005	0.382968
0.335719	0.0711643	0.283141	0.384312
0.33607	0.147823	0.289276	0.384769
0.337678	0.149478	0.293144	0.38599
0.361485	0.150158	0.30689	0.388148
0.364563	0.156214	0.310953	0.388872
0.38193	0.15816	0.311203	0.390821
0.386648	0.161595	0.31263	0.396956
0.401043	0.163917	0.318388	0.398661
0.41089	0.176301	0.3191	0.398789
0.418447	0.176325	0.320947	0.399245
0.434942	0.184396	0.32798	0.403572
0.436773	0.184827	0.329318	0.406023
0.449065	0.189663	0.332384	0.407294
0.459769	0.198894	0.332749	0.41003
0.467127	0.210855	0.333562	0.410838
0.480285	0.211596	0.335846	0.415494
0.492004	0.216639	0.338058	0.417787
0.522674	0.217009	0.342708	0.418999
0.527396	0.22007	0.343053	0.419217
0.536755	0.242771	0.343882	0.420596
0.537356	0.246955	0.34467	0.424279
0.59568	0.247463	0.346772	0.427503
0.614019	0.248417	0.347137	0.430532
0.715122	0.248728	0.347204	0.438172
0.817801	0.249722	0.347581	0.442055
0.83365	0.262711	0.34788	0.444167
1.08625	0.262974	0.349603	0.444283
1.13335	0.263588	0.350018	0.449397
1.21764	0.264287	0.353566	0.449949
1.29126	0.26437	0.355179	0.451279
1.73827	0.265046	0.355266	0.45161
1.80261	0.26886	0.359894	0.453547
0.0737462	0.270073	0.362671	0.455701
0.0798546	0.270541	0.364048	0.475586
0.109253	0.270796	0.364657	0.484421
0.151497	0.27228	0.365837	0.490019
0.151659	0.275111	0.365841	0.493459
0.158961	0.275904	0.36591	0.497553
0.164046	0.27829	0.367456	0.511358
0.210719	0.281374	0.368705	0.513757
0.221519	0.283585	0.370149	0.528231
0.222794	0.28427	0.373223	0.541577
0.222939	0.286329	0.374925	0.551538
0.223421	0.286771	0.379379	0.558686
0.231496	0.28744	0.379858	0.563005
0.251591	0.287442	0.380625	0.609759
0.253405	0.288395	0.381392	0.62535
0.294793	0.288473	0.381863	0.636774
0.296816	0.293438	0.382023	0.668038
0.307703	0.295872	0.386113	0.668569
0.307708	0.296313	0.38746	0.696232
0.315567	0.2982	0.391029	0.727656
0.325509	0.306545	0.393634	0.740896
0.339396	0.307441	0.396936	0.78686
0.339821	0.309618	0.397252	0.813449
0.345148	0.309905	0.402671	1.10604
0.350706	0.309935	0.403301	1.10763
0.353824	0.313225	0.406595	1.11937
0.364906	0.315106	0.40784	0
0.370984	0.315265	0.418858	0.0735049
0.371214	0.315511	0.422376	0.123554
0.395202	0.319449	0.42379	0.127363
0.395265	0.320001	0.428769	0.144404
0.396233	0.320155	0.432291	0.144938
0.410253	0.320716	0.445581	0.165855
0.411842	0.320764	0.44963	0.167995
0.413555	0.321472	0.455772	0.176014
0.420351	0.32196	0.457379	0.183475
0.424452	0.330998	0.466827	0.192429
0.425391	0.331512	0.467401	0.210922
0.43939	0.332469	0.47295	0.212301
0.450131	0.333199	0.476807	0.217092
0.462974	0.337095	0.488035	0.232468
0.473338	0.339449	0.490054	0.235869
0.477128	0.341107	0.495437	0.236004
0.488222	0.342271	0.495464	0.2374
0.489179	0.343612	0.495518	0.239268
0.490297	0.343685	0.502582	0.242666
0.507205	0.344475	0.523681	0.25147
0.509361	0.345155	0.561666	0.252505
0.512537	0.348384	0.576713	0.254009
0.513331	0.350114	0.579961	0.255175
0.52447	0.350989	0.595858	0.262701
0.529756	0.351198	0.596592	0.265319
0.553876	0.353422	0.615521	0.266673
0.582557	0.353478	0.641707	0.267162
0.647549	0.366468	0.646634	0.272898
0.654526	0.36719	0.653396	0.273436
0.671559	0.367272	0.668196	0.27428
0.694811	0.367644	0.686456	0.282321
0.716369	0.370058	0.692676	0.285913
0.741076	0.3711	0.703665	0.28756
0.761729	0.37224	0.725518	0.290513
0.778709	0.373834	0.739639	0.294474
0.794037	0.378134	0.760123	0.298704
0.81123	0.379983	0.788556	0.300463
0.819793	0.382865	0.805821	0.302595
0.892893	0.385218	0.976835	0.3056
0.92712	0.387288	1.00311	0.311602
0.948665	0.387386	1.06916	0.314498
1.03539	0.388361	1.13344	0.314631
0.104144	0.38894	1.2658	0.315768
0.199449	0.39001	1.29005	0.316091
0.226299	0.391639	1.99972	0.316184
0.282535	0.392266	2.18636	0.31708
0.298641	0.397125	2.74402	0.317469
0.306787	0.397598	0.115623	0.318199
0.357533	0.39847	0.174464	0.320544
0.361567	0.398759	0.204213	0.321052
0.387355	0.399509	0.221777	0.325648
0.388438	0.399721	0.238914	0.328093
0.418332	0.400428	0.256048	0.328142
0.432765	0.400965	0.277458	0.328399
0.434091	0.402695	0.29424	0.332595
0.464947	0.403101	0.314336	0.334152
0.46503	0.403447	0.315796	0.334808
0.480219	0.403488	0.326818	0.33749
0.536654	0.40384	0.335247	0.337851
0.563023	0.404196	0.352072	0.337895
0.567282	0.404957	0.36637	0.338302
0.605115	0.406936	0.368437	0.338592
0.625018	0.4072	0.381548	0.340945
0.627693	0.407585	0.383634	0.343927
0.660753	0.408517	0.384656	0.344419
0.672859	0.409156	0.417806	0.344552
0.708727	0.410772	0.423053	0.346331
0.881251	0.410861	0.42764	0.348781
0.924685	0.411437	0.443797	0.349802
0.934269	0.411461	0.607285	0.351369
0.208199	0.411681	0.634567	0.351999
0.228105	0.413195	0.665363	0.353092
0.241312	0.413479	0.678314	0.35315
0.245912	0.413828	0.810084	0.354113
0.346338	0.414595	0.916387	0.355071
0.366909	0.415755	1.18029	0.356269
0.405315	0.417002	1.22587	0.357607
0.405899	0.417105	1.24853	0.35771
0.426849	0.417673	1.59113	0.360617
0.47793	0.417871	1.85643	0.361371
0.4992	0.419369	2.07125	0.363811
0.634596	0.421485	2.12119	0.363897
0.638845	0.422639	0.10063	0.367482
0.665475	0.424916	0.113019	0.368058
1.77216	0.427256	0.123587	0.369677
0	0.427739	0.162279	0.37008
0.024436	0.430671	0.16816	0.372312
0.112988	0.431432	0.182087	0.373918
0.120911	0.43395	0.18468	0.376161
0.12264	0.433985	0.189659	0.376828
0.124921	0.434229	0.199172	0.37927
0.126435	0.434507	0.212816	0.387125
0.188513	0.435658	0.240744	0.388368
0.19744	0.436104	0.24354	0.390291
0.210048	0.436866	0.257124	0.390442
0.230514	0.438548	0.259572	0.391456
0.231035	0.444225	0.268015	0.394609
0.233283	0.449799	0.274079	0.395079
0.234813	0.451393	0.277939	0.398437
0.235796	0.453398	0.289343	0.398892
0.245531	0.457084	0.299014	0.400957
0.256963	0.461341	0.316883	0.400984
0.258073	0.462156	0.326143	0.405136
0.260195	0.463041	0.327261	0.407201
0.264993	0.463444	0.337665	0.409178
0.276695	0.464064	0.338733	0.411589
0.279657	0.465242	0.343956	0.412702
0.283501	0.468095	0.344228	0.414729
0.284243	0.4685	0.347144	0.41478
0.291041	0.478631	0.357546	0.415887
0.291383	0.485349	0.36223	0.417139
0.294068	0.486437	0.363322	0.417969
0.294824	0.487656	0.390363	0.418901
0.298993	0.487721	0.391887	0.419886
0.303766	0.494214	0.394409	0.42165
0.303913	0.498122	0.413144	0.421747
0.306094	0.501298	0.439079	0.423314
0.307736	0.50132	0.453996	0.425022
0.313996	0.503103	0.470872	0.428302
0.315501	0.505749	0.475986	0.430699
0.318593	0.50865	0.521125	0.436584
0.325906	0.510784	0.528825	0.437392
0.330157	0.513989	0.593096	0.440724
0.331336	0.518025	0.597992	0.440979
0.338023	0.533992	0.617955	0.442271
0.33831	0.537256	0.756042	0.444033
0.342354	0.540733	0.777038	0.445837
0.34465	0.541356	0.801155	0.44623
0.347688	0.54218	0.839792	0.451559
0.350414	0.543947	0.928738	0.456743
0.352451	0.545693	0.948835	0.457861
0.352959	0.547875	1.15464	0.461357
0.355845	0.553682	1.42576	0.483813
0.362752	0.553908	0	0.487867
0.364395	0.553913	0.189922	0.491486
0.373988	0.559313	0.190396	0.495072
0.379402	0.560282	0.192301	0.49955
0.380096	0.561202	0.201658	0.500825
0.389134	0.562246	0.211814	0.502581
0.39206	0.568048	0.235008	0.502849
0.395284	0.571668	0.268181	0.506684
0.396297	0.574113	0.276773	0.507943
0.398352	0.575339	0.277895	0.509503
0.403854	0.590333	0.28486	0.520544
0.411212	0.593194	0.305775	0.52156
0.414071	0.593908	0.319413	0.522377
0.419463	0.596825	0.324646	0.523764
0.420326	0.601104	0.327851	0.534195
0.427361	0.605784	0.329267	0.553946
0.433492	0.607729	0.336781	0.558874
0.436553	0.608381	0.336856	0.573222
0.440236	0.618302	0.345202	0.58521
0.444396	0.618316	0.350287	0.593681
0.449154	0.625713	0.358364	0.595094
0.450799	0.627789	0.35946	0.603838
0.451582	0.62868	0.415383	0.606039
0.453408	0.632239	0.415664	0.611074
0.458715	0.63597	0.428717	0.612797
0.461426	0.63739	0.43609	0.622344
0.468469	0.638675	0.451257	0.636851
0.469472	0.644469	0.458255	0.679829
0.479308	0.654789	0.461474	0.680436
0.480405	0.657123	0.471662	0.681759
0.487421	0.674213	0.478904	0.704841
0.49363	0.676506	0.543349	0.726202
0.496371	0.677453	0.543627	0.736091
0.509489	0.683497	0.551165	0.743886
0.516406	0.683795	0.56389	0.74818
0.518908	0.687913	0.588459	0.784583
0.520744	0.690457	0.626003	0.787118
0.523707	0.696242	0.708308	0.792088
0.548253	0.712642	0.727788	0.800952
0.556123	0.714601	0.811088	0.910711
0.567703	0.716441	0.937991	0.970764
0.590248	0.719605	0.975536	1.02573
0.614541	0.720163	1.01259	1.13286
0.659421	0.724053	1.17856	1.18862
0.683535	0.724986	0	1.30412
0.683696	0.731066	0.0862945	1.3204
0.691282	0.732581	0.0870133	1.36327
0.704236	0.73264	0.120772	1.39794
0.80439	0.758478	0.122067	1.5174
0.815571	0.762025	0.132098	2.72221
0.819925	0.769765	0.140193	0
0.839845	0.79464	0.148364	0.0753743
0.941963	0.797941	0.160099	0.131448
0.954068	0.812301	0.16625	0.152876
1.01424	0.825447	0.179521	0.153664
1.16771	0.830042	0.180929	0.162104
1.36833	0.894988	0.183162	0.165855
1.85873	0.917961	0.189088	0.183148
2.08921	0.92272	0.198094	0.191501
2.18094	0.940144	0.219813	0.205629
0.102259	0.948989	0.228447	0.206053
0.169557	0.950269	0.233574	0.214638
0.174528	0.956732	0.23629	0.229006
0.184393	0.972116	0.236694	0.234655
0.208961	0.977788	0.241608	0.235917
0.218386	0.978179	0.244069	0.244658
0.234997	1.01378	0.25543	0.249473
0.235752	1.02492	0.256286	0.259661
0.241205	1.03598	0.257441	0.260908
0.244625	1.08074	0.267339	0.262809
0.256024	1.09109	0.268935	0.264357
0.270397	1.12976	0.270737	0.271123
0.274314	1.13281	0.27125	0.274209
0.276281	1.13534	0.275691	0.274229
0.287761	1.15563	0.277357	0.276476
0.29073	1.16618	0.278166	0.276624
0.303532	1.16889	0.281326	0.283624
0.336092	1.16928	0.282798	0.286154
0.336349	1.18695	0.284116	0.292631
0.343393	1.20415	0.284549	0.294709
0.344077	1.23279	0.286893	0.295734
0.347822	1.29281	0.288569	0.298516
0.353819	1.36933	0.290691	0.29889
0.355861	1.46471	0.292191	0.299037
0.358262	1.48452	0.293006	0.303665
0.37466	1.60493	0.29347	0.305339
0.384233	0	0.29703	0.306958
0.391137	0.0732716	0.298502	0.308592
0.392383	0.119479	0.298503	0.310018
0.407369	0.123505	0.298968	0.310715
0.421293	0.1355	0.301374	0.312362
0.426798	0.139056	0.302723	0.313927
0.427314	0.149952	0.305717	0.317561
0.442955	0.155381	0.30787	0.318646
0.446636	0.157176	0.312083	0.320984
0.456079	0.161439	0.312673	0.321013
0.479001	0.164121	0.313721	0.32257
0.479353	0.170504	0.316032	0.325351
0.494074	0.174208	0.317028	0.331504
0.5013	0.17662	0.32112	0.332864
0.508709	0.17798	0.322737	0.332971
0.535488	0.178075	0.323136	0.334323
0.555274	0.182067	0.326181	0.336065
0.565304	0.194121	0.331677	0.336796
0.578167	0.19807	0.336111	0.33784
0.58777	0.200807	0.337178	0.338717
0.608013	0.201161	0.33733	0.340903
0.610992	0.205693	0.337339	0.344782
0.696029	0.225449	0.344016	0.349341
0.790676	0.233707	0.345053	0.350749
0.890376	0.234171	0.345573	0.354311
0.941101	0.234183	0.347886	0.357457
1.01546	0.243233	0.349222	0.357602
1.04157	0.244793	0.349585	0.357674
1.21621	0.247499	0.350861	0.358033
1.59306	0.252649	0.351149	0.360794
1.88667	0.253246	0.355437	0.361955
2.19773	0.254978	0.357181	0.36518
0.121664	0.255502	0.366104	0.367718
0.124461	0.257202	0.366274	0.368403
0.141032	0.263637	0.366927	0.368823
0.174059	0.263752	0.369922	0.368949
0.226013	0.26928	0.372935	0.373007
0.229584	0.27697	0.373585	0.380664
0.246828	0.284124	0.374584	0.381042
0.26294	0.28603	0.380348	0.387284
0.282035	0.289006	0.385184	0.387773
0.283532	0.290141	0.385926	0.388286
0.285225	0.290549	0.389614	0.394249
0.317397	0.294531	0.400004	0.395907
0.321366	0.29912	0.40128	0.400953
0.321733	0.299205	0.401672	0.40646
0.323653	0.300845	0.401978	0.407176
0.329133	0.302875	0.402962	0.409145
0.333696	0.309199	0.405969	0.415035
0.345766	0.310311	0.411709	0.415544
0.346228	0.312088	0.41339	0.418994
0.359344	0.314174	0.416922	0.420649
0.372597	0.315128	0.417581	0.423409
0.377869	0.315485	0.419647	0.426682
0.38256	0.316268	0.420726	0.431248
0.38912	0.316475	0.421746	0.431292
0.399634	0.318973	0.423918	0.441985
0.41446	0.325121	0.436547	0.444354
0.417018	0.326091	0.436795	0.451558
0.421625	0.328303	0.437705	0.453047
0.422281	0.330502	0.43791	0.453658
0.42333	0.331154	0.4383	0.454094
0.427225	0.331609	0.441604	0.457956
0.435984	0.339641	0.446171	0.458044
0.439184	0.339723	0.446806	0.458307
0.441899	0.341035	0.450815	0.465517
0.470818	0.341941	0.45236	0.469426
0.470959	0.342999	0.453328	0.471588
0.480027	0.346128	0.453402	0.472966
0.480296	0.34745	0.457874	0.483158
0.490642	0.348174	0.463041	0.493254
0.500593	0.349411	0.467485	0.500987
0.509377	0.351471	0.471559	0.504469
0.519736	0.35577	0.472877	0.506581
0.544622	0.357569	0.473465	0.506805
0.555526	0.357813	0.474461	0.507727
0.565751	0.357992	0.474998	0.508679
0.573545	0.35988	0.478313	0.50942
0.5902	0.361737	0.479617	0.511428
0.590493	0.363991	0.480521	0.517184
0.615605	0.364957	0.480809	0.545987
0.616658	0.36847	0.481704	0.553169
0.627701	0.369312	0.498866	0.557794
0.628259	0.370566	0.504917	0.562865
0.682736	0.372098	0.506676	0.566619
0.687147	0.372823	0.509555	0.575689
0.695139	0.373241	0.52136	0.580074
0.73464	0.389016	0.523722	0.58366
0.760981	0.391886	0.52739	0.585288
0.791986	0.392942	0.530253	0.585503
0.795748	0.394204	0.53877	0.585773
0.799036	0.397175	0.539159	0.587642
0.84226	0.400247	0.543142	0.587756
0.876116	0.40098	0.545081	0.588879
0.907436	0.402489	0.559925	0.612117
0.942487	0.403972	0.56042	0.633409
0.981253	0.405086	0.561738	0.63956
1.00941	0.407459	0.564716	0.642539
1.03231	0.410174	0.578608	0.64703
1.09653	0.410207	0.584229	0.655777
1.18271	0.415296	0.586754	0.655982
1.19759	0.424209	0.589142	0.65862
1.26457	0.426988	0.59081	0.690058
1.39096	0.429874	0.596477	0.693846
1.45767	0.431233	0.59833	0.694696
1.65075	0.432232	0.599647	0.701794
1.82327	0.434747	0.614073	0.703639
1.95428	0.4361	0.61788	0.70534
1.956	0.438337	0.6379	0.705983
0.112767	0.44162	0.644427	0.729421
0.118263	0.443276	0.64614	0.730639
0.126513	0.444358	0.647958	0.743322
0.165483	0.448436	0.650837	0.756569
0.180624	0.448442	0.663157	0.757064
0.19795	0.449403	0.664501	0.784464
0.203447	0.452153	0.679561	0.786683
0.22146	0.455024	0.690747	0.789158
0.224595	0.455676	0.69292	0.791206
0.226454	0.469196	0.728839	0.792114
0.226646	0.479209	0.755252	0.804087
0.227449	0.496474	0.773268	0.807054
0.235664	0.499838	0.786732	0.809953
0.239395	0.501679	0.7877	0.827403
0.245429	0.505431	0.803233	0.844082
0.249047	0.518455	0.840928	0.884908
0.250579	0.521519	0.841995	0.945865
0.25797	0.530314	0.851202	0.952507
0.26609	0.533511	0.900327	0.953772
0.270871	0.539465	0.93498	0.972305
0.272686	0.541814	0.984928	1.03202
0.276813	0.546944	0.999829	1.12037
0.28121	0.552855	1.00677	1.15118
0.283898	0.553688	1.12771	1.19225
0.284423	0.564371	1.12993	1.19688
0.289106	0.567229	1.14996	1.24664
0.290259	0.579795	1.16662	1.25627
0.290914	0.58875	1.32238	1.46446
0.2937	0.597618	1.39765	1.58206
0.295101	0.597621	1.43171	1.96586
0.296676	0.602776	1.98587	2.00487
0.301572	0.61608	2.2589	2.15397
0.309363	0.618691	0.204163	2.16249
0.311614	0.619843	0.224414	2.44816
0.312604	0.626273	0.242221	0.092
0.316077	0.630259	0.246092	0.101029
0.316454	0.646372	0.261469	0.142711
0.331369	0.655473	0.272254	0.165352
0.331812	0.674955	0.275049	0.170697
0.338852	0.677236	0.284712	0.218313
0.340033	0.678225	0.290374	0.218575
0.342063	0.679474	0.312017	0.223477
0.34261	0.682034	0.319245	0.244163
0.348821	0.683661	0.324025	0.249621
0.350964	0.694814	0.329673	0.25326
0.355661	0.695582	0.335134	0.258116
0.364095	0.698727	0.342094	0.270004
0.36679	0.698786	0.34256	0.27051
0.375832	0.711352	0.344283	0.27543
0.384996	0.722011	0.356924	0.275927
0.391013	0.766438	0.358454	0.309849
0.396226	0.775769	0.359466	0.318281
0.398239	0.783637	0.366887	0.321617
0.398811	0.79185	0.370951	0.324669
0.402869	0.832738	0.37326	0.333827
0.403943	0.842681	0.379093	0.335973
0.411996	0.860713	0.391725	0.341214
0.41876	0.863883	0.397625	0.346558
0.432259	0.865719	0.398231	0.363554
0.436062	0.897612	0.398264	0.365399
0.43929	0.924198	0.401595	0.367967
0.439514	0.928793	0.420684	0.390042
0.451161	0.929484	0.420761	0.396586
0.45953	0.980262	0.425738	0.401645
0.462126	1.02346	0.42634	0.409225
0.464368	1.02899	0.428166	0.410651
0.469168	1.05759	0.432343	0.41225
0.482297	1.06508	0.434815	0.430175
0.508893	1.07116	0.439721	0.470858
0.529933	1.09978	0.439755	0.485846
0.531344	1.16172	0.440669	0.493048
0.542003	1.51876	0.448689	0.500234
0.547091	1.65901	0.453662	0.504383
0.547895	1.95217	0.458259	0.508192
0.59093	1.96229	0.459613	0.523602
0.638378	2.21723	0.461413	0.553293
0.650673	2.23221	0.462861	0.598
0.716863	0.0701012	0.466875	0.615373
0.733527	0.109958	0.469608	0.681117
0.737983	0.139208	0.490026	0.743352
0.754708	0.151373	0.496914	0.753448
0.756356	0.173892	0.511369	0.75464
0.766139	0.183814	0.521964	0.808421
0.767673	0.187638	0.548552	0.824409
0.769332	0.201982	0.54862	0.849926
0.770731	0.217312	0.550868	0.902751
0.774751	0.232816	0.575115	0.903908
0.779886	0.235737	0.576902	0.919724
0.795285	0.238301	0.578915	1.05825
0.797557	0.24464	0.721753	1.10746
0.805025	0.249899	0.732441	1.13923
0.815531	0.267597	0.735195	1.16187
0.897493	0.268048	0.757736	1.19706
0.986306	0.273413	0.794248	1.21004
1.0596	0.274165	0.856374	1.26201
1.13658	0.280845	0.952484	1.27152
1.4164	0.295932	0.970874	1.28547
1.42587	0.311669	0.978243	1.33252
1.44386	0.312093	1.02968	1.35207
1.51382	0.324331	1.12568	1.71072
1.5391	0.325632	1.47981	0.115957
0.121466	0.329021	2.38896	0.126903
0.187006	0.330904	0.175995	0.127793
0.192548	0.342053	0.21061	0.128318
0.22284	0.345851	0.233848	0.142396
0.22611	0.355045	0.249585	0.143487
0.228943	0.355089	0.268447	0.148894
0.239251	0.358165	0.274244	0.149661
0.245156	0.358855	0.281897	0.151952
0.247161	0.359417	0.290332	0.151996
0.260479	0.359963	0.299731	0.165052
0.272466	0.36952	0.307929	0.174524
0.27614	0.371575	0.313593	0.183939
0.276482	0.384424	0.328941	0.186276
0.286913	0.384971	0.330705	0.186637
0.299574	0.388361	0.338547	0.202696
0.316148	0.389492	0.353882	0.212701
0.31764	0.391827	0.356835	0.216976
0.317946	0.396754	0.404748	0.218415
0.318688	0.418657	0.414922	0.218818
0.31882	0.41902	0.48417	0.224184
0.323408	0.428143	0.493365	0.225185
0.327198	0.433915	0.527978	0.227167
0.330201	0.439512	0.541168	0.230087
0.33269	0.442185	0.568483	0.237733
0.336075	0.447039	0.665458	0.24391
0.347095	0.453469	0.706128	0.245509
0.350966	0.455594	1.00572	0.247049
0.35661	0.462501	1.02434	0.250591
0.361751	0.478163	1.08332	0.252501
0.364777	0.500751	1.0976	0.252659
0.368988	0.516198	1.35738	0.255702
0.375204	0.523546	0.140127	0.256489
0.384369	0.599134	0.153318	0.264971
0.38522	0.605978	0.183929	0.267168
0.397348	0.608897	0.238326	0.268224
0.398907	0.610219	0.24384	0.268462
0.40038	0.622025	0.251466	0.270753
0.407308	0.738946	0.258241	0.27176
0.410051	0.795424	0.281347	0.278762
0.412874	0.818326	0.282149	0.280262
0.420795	0.928966	0.286946	0.28268
0.433156	0.951394	0.291749	0.286927
0.437063	1.01242	0.296197	0.289961
0.448762	1.1207	0.324674	0.290449
0.452331	1.18897	0.332171	0.29556
0.454279	1.21728	0.334861	0.295685
0.457605	1.42253	0.343868	0.304338
0.462524	1.42807	0.346204	0.308413
0.464238	1.43816	0.347	0.309554
0.469771	1.47424	0.351371	0.314941
0.470904	1.95737	0.354138	0.315127
0.471957	2.49453	0.359759	0.315528
0.494793	0.0415372	0.360347	0.317543
0.504172	0.0845449	0.370821	0.317613
0.507525	0.102859	0.375195	0.318527
0.516791	0.108239	0.376249	0.322122
0.529932	0.113852	0.377083	0.323747
0.536268	0.114729	0.387561	0.326626
0.543878	0.126425	0.400482	0.328344
0.55603	0.126592	0.403581	0.335604
0.559778	0.12898	0.422142	0.338023
0.58126	0.12905	0.432125	0.339502
0.615613	0.129774	0.441781	0.34178
0.622387	0.131775	0.447605	0.342642
0.622412	0.132011	0.451638	0.345116
0.650497	0.132595	0.464156	0.345775
0.662221	0.136364	0.469637	0.347511
0.666115	0.13919	0.481299	0.350102
0.668864	0.139279	0.516975	0.354923
0.711194	0.148699	0.545224	0.355488
0.780843	0.156212	0.563815	0.358005
0.801414	0.159797	0.570095	0.358531
0.815946	0.163101	0.578621	0.359879
0.872978	0.168488	0.582081	0.360786
0.878337	0.172761	0.656927	0.361662
0.932682	0.188756	0.697512	0.364459
0.944847	0.195904	0.71252	0.366227
0.994976	0.197105	0.744769	0.373543
1.06149	0.197254	0.808875	0.373771
1.12728	0.199803	0.854385	0.377081
1.18588	0.200855	0.862877	0.377758
1.30721	0.205953	1.01269	0.378813
1.31613	0.20695	1.068	0.381586
1.37503	0.213098	1.15525	0.385263
1.78032	0.219449	1.40038	0.387142
2.13463	0.222606	1.67449	0.387174
0.0954218	0.227912	2.26395	0.388056
0.11785	0.228233	2.41505	0.388498
0.160927	0.235619	0	0.390659
0.187165	0.238536	0.187104	0.397532
0.221673	0.239282	0.214449	0.397587
0.222809	0.241479	0.228719	0.399943
0.287866	0.242922	0.236605	0.401548
0.294247	0.243705	0.239194	0.402131
0.304185	0.245385	0.248819	0.403744
0.308592	0.245652	0.261044	0.404654
0.349551	0.247194	0.268989	0.406193
0.350819	0.247598	0.269204	0.409583
0.351837	0.252065	0.279004	0.410481
0.377331	0.253751	0.279146	0.414331
0.386222	0.254435	0.292469	0.414673
0.390273	0.258268	0.29684	0.415705
0.416476	0.260523	0.299059	0.416523
0.419104	0.262993	0.308648	0.4168
0.42597	0.277443	0.312695	0.417447
0.457337	0.277876	0.313875	0.420948
0.470615	0.280188	0.318491	0.422432
0.496776	0.280524	0.319241	0.422548
0.507454	0.282072	0.323029	0.423052
0.538593	0.284698	0.32894	0.423406
0.776962	0.286889	0.331187	0.423895
0.958816	0.287272	0.338019	0.425417
1.00164	0.288569	0.341642	0.425589
1.06234	0.291436	0.344114	0.425721
1.34034	0.294713	0.349154	0.425848
2.09852	0.294738	0.368473	0.426254
0	0.295184	0.369401	0.428515
0.0849627	0.29638	0.376096	0.430927
0.0888748	0.296823	0.377555	0.43292
0.144345	0.297708	0.39561	0.433939
0.187592	0.30275	0.400501	0.4347
0.19344	0.30279	0.414554	0.435739
0.217824	0.305455	0.426928	0.436596
0.25066	0.305828	0.437886	0.437295
0.260392	0.309202	0.454699	0.437439
0.266821	0.31314	0.463165	0.437535
0.286353	0.316999	0.470615	0.44055
0.297622	0.319682	0.470843	0.442682
0.30533	0.325266	0.473625	0.443027
0.308447	0.328996	0.485449	0.443264
0.318977	0.333961	0.524573	0.443745
0.346327	0.334194	0.531815	0.444289
0.353507	0.335435	0.533202	0.446359
0.362938	0.337335	0.540057	0.447982
0.371492	0.338512	0.549476	0.450226
0.372378	0.339663	0.550161	0.451178
0.384428	0.342818	0.576402	0.456148
0.38845	0.344225	0.609021	0.457845
0.392853	0.347741	0.618489	0.460278
0.395351	0.34977	0.761341	0.461943
0.395809	0.352612	0.763037	0.462492
0.397509	0.352938	0.783087	0.462764
0.40302	0.354131	0.938323	0.465793
0.407533	0.357348	0.969437	0.470493
0.408188	0.360291	1.25802	0.471401
0.41268	0.361687	1.35094	0.473417
0.424798	0.366179	1.40314	0.474861
0.428603	0.366464	1.48156	0.475402
0.443039	0.373759	1.53331	0.47768
0.444201	0.374801	0.258264	0.481395
0.450744	0.375668	0.274161	0.48401
0.471162	0.376149	0.331881	0.48674
0.475706	0.376401	0.344536	0.488039
0.477829	0.380177	0.360517	0.498411
0.478962	0.380358	0.402346	0.500329
0.483036	0.38228	0.447562	0.50697
0.484767	0.385604	0.458036	0.508644
0.494924	0.387089	0.463152	0.510811
0.500486	0.395829	0.539085	0.520261
0.50428	0.396442	0.552778	0.523009
0.505201	0.397061	0.593854	0.524934
0.516291	0.402315	0.612743	0.525664
0.531562	0.404163	0.627222	0.526923
0.553271	0.40579	0.668418	0.528405
0.587629	0.406138	0.732656	0.530431
0.588742	0.408949	0.767121	0.532724
0.605361	0.409071	0.790045	0.53358
0.617277	0.409453	0.947345	0.539158
0.642306	0.41169	0.964301	0.549179
0.706145	0.413105	0.985518	0.550985
0.748202	0.415416	0.990299	0.552619
0.803736	0.416215	1.0219	0.554763
0.868122	0.41683	1.07491	0.558314
0.884913	0.417095	1.44458	0.558663
0.926786	0.419243	2.10663	0.559692
1.01292	0.419379	0.181331	0.56504
1.12806	0.423458	0.217701	0.565399
1.14465	0.4259	0.238557	0.566045
1.16771	0.430858	0.245581	0.569423
1.28178	0.433831	0.257177	0.570083
2.63264	0.43565	0.265425	0.570603
0	0.439467	0.267193	0.572534
0.107173	0.442894	0.336591	0.581254
0.118306	0.447998	0.353022	0.595497
0.128704	0.456814	0.359422	0.601888
0.12922	0.457465	0.367613	0.607535
0.16683	0.472009	0.380367	0.609249
0.173123	0.47501	0.382149	0.615086
0.192621	0.476833	0.388057	0.621671
0.195229	0.476978	0.399821	0.624746
0.195955	0.478522	0.403674	0.634489
0.200938	0.482631	0.404594	0.634751
0.219817	0.484827	0.406308	0.640034
0.221404	0.48579	0.416542	0.640964
0.227918	0.487504	0.416777	0.645306
0.229437	0.490642	0.419831	0.645356
0.234907	0.491746	0.424114	0.650432
0.236384	0.504635	0.424211	0.687033
0.240969	0.510102	0.457424	0.689971
0.252278	0.51089	0.462581	0.705457
0.259476	0.519862	0.465881	0.722333
0.261335	0.528295	0.489273	0.722933
0.262421	0.528814	0.491354	0.72569
0.268107	0.529768	0.498751	0.735756
0.271359	0.533514	0.501891	0.74668
0.27277	0.533809	0.5081	0.766693
0.27781	0.535562	0.528427	0.78642
0.278353	0.536435	0.529558	0.791092
0.282366	0.541506	0.552918	0.806667
0.284549	0.543302	0.558949	0.807901
0.284908	0.548197	0.566506	0.809252
0.292339	0.550521	0.57387	0.880479
0.294226	0.55365	0.587943	0.883193
0.300548	0.555721	0.594419	0.927068
0.300618	0.557093	0.594892	0.941346
0.300841	0.558767	0.602312	0.943232
0.306657	0.561975	0.671789	0.951137
0.311855	0.578914	0.727086	0.955382
0.311948	0.586327	0.782	0.999539
0.313641	0.591478	0.829543	1.00648
0.317194	0.609663	0.84166	1.00675
0.320274	0.619439	0.956134	1.01912
0.321113	0.620514	0.984539	1.03197
0.321244	0.625795	1.0855	1.13442
0.323216	0.629291	1.20393	1.13798
0.323679	0.64221	1.67328	1.14223
0.33146	0.673997	2.11494	1.16211
0.334117	0.674485	2.47575	1.17595
0.338081	0.675054	0.133367	1.22007
0.340432	0.67754	0.204081	1.22415
0.342254	0.679317	0.222096	1.24166
0.343431	0.706805	0.249969	1.26818
0.344287	0.707306	0.289435	1.65779
0.349708	0.736535	0.29187	1.69755
0.350952	0.742158	0.304938	1.70426
0.356205	0.747066	0.305855	1.74377
0.356404	0.749993	0.309772	2.34993
0.356465	0.771157	0.314704	0.0471676
0.357131	0.773996	0.322267	0.0664482
0.3594	0.812232	0.335246	0.0991021
0.366586	0.831383	0.347586	0.108977
0.367914	0.840044	0.354633	0.118813
0.374852	0.865328	0.355686	0.135782
0.377243	0.86952	0.361779	0.15149
0.377735	0.894219	0.367165	0.156216
0.377979	0.904458	0.373625	0.171147
0.378825	0.93754	0.386603	0.175766
0.387096	1.00035	0.391147	0.185265
0.392418	1.00735	0.391254	0.19502
0.395775	1.11408	0.395616	0.21772
0.39609	1.21622	0.396764	0.224581
0.396228	1.25713	0.397942	0.224715
0.408344	1.33528	0.415009	0.231895
0.411901	1.55763	0.4203	0.243233
0.416215	1.634	0.43076	0.247406
0.416497	2.03093	0.44022	0.249474
0.418197	0.0590773	0.475494	0.252985
0.419546	0.0963754	0.477869	0.261885
0.421361	0.106293	0.487815	0.267046
0.422521	0.108608	0.4951	0.269437
0.425643	0.111855	0.502335	0.270051
0.425651	0.138527	0.504589	0.272172
0.42612	0.159516	0.511487	0.2731
0.4287	0.159711	0.524393	0.294544
0.43359	0.168688	0.54749	0.298127
0.43783	0.178689	0.563745	0.299694
0.438793	0.179994	0.575512	0.302882
0.442101	0.182526	0.576211	0.310332
0.44244	0.194961	0.587014	0.311411
0.446264	0.196526	0.600531	0.323173
0.446679	0.199204	0.60145	0.325674
0.451175	0.20312	0.614113	0.328673
0.454158	0.203761	0.621436	0.333863
0.456928	0.203938	0.63271	0.335316
0.459193	0.205832	0.633102	0.337007
0.465853	0.207226	0.655279	0.338523
0.465999	0.221182	0.658995	0.340462
0.470581	0.231272	0.681732	0.340584
0.472944	0.235983	0.701847	0.345051
0.481381	0.237245	0.767034	0.35262
0.483044	0.243644	0.809665	0.357244
0.485804	0.247356	0.814053	0.358272
0.492833	0.248525	0.841513	0.362243
0.501355	0.252784	0.905747	0.364836
0.5015	0.257437	1.18276	0.371759
0.504631	0.262905	1.20535	0.373419
0.506956	0.269403	1.48717	0.374864
0.508005	0.271531	1.6156	0.375365
0.521202	0.273102	2.12594	0.376051
0.524641	0.278667	2.21452	0.376879
0.525232	0.284319	2.25355	0.378275
0.532395	0.285461	2.41435	0.385038
0.549543	0.285657	2.68736	0.386054
0.551991	0.287655	0.170505	0.390593
0.553753	0.296981	0.176544	0.391383
0.562647	0.299405	0.178045	0.399291
0.563823	0.299749	0.233363	0.401635
0.565145	0.300812	0.240307	0.401757
0.565806	0.30118	0.242022	0.413103
0.577137	0.302536	0.247934	0.413163
0.578007	0.30666	0.248126	0.415604
0.5899	0.306703	0.271526	0.429015
0.589972	0.308023	0.27902	0.43378
0.590643	0.308809	0.280671	0.438237
0.591019	0.310395	0.284513	0.438846
0.591393	0.311942	0.292762	0.439413
0.606345	0.319011	0.30559	0.452827
0.611241	0.320821	0.316056	0.458429
0.614781	0.323773	0.319033	0.484742
0.614901	0.325281	0.322344	0.485502
0.619977	0.326471	0.325858	0.495228
0.627142	0.331598	0.348787	0.507862
0.629639	0.333784	0.353349	0.508087
0.647992	0.334365	0.353542	0.50882
0.649572	0.335681	0.361307	0.512181
0.651482	0.336244	0.364694	0.512995
0.656167	0.336602	0.369973	0.516681
0.658081	0.33752	0.376401	0.527682
0.662639	0.338006	0.378855	0.527789
0.673912	0.339269	0.390984	0.536431
0.676666	0.339331	0.402345	0.543193
0.69164	0.342374	0.412068	0.545989
0.732134	0.349953	0.417931	0.546127
0.743765	0.350482	0.428022	0.546914
0.748683	0.35053	0.432431	0.547948
0.755231	0.350992	0.443685	0.565682
0.756929	0.351706	0.448157	0.568082
0.781617	0.361497	0.518897	0.572081
0.7834	0.362508	0.524697	0.575365
0.806139	0.363988	0.598356	0.58352
0.813328	0.365861	0.598745	0.584526
0.816605	0.368463	0.626999	0.585794
0.816879	0.369094	0.860596	0.587667
0.819894	0.372021	0.869394	0.588322
0.825826	0.374078	1.28475	0.591307
0.833239	0.374473	0.148129	0.595118
0.887196	0.375133	0.15851	0.59546
0.908855	0.379141	0.22047	0.601978
0.916573	0.382305	0.27482	0.616861
0.920306	0.385188	0.281659	0.620583
0.957647	0.385389	0.308297	0.629514
0.981462	0.38605	0.325428	0.638086
0.989347	0.389869	0.344937	0.655215
1.01013	0.390745	0.363382	0.688881
1.03548	0.390806	0.393284	0.709624
1.12308	0.390866	0.413136	0.710505
1.18023	0.391101	0.424183	0.723415
1.2994	0.396822	0.425641	0.723696
1.36779	0.397028	0.433277	0.732807
1.64216	0.398849	0.436068	0.739795
2.09862	0.399013	0.439901	0.740724
2.4993	0.402077	0.499533	0.743472
0.0830935	0.402335	0.513595	0.772495
0.0887059	0.404612	0.566721	0.793716
0.100795	0.407143	0.580884	0.795894
0.127091	0.40926	0.595348	0.835849
0.15556	0.41148	0.673707	0.850453
0.162505	0.411782	0.883308	0.857309
0.163677	0.412156	0.968219	0.873399
0.165165	0.414022	1.2454	0.930281
0.213648	0.414778	1.25673	0.939652
0.216359	0.417754	1.31241	0.980915
0.21774	0.419046	1.37299	1.00182
0.228844	0.419873	1.42769	1.17511
0.229217	0.424439	1.43234	1.17563
0.229242	0.427285	1.52882	1.19318
0.233555	0.42886	1.53309	1.29066
0.235058	0.43175	1.96173	1.73838
0.235847	0.432977	1.9674	0.0950519
0.241442	0.433014	0.230179	0.102859
0.242222	0.433037	0.238642	0.115454
0.24457	0.43477	0.290024	0.157849
0.247987	0.43563	0.291313	0.188372
0.258907	0.438563	0.300565	0.2116
0.260516	0.439467	0.306816	0.235263
0.269112	0.440253	0.312445	0.240251
0.269158	0.441175	0.337732	0.240707
0.271729	0.443759	0.337939	0.251847
0.271985	0.447666	0.349323	0.265326
0.276526	0.448032	0.363632	0.265835
0.292129	0.449633	0.371066	0.28363
0.296426	0.451352	0.387802	0.28657
0.324889	0.453854	0.388987	0.291028
0.335822	0.455898	0.393258	0.29569
0.335933	0.458709	0.399338	0.298314
0.338279	0.461124	0.403214	0.30824
0.342484	0.46503	0.403813	0.313764
0.342507	0.467292	0.406902	0.320199
0.342906	0.467528	0.412779	0.328307
0.345965	0.46891	0.43604	0.331478
0.351827	0.471859	0.45568	0.331676
0.355895	0.472615	0.456121	0.337916
0.357619	0.474392	0.474248	0.346158
0.361889	0.475353	0.521562	0.346428
0.362955	0.476501	0.529258	0.352521
0.366743	0.482351	0.680141	0.353784
0.367061	0.485004	0.682665	0.355345
0.367581	0.485487	0.720121	0.359899
0.367724	0.48658	0.858962	0.362034
0.370135	0.489063	0.87736	0.364721
0.372458	0.489105	0.892861	0.371997
0.372535	0.489986	1.02285	0.375946
0.381902	0.491702	1.14194	0.377396
0.38226	0.492044	1.14309	0.377451
0.385675	0.499505	1.15342	0.391432
0.386337	0.49967	1.15774	0.392693
0.389295	0.501329	1.32321	0.408485
0.38982	0.502732	1.47769	0.430039
0.393444	0.505522	1.60621	0.433476
0.393801	0.506099	1.64228	0.434638
0.394192	0.507011	1.68144	0.451944
0.397896	0.509485	1.68581	0.45526
0.401272	0.513334	0.152137	0.457999
0.402801	0.514734	0.164587	0.462905
0.404766	0.517935	0.165797	0.477444
0.412499	0.518487	0.183473	0.520659
0.414007	0.522372	0.21619	0.533943
0.418072	0.522478	0.222926	0.559239
0.422975	0.527036	0.232305	0.600145
0.425566	0.531798	0.23318	0.692221
0.4279	0.534135	0.241991	0.785472
0.429572	0.535607	0.249317	0.848198
0.430812	0.537819	0.252093	0.854367
0.434614	0.542066	0.261613	1.0425
0.43566	0.544343	0.265991	1.10071
0.441568	0.544794	0.273604	1.11862
0.448189	0.558412	0.27413	1.21531
0.449823	0.562359	0.279607	1.2606
0.452777	0.572735	0.280609	1.33576
0.45596	0.575533	0.282622	1.49819
0.459764	0.578014	0.293958	1.5199
0.471595	0.579214	0.297294	1.57827
0.472131	0.588167	0.308389	1.89663
0.477521	0.598212	0.315551	0
0.4834	0.598929	0.318811	0.0940497
0.500132	0.609759	0.321825	0.128627
0.502971	0.612382	0.327621	0.137629
0.506677	0.622615	0.330067	0.140368
0.512464	0.625325	0.332845	0.16037
0.51292	0.641364	0.338701	0.17627
0.513653	0.643101	0.348599	0.179537
0.514334	0.649779	0.352317	0.181741
0.518145	0.651535	0.361257	0.186292
0.518572	0.673405	0.365267	0.207704
0.528657	0.679286	0.378822	0.209292
0.53782	0.706781	0.381454	0.210252
0.541206	0.71084	0.392823	0.21173
0.544704	0.714014	0.40143	0.218164
0.544824	0.739308	0.416191	0.226501
0.552385	0.764702	0.426605	0.227411
0.56542	0.77301	0.432241	0.227708
0.56837	0.777372	0.434012	0.228488
0.568758	0.843988	0.439037	0.231511
0.573506	0.878708	0.445677	0.235571
0.574742	0.927118	0.449119	0.236958
0.575689	1.11114	0.457762	0.242446
0.577867	1.12968	0.496937	0.245586
0.580012	1.17221	0.512328	0.25109
0.582771	1.23995	0.519795	0.254883
0.617449	1.33019	0.536337	0.25567
0.628979	1.35241	0.541993	0.261866
0.636097	1.36329	0.550654	0.262698
0.642345	1.4382	0.55465	0.267994
0.647637	1.45914	0.578623	0.268818
0.66901	1.48909	0.624196	0.276225
0.687546	1.71428	0.629291	0.277453
0.698768	1.93373	0.680345	0.278989
0.703105	1.9714	0.718603	0.279973
0.711453	2.01502	0.730739	0.280834
0.723146	2.44545	0.753043	0.280917
0.7299	2.74094	0.754761	0.284191
0.744934	0	0.870419	0.285308
0.77598	0.0683275	0.89169	0.29283
0.816763	0.0884383	0.919446	0.300579
0.861091	0.0986763	0.967106	0.301343
0.876567	0.127587	1.01248	0.302288
0.917199	0.133962	1.02213	0.305718
1.06517	0.140781	1.12247	0.306015
1.14736	0.143637	1.25106	0.308974
1.17858	0.146595	1.33785	0.311665
1.34667	0.148597	1.75322	0.311807
1.55949	0.149345	1.78628	0.312311
2.57953	0.158429	1.81314	0.313739
0.0624447	0.166076	2.06688	0.316298
0.103153	0.166192	0.166554	0.318649
0.143548	0.166314	0.202101	0.320261
0.204641	0.174824	0.234006	0.322017
0.24092	0.176885	0.282392	0.32269
0.256234	0.180177	0.283595	0.323814
0.261978	0.181627	0.296161	0.32849
0.289842	0.181663	0.305162	0.332927
0.305304	0.189939	0.313086	0.333414
0.310044	0.193916	0.314975	0.335388
0.310193	0.195841	0.332758	0.347645
0.323797	0.196754	0.400135	0.348595
0.327533	0.197968	0.418214	0.351774
0.328428	0.205511	0.421954	0.357357
0.332253	0.221277	0.423903	0.357496
0.348635	0.223839	0.444331	0.360292
0.359441	0.228324	0.465284	0.361167
0.362393	0.228701	0.48488	0.363079
0.378875	0.229669	0.492615	0.364206
0.379473	0.234698	0.522838	0.368411
0.382581	0.237193	0.561378	0.372901
0.394251	0.2468	0.589009	0.373727
0.406383	0.249888	0.619434	0.374881
0.408615	0.250007	0.644875	0.379242
0.410465	0.254364	0.660476	0.381485
0.447139	0.257814	0.944618	0.384555
0.453269	0.25798	1.05897	0.385361
0.45572	0.259686	0.13775	0.388284
0.461707	0.263918	0.200783	0.388917
0.479477	0.266461	0.216261	0.390176
0.503887	0.268367	0.222115	0.393272
0.505555	0.269254	0.228473	0.395343
0.532238	0.270555	0.232772	0.39867
0.535839	0.272307	0.266959	0.399573
0.544534	0.27836	0.300194	0.405369
0.566204	0.279368	0.306059	0.410033
0.57607	0.279617	0.332295	0.416174
0.605738	0.281277	0.337446	0.41757
0.613225	0.283167	0.338575	0.425918
0.620842	0.285472	0.350206	0.426103
0.622578	0.2859	0.353571	0.426363
0.637516	0.288196	0.362841	0.429533
0.63888	0.292428	0.377706	0.432591
0.640325	0.293737	0.390217	0.44362
0.672116	0.29523	0.487213	0.447743
0.741993	0.30079	0.489432	0.449407
0.759561	0.302862	0.515309	0.449841
0.769372	0.30509	0.523655	0.450419
0.836634	0.307123	0.52785	0.451079
0.840817	0.307247	0.530912	0.458125
0.907588	0.315198	0.536563	0.458268
0.922366	0.315931	0.553634	0.461452
0.944605	0.316206	0.575129	0.465825
0.959488	0.31623	0.612972	0.468224
0.978787	0.317271	0.643021	0.470575
1.10546	0.31947	0.731321	0.474475
1.13171	0.319894	0.854078	0.47992
1.19754	0.3199	0.952498	0.483729
1.47424	0.321096	0.956666	0.484282
2.57069	0.324186	0.958017	0.490668
0.0823406	0.327505	0.963298	0.491309
0.151929	0.335737	1.00627	0.491867
0.172502	0.337431	2.5345	0.491979
0.195355	0.337641	0.158361	0.492067
0.204336	0.33878	0.369196	0.498295
0.210754	0.342421	0.416959	0.499506
0.217009	0.342652	0.450092	0.501512
0.225916	0.342866	0.47791	0.503045
0.230493	0.349543	0.537841	0.512745
0.23367	0.351092	0.693762	0.51855
0.242356	0.351474	0.705606	0.521887
0.243262	0.353795	0.837913	0.526472
0.250722	0.35593	0.850146	0.529418
0.251571	0.356584	0.873948	0.530506
0.279146	0.359581	0.87749	0.531733
0.291137	0.360612	1.0009	0.535998
0.295826	0.36316	1.51099	0.538446
0.297273	0.367193	0.0466878	0.542178
0.322576	0.367503	0.0563689	0.54245
0.327853	0.368687	0.116179	0.545238
0.329655	0.375242	0.125126	0.567476
0.339251	0.375646	0.128403	0.571379
0.345125	0.377035	0.136683	0.57219
0.353566	0.378086	0.160738	0.578862
0.354072	0.381377	0.162989	0.579753
0.357413	0.387089	0.19082	0.581988
0.357619	0.38855	0.219911	0.599691
0.362904	0.391842	0.229978	0.599848
0.363479	0.392636	0.23415	0.622382
0.369257	0.392686	0.24459	0.627808
0.373738	0.392854	0.250897	0.642034
0.375082	0.39483	0.267544	0.647692
0.389416	0.405581	0.271586	0.660623
0.394787	0.406731	0.289854	0.665678
0.399126	0.412751	0.29514	0.716969
0.405238	0.416125	0.295189	0.723898
0.408714	0.419854	0.295726	0.737265
0.427318	0.424912	0.296001	0.737618
0.440114	0.424931	0.297949	0.751407
0.444898	0.425653	0.304076	0.762806
0.448877	0.428295	0.304574	0.790297
0.451605	0.428516	0.30956	0.800278
0.457338	0.435671	0.317915	0.813373
0.466428	0.444375	0.32129	0.820699
0.468588	0.444796	0.327061	0.824024
0.470251	0.445035	0.328408	0.864041
0.47701	0.44634	0.329335	0.917525
0.479307	0.447814	0.332244	0.947067
0.484073	0.450714	0.344515	0.963928
0.48521	0.455192	0.354527	0.986239
0.490008	0.456808	0.368975	1.02277
0.493829	0.457349	0.370294	1.1424
0.497878	0.459359	0.370888	1.15308
0.500024	0.460541	0.385525	1.22414
0.500655	0.46223	0.385681	1.25628
0.528727	0.464848	0.40578	1.42159
0.543003	0.465657	0.409591	1.46607
0.555742	0.46615	0.416456	1.48402
0.566816	0.466647	0.42803	1.54493
0.57953	0.468952	0.428946	1.65344
0.599209	0.469384	0.435942	1.88993
0.622271	0.472886	0.438039	1.98404
0.646238	0.473204	0.441507	0
0.64822	0.473294	0.444691	0.092
0.652952	0.481209	0.445637	0.110762
0.669517	0.482018	0.453304	0.11215
0.671904	0.482137	0.456054	0.124023
0.6926	0.483069	0.457918	0.124093
0.74033	0.484343	0.461497	0.13641
0.781142	0.488431	0.464858	0.147917
0.781623	0.494167	0.470227	0.148602
0.793475	0.496796	0.493395	0.178656
0.79416	0.50085	0.516443	0.179451
0.806558	0.501459	0.521689	0.187903
0.813173	0.505551	0.524022	0.188764
0.841316	0.50661	0.530593	0.190951
0.866239	0.511295	0.531098	0.195615
1.10676	0.51321	0.533326	0.198387
1.21465	0.517926	0.539309	0.199138
1.31917	0.523338	0.539368	0.200064
0.0512089	0.523845	0.551414	0.200582
0.140447	0.526673	0.56045	0.200841
0.188286	0.53749	0.565494	0.201567
0.207782	0.546776	0.566198	0.202357
0.216898	0.551285	0.590937	0.203433
0.221977	0.553191	0.602051	0.203669
0.228033	0.55518	0.604182	0.206716
0.235994	0.563752	0.637622	0.208841
0.261735	0.571018	0.650761	0.21229
0.262297	0.57567	0.665826	0.213131
0.267909	0.576021	0.677731	0.218245
0.273538	0.591712	0.689346	0.218825
0.276383	0.597046	0.689657	0.221295
0.276875	0.612529	0.708017	0.222265
0.278116	0.613955	0.746531	0.224154
0.280023	0.61967	0.790299	0.225382
0.294251	0.621566	0.810278	0.225598
0.295951	0.625649	0.836935	0.229672
0.302487	0.628485	0.867894	0.231489
0.305473	0.638891	0.889475	0.236426
0.324393	0.646079	1.00141	0.238139
0.338319	0.651096	1.00659	0.23837
0.339299	0.657739	1.05529	0.238964
0.345153	0.659226	1.09066	0.243505
0.346509	0.665027	1.11036	0.243994
0.351633	0.701357	1.15804	0.248032
0.35279	0.725693	1.26204	0.248252
0.354238	0.72867	1.33677	0.248623
0.361475	0.7654	1.39632	0.260358
0.363753	0.766097	1.42484	0.260567
0.366074	0.773242	1.63612	0.261942
0.366194	0.775014	1.89193	0.262578
0.36935	0.779564	0.0985757	0.265386
0.371931	0.780659	0.141271	0.267649
0.376353	0.784474	0.158622	0.268027
0.385907	0.786312	0.162289	0.269555
0.386572	0.787821	0.164912	0.269612
0.398056	0.814464	0.182967	0.270137
0.405329	0.830505	0.184707	0.271211
0.415182	0.850317	0.193456	0.275069
0.417311	0.856031	0.213691	0.276783
0.419515	0.892429	0.223254	0.285803
0.436659	0.89597	0.268002	0.288579
0.450125	0.944229	0.268863	0.291747
0.454295	0.947631	0.27047	0.294729
0.461432	0.950229	0.298307	0.296408
0.475778	0.954165	0.338602	0.297853
0.493471	0.957836	0.346107	0.301515
0.499905	0.988911	0.363202	0.302588
0.52184	1.03744	0.371435	0.303681
0.52921	1.05449	0.384858	0.304204
0.540288	1.06264	0.385308	0.304692
0.579166	1.08409	0.409563	0.305103
0.606692	1.16951	0.414057	0.305149
0.625443	1.28506	0.421555	0.30773
0.638438	1.98391	0.439154	0.308078
0.643795	2.41267	0.480316	0.308417
0.729238	2.9665	0.480918	0.308991
0.898315	0	0.490615	0.309019
0.950773	0.118408	0.491493	0.309534
1.02039	0.147286	0.497739	0.310365
1.19366	0.160356	0.511071	0.313858
1.45868	0.161902	0.522759	0.31414
2.46219	0.163325	0.540103	0.314439
2.99504	0.163558	0.553982	0.320128
0.0563468	0.170504	0.589271	0.324572
0.0974246	0.173042	0.644818	0.32497
0.188266	0.18511	0.956744	0.328197
0.194666	0.185494	0.963134	0.329494
0.211057	0.187668	0.0822262	0.329925
0.224887	0.200241	0.0953922	0.330113
0.23088	0.203262	0.138938	0.332917
0.262321	0.210195	0.149573	0.333905
0.263206	0.21097	0.167525	0.335216
0.278303	0.213081	0.169106	0.335677
0.282463	0.215927	0.200136	0.337959
0.286799	0.228484	0.210019	0.338159
0.288811	0.229608	0.236539	0.344476
0.294327	0.238335	0.246518	0.346212
0.320628	0.243368	0.252289	0.346898
0.323013	0.25319	0.256059	0.347312
0.323263	0.260621	0.26873	0.347962
0.323581	0.26355	0.271401	0.350413
0.324722	0.264945	0.288634	0.351204
0.326554	0.275532	0.291262	0.352755
0.331292	0.296696	0.291334	0.355161
0.340835	0.298103	0.293778	0.356815
0.357591	0.301632	0.382747	0.356816
0.365093	0.303758	0.397625	0.357035
0.369975	0.305423	0.412018	0.358248
0.379672	0.307398	0.421295	0.358325
0.395349	0.3088	0.446998	0.359832
0.404954	0.310844	0.45476	0.360939
0.40687	0.323741	0.456522	0.361233
0.423265	0.334596	0.499734	0.362167
0.427905	0.338888	0.545862	0.363231
0.428443	0.341546	0.595179	0.36397
0.439116	0.356775	0.747434	0.364946
0.45313	0.358854	1.16125	0.364973
0.495806	0.359571	1.32983	0.365043
0.519654	0.368047	1.33909	0.367302
0.542093	0.370159	0.15382	0.369622
0.5453	0.376234	0.186226	0.37053
0.548659	0.377039	0.187455	0.371354
0.568032	0.380915	0.230044	0.371852
0.569507	0.384306	0.262695	0.372941
0.587356	0.390797	0.27544	0.373735
0.596166	0.394029	0.328634	0.374797
0.689669	0.395414	0.32999	0.377854
0.719393	0.400661	0.346569	0.380801
0.747153	0.402132	0.348829	0.380853
0.753921	0.408152	0.357476	0.381508
0.759782	0.410832	0.394359	0.381831
0.766654	0.411539	0.394946	0.381887
0.779732	0.413194	0.410061	0.382935
0.788895	0.419295	0.424902	0.384159
1.71995	0.42091	0.467807	0.384382
1.74062	0.427362	0.488681	0.385221
0.0906045	0.429472	0.494618	0.38771
0.102859	0.429808	0.534858	0.389633
0.154452	0.430857	0.541067	0.389872
0.165855	0.438134	0.554611	0.391094
0.25642	0.4476	0.569655	0.391387
0.257395	0.452346	0.762024	0.392758
0.272304	0.472688	0.76683	0.395098
0.277818	0.475834	0.997541	0.395892
0.278563	0.476092	2.60054	0.396996
0.284768	0.49004	0.0626346	0.397987
0.286692	0.492829	0.123172	0.398534
0.289584	0.500815	0.145781	0.401502
0.295744	0.51052	0.16227	0.401755
0.323622	0.515247	0.165188	0.402588
0.324516	0.515621	0.166132	0.405266
0.334506	0.516684	0.182747	0.40645
0.340683	0.533372	0.186215	0.407594
0.341809	0.570305	0.201616	0.4076
0.344783	0.573708	0.203072	0.409941
0.350326	0.577082	0.204167	0.40995
0.351616	0.584448	0.21107	0.411621
0.355712	0.586283	0.219895	0.412939
0.359271	0.60386	0.235343	0.41337
0.36054	0.672165	0.241023	0.414379
0.361108	0.674605	0.241434	0.417263
0.361627	0.713201	0.254129	0.418021
0.363846	0.781685	0.257036	0.421446
0.365248	0.832078	0.265634	0.429354
0.370762	0.9011	0.269514	0.429515
0.374543	0.913286	0.274312	0.430151
0.374552	0.957581	0.277723	0.4321
0.374773	1.02262	0.278921	0.432226
0.377642	1.11617	0.288214	0.433642
0.386301	1.21512	0.299785	0.435976
0.392283	1.37279	0.325055	0.43633
0.394035	1.38543	0.325529	0.439117
0.396421	1.44255	0.327162	0.439581
0.397325	1.57777	0.335341	0.439709
0.400373	0.0555638	0.339607	0.439811
0.400864	0.116824	0.340023	0.441224
0.401348	0.121422	0.341646	0.443654
0.405607	0.133705	0.347955	0.444357
0.410022	0.13404	0.354716	0.444625
0.41695	0.1376	0.356683	0.445594
0.418958	0.143859	0.358101	0.446465
0.419604	0.156425	0.363904	0.448069
0.422479	0.158427	0.363972	0.448666
0.448619	0.163597	0.364815	0.450023
0.451002	0.166175	0.379862	0.453519
0.461279	0.190168	0.389591	0.454171
0.464718	0.194146	0.415645	0.45552
0.464947	0.199768	0.419236	0.457879
0.467617	0.201318	0.431638	0.459727
0.473901	0.203153	0.442754	0.460493
0.479599	0.211586	0.467243	0.463586
0.488299	0.216051	0.493296	0.46745
0.488512	0.225261	0.518214	0.47012
0.489912	0.226727	0.551962	0.476742
0.502603	0.22913	0.562263	0.479219
0.50335	0.232544	0.576568	0.480894
0.503796	0.23319	0.694163	0.481869
0.51725	0.236424	1.55872	0.488181
0.524481	0.237457	2.76351	0.488669
0.527098	0.242874	0.141592	0.489962
0.530424	0.247886	0.163478	0.49541
0.571636	0.248536	0.173435	0.495569
0.571686	0.25047	0.191144	0.497876
0.578856	0.251737	0.196606	0.502039
0.587066	0.267968	0.198563	0.502884
0.600927	0.268481	0.199786	0.503535
0.606653	0.269363	0.212359	0.504862
0.630589	0.272441	0.264843	0.509265
0.634505	0.273558	0.267667	0.519684
0.644031	0.277407	0.275457	0.524894
0.64726	0.280738	0.285877	0.526823
0.651729	0.283501	0.293306	0.528887
0.656494	0.28647	0.296389	0.528983
0.706402	0.2913	0.298918	0.533857
0.715473	0.294871	0.312831	0.543768
0.744585	0.295633	0.319782	0.544816
0.771101	0.295747	0.320581	0.546789
0.811095	0.296243	0.322008	0.548213
0.816873	0.2968	0.322852	0.552859
0.829634	0.302145	0.323289	0.560566
0.835671	0.303531	0.331863	0.567412
0.908681	0.305037	0.33269	0.571598
0.941896	0.309881	0.344458	0.571667
0.95951	0.311923	0.346291	0.571846
1.14281	0.312432	0.356704	0.57996
1.19695	0.314138	0.364479	0.581219
1.334	0.317932	0.371961	0.582049
1.35669	0.324514	0.372447	0.585012
1.44275	0.329675	0.37551	0.587095
1.54465	0.329885	0.376174	0.589434
1.7967	0.330238	0.398119	0.592018
1.86125	0.333063	0.415867	0.592447
1.86249	0.335392	0.427471	0.593399
2.12449	0.337232	0.433063	0.603335
2.14737	0.341067	0.447037	0.610609
0.116176	0.34279	0.453852	0.611493
0.190603	0.343073	0.455008	0.617337
0.202749	0.344149	0.455792	0.617361
0.222797	0.345634	0.472718	0.618634
0.252371	0.345723	0.475163	0.619619
0.263734	0.347317	0.475896	0.620446
0.268213	0.351569	0.479827	0.621256
0.273364	0.354025	0.481563	0.621684
0.309814	0.355727	0.482224	0.622523
0.312427	0.355889	0.482247	0.624877
0.350808	0.359144	0.487429	0.627853
0.352594	0.360336	0.488761	0.628198
0.372909	0.361166	0.498832	0.62885
0.385275	0.363149	0.500035	0.63338
0.400612	0.364366	0.506098	0.635425
0.410983	0.366156	0.517208	0.640904
0.431601	0.366456	0.518285	0.645277
0.452419	0.372962	0.522898	0.657425
0.457451	0.377021	0.525533	0.666637
0.45804	0.37825	0.538666	0.668544
0.498477	0.378469	0.542041	0.66857
0.515771	0.380018	0.569974	0.678444
0.561137	0.380705	0.580281	0.686593
0.562534	0.38247	0.588329	0.698098
0.676632	0.384933	0.589776	0.701801
0.677374	0.385503	0.5902	0.709216
0.73602	0.386114	0.590404	0.714275
0.755893	0.386918	0.594889	0.716632
0.773026	0.387378	0.598363	0.716998
0.78574	0.387962	0.599312	0.721255
0.907569	0.388983	0.615216	0.724727
1.63635	0.389574	0.697973	0.724911
0.0232268	0.390047	0.701947	0.728085
0.188427	0.392987	0.707979	0.732406
0.224155	0.393912	0.727981	0.738069
0.231277	0.39585	0.774393	0.748971
0.255775	0.396323	0.778882	0.752689
0.264124	0.397318	0.791193	0.755542
0.274115	0.398749	0.883999	0.76443
0.316436	0.39916	0.955588	0.764889
0.319841	0.401705	0.971118	0.776831
0.325733	0.404594	1.0291	0.778113
0.326275	0.405357	1.04366	0.783839
0.333905	0.412099	1.10935	0.789109
0.344228	0.413267	1.13735	0.792336
0.35182	0.41359	1.28705	0.80057
0.364516	0.414206	0.0840131	0.804557
0.374659	0.414261	0.0916946	0.809476
0.382698	0.421137	0.119641	0.814912
0.383947	0.424196	0.136938	0.822832
0.385758	0.425563	0.144501	0.830431
0.404555	0.427669	0.150296	0.832965
0.40773	0.430207	0.156322	0.833732
0.415273	0.431989	0.157665	0.853855
0.415638	0.432189	0.158071	0.862291
0.417058	0.432872	0.165912	0.90145
0.429442	0.43494	0.166122	0.920704
0.437544	0.435743	0.166801	0.922754
0.440737	0.435766	0.170401	0.925125
0.447133	0.435906	0.177379	0.927452
0.447313	0.436447	0.179722	0.927693
0.463816	0.441848	0.180065	0.942779
0.473096	0.443091	0.181501	0.947946
0.48015	0.443986	0.183216	0.978698
0.522213	0.447251	0.185974	0.990796
0.578797	0.451105	0.188828	0.992776
0.626094	0.454197	0.191897	1.02979
0.643191	0.455635	0.193248	1.04527
0.663264	0.45644	0.194867	1.05536
0.746147	0.462037	0.196583	1.05565
0.79347	0.46489	0.201001	1.05892
0.849713	0.465001	0.202628	1.06575
0.913216	0.465746	0.206255	1.06809
0.926708	0.467734	0.207993	1.07866
1.09645	0.469153	0.20815	1.09505
1.86751	0.472386	0.209185	1.09899
0	0.477939	0.209712	1.11317
0.160012	0.478232	0.216011	1.13597
0.165135	0.480396	0.217871	1.13665
0.169429	0.48155	0.217876	1.14791
0.184	0.48252	0.219104	1.21752
0.185335	0.483222	0.220109	1.30366
0.189663	0.484181	0.223486	1.30778
0.189663	0.485358	0.224397	1.6023
0.210212	0.486494	0.224627	1.76787
0.226617	0.490387	0.230374	2.31191
0.266055	0.492544	0.233189	2.6518
0.270299	0.493358	0.238062	0
0.273629	0.495886	0.239426	0.0708296
0.280987	0.50264	0.240141	0.101958
0.291657	0.503209	0.245739	0.11428
0.29805	0.504257	0.246853	0.127243
0.30597	0.506345	0.248768	0.15155
0.308582	0.507677	0.250098	0.159359
0.317832	0.508806	0.250146	0.160739
0.322558	0.509268	0.25188	0.177558
0.330714	0.517019	0.255612	0.180931
0.340949	0.519711	0.256625	0.182476
0.342479	0.520506	0.26113	0.182671
0.353493	0.522048	0.262246	0.189827
0.362138	0.525448	0.270096	0.197871
0.38249	0.529611	0.273517	0.20122
0.385794	0.532406	0.274886	0.210921
0.389422	0.538811	0.276453	0.223564
0.390967	0.54629	0.277025	0.224095
0.396135	0.551694	0.277782	0.224368
0.405335	0.556902	0.27912	0.227121
0.407776	0.562015	0.279807	0.22814
0.412375	0.562567	0.279917	0.228435
0.418825	0.567803	0.280451	0.233371
0.420384	0.569838	0.281976	0.236667
0.428475	0.5717	0.282742	0.243688
0.429555	0.58258	0.282814	0.246288
0.435829	0.598203	0.286096	0.247729
0.446476	0.614968	0.286659	0.249313
0.4466	0.625804	0.286699	0.250286
0.452317	0.642836	0.287013	0.259611
0.458908	0.658539	0.28833	0.26093
0.462252	0.671224	0.289286	0.263603
0.472188	0.675046	0.291511	0.265472
0.482037	0.675497	0.291536	0.265683
0.487447	0.679862	0.292499	0.265847
0.487952	0.719622	0.293819	0.266611
[truncated: 12,759 more rows]

## Sheet: Fig 3b
	A12A10
	dox	dTAG+dox
	23.7064	96.7952

## Sheet: Fig 3c
Source data in Supplementary Table 1

[truncated: 47 more sheets: Fig 3d, Fig 3e, Fig 4b, Fig 4c, Fig 5c, Fig 6a, Fig 6b, Fig 6c, Fig 6d, Fig 6e, Fig 7a, Fig 7b, Fig 7c, Fig 7d, Fig 7e, Suppl Fig1a, Suppl Fig1b, Suppl Fig1c, Suppl Fig1d, Suppl Fig2a …]
